# Supplementary material for: Co-transcriptional genome surveillance by HUSH is coupled to termination machinery
Source: Mol Cell. Author manuscript; Available in PMC 2024 Mar 6. (PMC10915761; doi:10.1016/j.molcel.2023.04.014)
Supplement: Table S2 [file NIHMS1960707-supplement-Table_S2.csv]

	Symbol	log2FoldChange	lfcSE	stat	pvalue	padj
1	Pcx	-0.470011980996572	0.326167913332664	-1.44101231845328	0.14958120270158	0.824478934210234
2	Gpr158	0.169600308852544	0.411737379549833	0.411913800583212	0.680402605126597	0.987043744496398
3	Hspbap1	-0.750143959952615	0.407095152585852	-1.84267475352563	0.0653765122616948	0.624101749889253
4	Strn3	-0.143822867493784	0.325907213161098	-0.441300043956656	0.658995794305921	0.987043744496398
5	Wrn	0.367760718096981	0.417566086494112	0.880724584663239	0.378466906946204	0.973174307657113
6	Tom1	-0.147581453035426	0.536677305450749	-0.274991044965976	0.783323118269795	0.993766322527017
7	Nampt	-0.848271795455389	0.55953590758829	-1.51602745051986	0.129512411412629	0.777074468475773
8	Tspan7	0.397450740841595	0.36345775846382	1.09352663847774	0.27416263963072	0.943980571458951
9	Rpgrip1	0.84838925740214	0.354510468292386	2.39312892927727	0.0167053696828108	0.340278804112285
10	Ppcs	-0.238772949439637	0.317417053124048	-0.752237307635527	0.451908361609621	0.9758951651743
11	Cntn2	0.754173995166927	0.36332323904033	2.07576591345761	0.0379156063866646	0.490073852894828
12	Gas2l3	0.898573475362696	0.458801674562075	1.95852265844579	0.050168714943214	0.5454697380499
13	Pkd2	0.953686997107919	0.371711419673479	2.56566504721771	0.0102978216551383	0.249488133735851
14	Pkd1	0.113360794626938	0.31654984325806	0.358113570552374	0.720258323806403	0.987043744496398
15	Zfhx3	-0.539645212654373	0.357100001103456	-1.51118793331516	0.130740575876944	0.780104609848959
16	Atp13a1	0.402259109410429	0.332076574325006	1.21134443231378	0.225763426444425	0.911605350718777
17	Bcl9	-0.0812688348096721	0.340805426219372	-0.238461094094671	0.811523487468355	0.993766322527017
18	Gpx4	0.450058828667496	0.370551720787075	1.21456413078191	0.224532376377556	0.911463267815335
19	Sult2b1	-0.0739497080814065	0.42896810873872	-0.172389757128655	0.863131124260341	0.995038680893297
20	Cacybp	0.207100092339364	0.529245948621258	0.391311625301775	0.695566906858609	0.987043744496398
21	Brip1	0.471742127655549	0.34586028707022	1.36396731654759	0.172577852370056	0.862349956061623
22	Bcl6	-0.231536790165855	0.33769286790695	-0.685643115890899	0.492938185759727	0.978532785884301
23	Gml	-0.956239298186214	0.518672061963173	-1.84362985460765	0.0652371020555583	0.624101749889253
24	Gm11127	0.382114363405117	0.308505485927147	1.23859827729401	0.215494306390562	0.911376692876326
25	Bcl3	0.224579891087673	0.403654498069246	0.556366625819556	0.577960249152669	0.984237464711255
26	Hes7	3.3847150638046	1.32510052286978	2.5543081489956	0.0106399046601378	0.255354144603549
27	Inha	-0.33432825372395	0.474487041260763	-0.704609872665024	0.481053052861451	0.978532785884301
28	Samd15	0.191393152106597	0.315455261595969	0.606720430460693	0.544036461334782	0.984237464711255
29	Syf2	0.34584275511438	0.376768858677792	0.917917569748354	0.358662022529637	0.966858418319045
30	Ube3c	-0.602289440779074	0.361561314622077	-1.6658016674395	0.0957529239320485	0.708837617441414
31	Ube3a	-1.50151382099647	0.40718282931257	-3.68756664796354	0.000226408803837418	0.0344788264129553
32	Ncaph2	0.321083186581567	0.478201336295543	0.67143933362647	0.501940694617776	0.981338046726277
33	Nap1l5	0.378854802475974	0.334392050473929	1.13296593605927	0.257228558509646	0.939060422504392
34	Uqcrq	-0.467730649421356	0.424848176580636	-1.10093599361979	0.270924515327216	0.943980571458951
35	Vhl	-0.476954353995393	0.40416214965077	-1.18010643601218	0.237957885173932	0.918119155454787
36	Akt3	-0.545284954774789	0.438653066007992	-1.24308935017191	0.213834909798726	0.911376692876326
37	Igf2	-0.105121020196042	0.510798714216028	-0.205797346920462	0.836949213694971	0.993766322527017
38	Wdr83	1.20522418685623	1.53481764138377	0.7852556253977	0.432303707491753	0.973174307657113
39	Rbbp4	0.53709441068005	0.840913350010198	0.638703631799325	0.523015749636656	0.984237464711255
40	Top3a	0.552154285733583	0.600133576877671	0.920052313363783	0.357545422355942	0.966858418319045
41	Wdr89	-1.0750879153796	0.351737649565059	-3.05650508755317	0.00223933680289962	0.108325216933917
42	Hsd11b1	0.539838000091628	0.323245413941343	1.67005617654204	0.0949082495455094	0.707497860248343
43	Cebpb	0.0238789574310137	0.368662552452764	0.0647718551074517	0.94835565074952	0.995170631322659
44	Cebpa	-0.0415186051800788	0.373046161899975	-0.11129615961901	0.911381500667481	0.995038680893297
45	Cebpg	-0.0931894186560646	0.674145377287736	-0.138233416404916	0.890055946129241	0.995038680893297
46	Naa10	-0.344094670994631	0.350453716872777	-0.981854819703755	0.326171376593627	0.949861563363161
47	R3hdm4	-0.0839332721033565	0.364882720665988	-0.230028081215138	0.818069949076874	0.993766322527017
48	Inhbb	-0.333838257501881	0.394367881609633	-0.846514823010696	0.397265608259416	0.973174307657113
49	Gm5416	1.23241836991848	1.16083910591433	1.06166165805361	0.288389311543276	0.943980571458951
50	Slu7	0.871765326758753	0.533740723665766	1.63331237079197	0.102403316304493	0.71716518484901
51	Ezr	-0.940766065446891	0.282728655774415	-3.32745212143446	0.000876440484980248	0.0722515371435137
52	Sufu	-0.0253908834944212	0.349298080665624	-0.0726911623620613	0.942051881358191	0.995038680893297
53	Ccar1	-0.556691291680061	0.536014343549674	-1.03857536347527	0.299002268601356	0.948127246607991
54	Ccar2	0.383106320606883	0.468771703873187	0.817255643720599	0.413782349500343	0.973174307657113
55	Phf1	0.0205176651035454	0.337331169970407	0.0608235079650227	0.951499768330315	0.995170631322659
56	S1pr1	-0.615586617363982	0.374062560427033	-1.64567824339657	0.0998300206328149	0.71533575212409
57	Ubp1	-0.526257632094102	0.301722266297311	-1.74417897145032	0.0811278869427198	0.674216338183719
58	Ranbp17	-0.813423008501259	0.476418353405622	-1.70737126873177	0.0877530670976231	0.685220048736421
59	Aven	-0.1760281111553	0.414824751428514	-0.424343317386727	0.671315452460875	0.987043744496398
60	C7	0.65030987453829	0.339162828718968	1.9173972483793	0.0551874835480289	0.565712600336004
61	Mllt4	-0.199559051215416	0.332271507019058	-0.60059032146855	0.548112885914046	0.984237464711255
62	Mllt6	-0.192005441479763	0.32473809596489	-0.591262447694226	0.554344586601792	0.984237464711255
63	C77370	-0.313778811857869	0.374861526912374	-0.837052589638564	0.402563008063619	0.973174307657113
64	Fli1	-0.336562723911659	0.364524946174182	-0.923291334225557	0.355855402653454	0.966858418319045
65	Mllt1	-0.0852947309525187	0.422644913843401	-0.201811800305072	0.840063856050271	0.993766322527017
66	Mllt3	-0.286027418450837	0.426992197935718	-0.669865678655556	0.502943420445394	0.981338046726277
67	Magee1	-0.30927718719044	0.326733109700888	-0.946574369134405	0.343855709671318	0.963616289047845
68	Gamt	0.397712294763122	0.325208846671446	1.22294426745692	0.221350747177496	0.911376692876326
69	Btg3	0.276564143118898	0.3764174948084	0.734727123296094	0.462505698209154	0.977851111355823
70	Btg2	-0.221793172484153	0.34834070998878	-0.636713327280345	0.524311590952075	0.984237464711255
71	Btg1	0.289595321764701	0.351279134348514	0.824402287092251	0.409711015761141	0.973174307657113
72	Ercc1	0.162514518907151	0.37981505643843	0.427878032090324	0.668739921638145	0.987043744496398
73	Ercc2	-0.378603406036079	0.710446750401458	-0.532908913753407	0.594096634542871	0.984237464711255
74	Ercc3	0.303110809035371	0.507267993353869	0.597535844970849	0.550149682612849	0.984237464711255
75	Ercc4	1.05460089643404	0.496518615336395	2.12399064981591	0.0336709254382483	0.460169314322727
76	Ercc5	-0.347510011994858	0.321838339306878	-1.07976573811333	0.280246511831513	0.943980571458951
77	Ercc6	0.687886672775259	0.506341049978509	1.35854415280858	0.174291082349887	0.86684397366567
78	Gng3	0.0611606741979527	0.39750449516485	0.153861591357825	0.877718869072296	0.995038680893297
79	Zswim5	1.83109653481779	4.6572615601314	0.39317021626892	0.694193766002303	0.987043744496398
80	Shank1	0.00446944342184474	0.431428150057103	0.0103596471886528	0.991734345301238	0.999541476500008
81	Ppp1r16a	0.430874837762119	0.3487647633583	1.23543110724022	0.21667010155708	0.911376692876326
82	Npat	0.295281340307658	0.37519941149528	0.78699841007446	0.431282796887894	0.973174307657113
83	Adcy4	0.36388884589186	0.379241215097836	0.959518194239476	0.3372977583985	0.960212902655712
84	Adcy5	-0.22895867867056	0.328232102191111	-0.697551144882379	0.48545794373744	0.978532785884301
85	Adcy6	-0.16056145302507	0.35354800148675	-0.454143291292476	0.649725696035583	0.987043744496398
86	Tap2	0.0798689904922379	0.327528234285336	0.243853757116578	0.807344084590203	0.993766322527017
87	Adcy1	0.314340606834033	0.312104092015801	1.00716592596972	0.313855044475718	0.948127246607991
88	Adcy2	0.351786152943949	0.340953194907768	1.03177256643426	0.302178673663453	0.948127246607991
89	Adcy3	-0.348661386085267	0.358075815355243	-0.973708279458538	0.330201405198109	0.953054236302845
90	Adcy8	-0.0908772712667027	0.371581469764549	-0.244568899854685	0.806790247159487	0.993766322527017
91	Adcy9	0.277820587788069	0.346217091985148	0.80244619407752	0.422294900932888	0.973174307657113
92	Hnf1b	0.214842403547728	0.31759010675824	0.676477002828282	0.498737842245429	0.980309538722115
93	Hnf1a	0.00618502483209227	0.345194931708707	0.0179174844818159	0.985704680653579	0.999380000529314
94	Flii	-0.0739024562926072	0.337757917380355	-0.218803031667751	0.826803485167838	0.993766322527017
95	Pole2	0.409599874366062	0.401605014591293	1.01990727078671	0.307772440943994	0.948127246607991
96	Kank1	0.261865625364581	0.366240918779426	0.715009197326455	0.474603360129457	0.978532785884301
97	Sorbs1	2.5332083405762	1.24255593169469	2.03870769593545	0.0414792092210238	0.505704725706131
98	Zfp622	0.362164884206732	0.618426443774606	0.585623218173265	0.55812874209918	0.984237464711255
99	Lama1	1.19035945149775	0.31068153906848	3.83144571469169	0.000127392484442805	0.0226333980693384
100	Lama2	-0.118291750227578	0.335453845782404	-0.352631969240589	0.724364367332443	0.987043744496398
101	Lama3	-0.169197501212508	0.317116436291454	-0.533550083972952	0.593652851074047	0.984237464711255
102	Lama4	-0.204079220375577	0.293107578809792	-0.696260469293466	0.486265724616355	0.978532785884301
103	Lama5	-0.182494061241834	0.334554011478012	-0.545484600335836	0.585420269077949	0.984237464711255
104	Ptplad2	-0.633249620954811	0.354049606021754	-1.78859010202063	0.0736808530768723	0.657901761094079
105	Tshz1	1.32280968473772	0.975820873675753	1.3555865839956	0.175230742821781	0.86684397366567
106	Gng10	0.213667358021546	0.309739461008447	0.689829307915401	0.490301535659587	0.978532785884301
107	Katna1	0.266513519076711	0.334721094141591	0.796225644996164	0.425900894311925	0.973174307657113
108	Inhba	0.0758805492611707	0.367886810584089	0.20626058634909	0.836587364073167	0.993766322527017
109	Xiap	0.339534068294873	0.330551516509233	1.02717443828575	0.304338332256571	0.948127246607991
110	Tbx1	-0.0277389931710538	0.364685063341032	-0.076062871665007	0.939369078653791	0.995038680893297
111	Garnl3	0.693778896042228	0.428118036709616	1.62053180794343	0.105118087301935	0.722331418672473
112	Cxcl1	0.135529593838744	0.534257389336956	0.253678463871027	0.799743973259568	0.993766322527017
113	C1qtnf9	0.418716410540657	0.393565441254137	1.06390543134675	0.287371542318588	0.943980571458951
114	Dpp10	0.322980420033586	0.522737707762697	0.617863251947011	0.536665484483205	0.984237464711255
115	Il17a	-0.279632949582398	0.469998677978438	-0.594965396041447	0.551866602003548	0.984237464711255
116	Il17b	-0.201699732786479	0.373867518379781	-0.539495203168705	0.589545205937813	0.984237464711255
117	Tsta3	-0.682341833025497	0.422617851805556	-1.61455989166174	0.106406037064094	0.725790547983884
118	Mnda	0.493833289537567	0.562498034443705	0.877928915833376	0.379982295958438	0.973174307657113
119	Tymp	0.187758514699576	0.354524152857776	0.529607117557656	0.596384358467335	0.984237464711255
120	Tppp2	-0.13272177213985	0.311675889031605	-0.425832657611803	0.670229788339682	0.987043744496398
121	Runx1t1	-0.435221002965904	0.334707228987891	-1.30030356464649	0.193496946807422	0.891647313962733
122	AI314180	-0.838464420307763	0.337048134989623	-2.48766966277258	0.012858310528127	0.291637426020924
123	Arhgef25	-0.0350571807941187	0.353067763771693	-0.0992930660664561	0.920905583689222	0.995038680893297
124	P2rx7	0.0345331056160589	0.317045881148372	0.108921476888381	0.913264771897568	0.995038680893297
125	Mphosph9	0.266343896288612	0.457539703917453	0.582121931732213	0.560484553411317	0.984237464711255
126	Mphosph8	1.398269121419	0.291014394240589	4.80481085847257	1.54897865422642e-06	0.000990726747243219
127	Klf10	-0.26477975436154	0.327438191827348	-0.808640412054173	0.418722012505316	0.973174307657113
128	Psmd8	-0.274846203842341	0.53432106349265	-0.514383996104848	0.606983546124474	0.984237464711255
129	Psmd4	0.0908082482406584	0.989164129461587	0.0918030138133763	0.92685454949965	0.995038680893297
130	Tfg	0.0925982020531039	0.341482480573321	0.271165308093227	0.786263893801722	0.993766322527017
131	Junb	-0.0547546688509694	0.409053100734562	-0.133857117212027	0.893515560540115	0.995038680893297
132	Psmd1	-1.51221589533586	0.418122485663728	-3.61668158777772	0.000298404003106374	0.0397623334139243
133	Sgol1	-0.366067869482712	0.354573798732523	-1.03241658236248	0.301877007042866	0.948127246607991
134	Psmd3	-0.142304333423148	0.931430759028677	-0.152780367240123	0.8785714806291	0.995038680893297
135	Psmd2	-0.853022816946131	0.539638701814195	-1.58072950305154	0.113939899530684	0.739107096752794
136	Ncl	-0.0443403381705504	0.769077180529171	-0.0576539511158576	0.954024274329247	0.995170631322659
137	Agpat2	-0.429053290063363	0.4652255645183	-0.922247878849068	0.356399294126861	0.966858418319045
138	Nprl2	-0.409199050180577	0.334795298504568	-1.2222365487459	0.221618186235176	0.911376692876326
139	Dtl	-1.35318742342566	0.513346993770174	-2.63600924880742	0.00838874450164538	0.214617639330095
140	Supt16	0.30454785027038	0.784687771897992	0.388113414248502	0.697932105402884	0.987043744496398
141	Als2	0.150770156214663	0.312331193075829	0.482725259458983	0.629290825569679	0.98623193390591
142	Mitf	-0.445299599459715	0.320610817465633	-1.38891009036976	0.164860091820269	0.852945732795073
143	Gstp1	-0.312458399582615	0.328972540990247	-0.949800851591069	0.342213453102843	0.963167727527536
144	Grem1	-0.0326333598437449	0.311224630463291	-0.104854682597475	0.916491118715084	0.995038680893297
145	Acadm	-0.129130025440322	0.356214044142962	-0.362506834201342	0.716973317388992	0.987043744496398
146	Cox6b1	0.303128399164814	0.387440777109007	0.782386411225704	0.433987517361203	0.973174307657113
147	Lamtor4	1.33657385484752	0.610054906159115	2.19090747628364	0.0284584886130525	0.42528152609599
148	Lamtor5	0.506874881128096	0.378351551057473	1.33969288539034	0.180345211539826	0.873854525006611
149	Cacna1g	-0.150157179008631	0.289912340264846	-0.517939936159519	0.604500177056984	0.984237464711255
150	Wbp1	-0.358520620223898	0.408968667930229	-0.876645690336998	0.380679113940444	0.973174307657113
151	Fam171b	0.0716978951039323	0.30453706536585	0.235432409574839	0.813873133703024	0.993766322527017
152	Trap1a	0.598040382555982	0.345478884400924	1.73104756776383	0.083443280803609	0.679011735394253
153	Tssk2	-0.19565662516479	0.338498038568828	-0.578014058787542	0.563254627603708	0.984237464711255
154	Tssk3	1.85186782370941	4.65699345674913	0.397653086891414	0.690885922857838	0.987043744496398
155	Tssk1	0.103121545457762	0.327598476319264	0.31478029634443	0.752928473026694	0.988931580769239
156	Cir1	1.7225064269747	1.4199360562322	1.21308732137232	0.225096436857146	0.911463267815335
157	Mcph1	-0.099780135397009	0.484248578808294	-0.206051478029242	0.83675070031106	0.993766322527017
158	Col19a1	0.28220151820547	0.32916103509524	0.857335735755652	0.391259364253892	0.973174307657113
159	Gria4	0.170070874991654	0.407027391680998	0.417836436730392	0.676066708599272	0.987043744496398
160	Cdpf1	-0.0385975838507787	0.375954278790354	-0.102665632573641	0.918228350703587	0.995038680893297
161	Sass6	-0.451104733597407	0.357170258978791	-1.26299635050015	0.206590491275291	0.908770826820333
162	Adcyap1	0.0659826693401183	0.319557686994853	0.206481245876526	0.836415012730783	0.993766322527017
163	L1cam	-0.405504782697834	0.314300169273221	-1.29018315082525	0.196987074821773	0.896829111738665
164	Akr1c6	-0.281101734217273	0.354830986933869	-0.792213038230686	0.428236467446269	0.973174307657113
165	Bcl2	-0.383995523788282	0.315311659812572	-1.21782849393053	0.223289153857968	0.911463267815335
166	Fgf23	-0.563016357340909	0.31992736332476	-1.75982557881237	0.0784373847017941	0.674216338183719
167	Fgf20	-0.130197532549308	0.35169629477967	-0.370198760924887	0.711234399748318	0.987043744496398
168	Hecw1	0.224225973871559	0.422452260039819	0.530772338276577	0.595576550925583	0.984237464711255
169	Lif	-0.150812213326584	0.387321381992558	-0.389372289623508	0.697000767525056	0.987043744496398
170	Uck1	-0.53895968470965	0.340182272111492	-1.58432619479069	0.113119507754067	0.738285319339827
171	Rfc4	0.985158284067439	0.938158663442462	1.05009773128622	0.293673181702692	0.947068037491855
172	Rfc1	1.5424736587077	0.584819997374102	2.63751866494572	0.00835150294239101	0.214617639330095
173	Apex1	0.0255718161071446	0.328485522873101	0.0778476198387087	0.937949266202102	0.995038680893297
174	Apex2	0.588888055091966	0.507290745111131	1.16084919894007	0.245703231165731	0.929892228719538
175	Ss18l1	-0.16858282218504	0.370834794568003	-0.454603571872016	0.649394464613402	0.987043744496398
176	Hgf	-0.0666264085466782	0.355629067525329	-0.187348039377948	0.851387759746462	0.995038680893297
177	Cd52	-0.247448416822372	0.44371395336704	-0.557675536107567	0.577065965880162	0.984237464711255
178	Tcof1	-0.558666330316361	0.591780415879302	-0.944043289243125	0.345147527342279	0.963616289047845
179	Ush2a	-0.050021449822771	0.323515199734055	-0.154618546095797	0.877122048162391	0.995038680893297
180	Ahnak	0.0121537458418342	0.433535777629239	0.0280340088845634	0.977635026631797	0.998851093452165
181	Tnnc1	-0.199056810397503	0.405455161323794	-0.490946544489879	0.623464255939764	0.985458135421529
182	Klhl4	-0.262777528573431	0.376757138935549	-0.697471929306649	0.485507500583592	0.978532785884301
183	Emp2	-0.477549358703966	0.333740980181348	-1.43089817272208	0.152459400838718	0.831137170075697
184	Emp3	-0.0911237543196204	0.314955346423437	-0.289322773384867	0.772334386537949	0.992394156129327
185	Rho	0.623537229060688	0.407844158318782	1.52886149364266	0.126298783898929	0.772282047626721
186	Emp1	0.290675495760763	0.367921251678054	0.79004812697016	0.42949966234722	0.973174307657113
187	Gm4204	-0.30908995466538	0.703281670116486	-0.439496673664457	0.660301691722063	0.987043744496398
188	Mmp14	0.0665125565932417	0.322202217476931	0.206431095087059	0.836454183501688	0.993766322527017
189	Mmp15	-0.186685037914985	0.307671633421771	-0.606767142744901	0.544005456386578	0.984237464711255
190	Mmp17	0.32241897495999	0.363820224435688	0.886204101105389	0.37550755411368	0.973174307657113
191	Tpo	0.291732938504753	0.493941827223753	0.590622057954609	0.554773681980542	0.984237464711255
192	Tex30	0.118174618388575	0.333165804680455	0.35470212347248	0.722812759950899	0.987043744496398
193	Uaca	-0.355654789673535	0.34232279247778	-1.03894568953255	0.298829995539729	0.948127246607991
194	BC094916	-1.45202969229957	0.339353604572497	-4.27881028147255	1.87894927313594e-05	0.00751109971936091
195	Gcnt4	0.146744765686235	0.352068498696601	0.416807428751796	0.676819268279452	0.987043744496398
196	Tpr	0.0804566735794747	0.436645115157571	0.184261018356842	0.853808693120534	0.995038680893297
197	Dbp	-0.0370978591533368	0.335561386710525	-0.11055461272527	0.911969540569034	0.995038680893297
198	Aldoa	2.20474806390924	0.634665137679258	3.47387611673647	0.000512997825454819	0.0560590517574062
199	Aldoc	-0.925609499387621	0.491546680465136	-1.8830551322445	0.0596928968256482	0.59101512089295
200	Aldob	-0.458300855355249	0.327594966867128	-1.39898625347664	0.16181710533403	0.846957615152583
201	Kdm1a	0.158363994796765	0.345608701389232	0.458217614777041	0.646796105941508	0.987043744496398
202	Ptx3	0.117624817885545	0.319848502398188	0.36775166056307	0.713058416136916	0.987043744496398
203	Mgll	-0.875872758946518	0.422482708200638	-2.07315646757917	0.0381577202535373	0.490073852894828
204	Ugt1a1	1.27282469487848	0.914902404878216	1.39121362900769	0.164160655590569	0.850868357501845
205	Cd5l	0.130355435164278	0.398562424748773	0.327064035819345	0.743619452461447	0.988880338605745
206	Neu3	0.117188870726267	0.318913874825454	0.3674624404172	0.713274103360887	0.987043744496398
207	Klk1b16	0.0757817009190482	0.471631421129688	0.160679924033751	0.87234550226046	0.995038680893297
208	Rif1	0.222324507619445	0.400346724786276	0.555329902444268	0.578669029298471	0.984237464711255
209	Mki67	1.99921036400515	0.6499134273384	3.07611795649853	0.00209714862973423	0.105102732821566
210	Usp1	0.284748339152571	0.45532247579398	0.62537729694989	0.53172345903265	0.984237464711255
211	Vipr1	0.174299825813976	0.308200900107636	0.565539639089645	0.571706770650036	0.984237464711255
212	Usp4	-0.492867917383545	0.401815732594481	-1.22660184110052	0.219972276889314	0.911376692876326
213	Usp5	-0.0227630822640843	0.755364497681176	-0.0301352291959214	0.975959204646129	0.998851093452165
214	Il17d	0.0780909973219776	0.305271685525398	0.255808189965527	0.798098949600301	0.993766322527017
215	Usp7	-0.258020246702937	0.484189451510473	-0.532891094380557	0.594108970318989	0.984237464711255
216	Rad54b	-0.0832410363717748	0.429480789709398	-0.193817833920112	0.846318522350521	0.993766322527017
217	Card9	0.0207977566748853	0.308905132600782	0.0673273263535041	0.946321122955746	0.995038680893297
218	Mis12	0.127495512592229	0.502936245275834	0.25350233511666	0.799880056925501	0.993766322527017
219	Top2b	-0.311636705989777	0.325639808634031	-0.956998185501359	0.338568170853579	0.960212902655712
220	Card6	-0.0828684948428229	0.429682638667968	-0.192859769944902	0.847068792409295	0.993766322527017
221	Top2a	0.0999625822408999	1.09588518916166	0.0912162909304121	0.92732073062653	0.995038680893297
222	Irf1	-0.342347962715673	0.649607339893968	-0.5270075346925	0.598188356127526	0.984237464711255
223	Ugt2b5	-0.626584736487195	0.357717855242599	-1.75161716784379	0.0798396585270529	0.674216338183719
224	Rpl38	0.0921270951318597	0.63211695299135	0.145743749943565	0.884123682631257	0.995038680893297
225	Irf4	-0.52060752415371	0.315118104350129	-1.65210286862878	0.0985135822829279	0.71533575212409
226	Cstb	0.505039583251125	0.400759084376214	1.26020744866514	0.207594536508656	0.908930371458764
227	Slc35e3	0.225782348163202	0.418218975212508	0.539866341665814	0.589289211356951	0.984237464711255
228	Ppargc1a	-0.124323613499972	0.300174291568856	-0.414171423042913	0.678748568695884	0.987043744496398
229	Ppargc1b	-1.32295637812876	0.322635286174246	-4.10047020527777	4.1231152085621e-05	0.010988102030818
230	Sfpq	-0.351120085024061	0.383023221083973	-0.916707044628719	0.359296173614871	0.966858418319045
231	2010005H15Rik	-0.866295678167082	0.367567862902541	-2.35683193662874	0.0184315865265021	0.352959363543436
232	Top3b	-0.52569070964843	0.307834899886938	-1.70770341453002	0.0876913882655707	0.685220048736421
233	Bcas2	0.0664132533492617	0.452897794809647	0.146640708147354	0.883415620535264	0.995038680893297
234	Tacr2	-0.597305996888017	0.55855029500805	-1.06938623473363	0.284895667373208	0.943980571458951
235	Tacr1	0.108011389326477	0.355408717850284	0.303907540534717	0.761198332829889	0.99025429474269
236	Bcas1	0.162152411150276	0.493694659345624	0.328446759714199	0.742573892943051	0.988880338605745
237	Gm9817	2.17011386897173	0.832879362243752	2.60555605931393	0.00917252620859375	0.230974321378605
238	Zbtb17	0.0525394292215172	0.312265183606149	0.168252600609435	0.866384561415335	0.995038680893297
239	Uroc1	0.033661867041701	0.361913244845336	0.0930108735204936	0.925894922851418	0.995038680893297
240	Pgrmc1	0.160789801376169	0.310998079835927	0.517012199756978	0.605147642565914	0.984237464711255
241	Mthfr	0.225478521009193	0.498047945011303	0.452724528366592	0.650747114934892	0.987043744496398
242	Tpp2	1.18357057596375	0.439086917685799	2.69552684967645	0.00702774136735591	0.196508456925964
243	safe	-0.100753902598666	0.242500842808807	-0.41547856672029	0.677791602242465	0.987043744496398
244	Gm2058	0.399743692129675	0.506036905784239	0.789949680666406	0.429557155782553	0.973174307657113
245	Hoxa11	-0.149818335311567	0.353498841778787	-0.423815632768948	0.671700276322634	0.987043744496398
246	Unc5c	-0.260745859541766	0.376781063189638	-0.692035468381621	0.488915055303667	0.978532785884301
247	Ing5	0.863433241814484	0.415454643889978	2.07828520998104	0.0376830978558782	0.490073852894828
248	Haus1	-0.833892981118404	0.526632117079191	-1.58344497814403	0.113320078177934	0.738285319339827
249	Agfg2	0.0221286325678736	0.332420516380766	0.0665681914245232	0.946925469121505	0.995038680893297
250	Sgpp2	0.0186979516682951	0.333471942783066	0.0560705392850957	0.955285613248677	0.995170631322659
251	Ddit3	-0.780581211041389	0.381612766821551	-2.04547981332712	0.0408075773820177	0.505704725706131
252	Ddit4	0.0296805541233019	0.341126356237095	0.0870075078651291	0.93066554432871	0.995038680893297
253	Il31ra	-0.713699445450002	0.596510604939754	-1.19645726251939	0.231518166807842	0.918119155454787
254	Gtf2h3	0.342179873357844	0.565365593537338	0.605236465163927	0.545021889949343	0.984237464711255
255	Gtf2h2	0.326669876930175	0.748672173430733	0.436332334128616	0.662595625406797	0.987043744496398
256	Gtf2h1	-0.161388187652298	0.567298451564281	-0.284485507068251	0.776038339103227	0.993503045817501
257	Tlx1	0.0536689837236431	0.312317911440853	0.171840876740132	0.863562628501885	0.995038680893297
258	Gtf2h5	-0.256005602483665	0.339135790356973	-0.75487639394885	0.450323150925752	0.9758951651743
259	Gtf2h4	0.984445786847103	0.416427724778908	2.36402556378726	0.0180775651282585	0.351361198988426
260	Farsb	0.391279382236928	0.78065578930486	0.501218831138555	0.616217122750326	0.984838759897822
261	Cst8	0.0321170259620692	0.402894503517498	0.0797157213158017	0.936463355444123	0.995038680893297
262	Rap1gds1	0.0133902921531185	0.377137969235408	0.0355050226851074	0.971677041378512	0.998850266257949
263	Cst3	-0.00480855785373722	0.305091405193959	-0.015761040042017	0.987425030115949	0.999380000529314
264	Cst7	0.123430143568792	0.327425327379403	0.376971887167934	0.706194497106919	0.987043744496398
265	Dera	-0.101351484731012	0.322073533575455	-0.314684300836123	0.75300136524139	0.988931580769239
266	Maea	-0.215336530771025	0.330624706799436	-0.651301993899846	0.514851561538897	0.982982264956055
267	Wdr1	-0.075905537732089	0.306178025581155	-0.247913081247464	0.804201658430506	0.993766322527017
268	Pebp1	-0.491863164248254	0.395008953818483	-1.24519497467968	0.213060089392341	0.911376692876326
269	Mdc1	0.0738502656472061	0.376463970813102	0.196168216277646	0.84447850443869	0.993766322527017
270	Fcgbp	-0.379579985992441	0.359382732397755	-1.05619984427168	0.29087692191442	0.945113288396833
271	Uba3	0.552028596224229	0.437738221060643	1.26109297672627	0.207275350722966	0.908930371458764
272	Uba1	1.63873691719371	0.656060307626359	2.49784493611981	0.0124950836901012	0.291637426020924
273	Cyp11b2	0.355120248494718	0.384766754514663	0.922949408512852	0.356033570584035	0.966858418319045
274	Flnb	-0.244316506259503	0.314796405055216	-0.776109581736327	0.437684286665356	0.9758951651743
275	Flnc	0.151458941699012	0.296200674703145	0.511338949010855	0.60911373635249	0.984237464711255
276	Naa20	1.1672841602927	0.425694147196176	2.74207237280801	0.0061052888057344	0.187737630776333
277	Rbl2	-0.432084625357179	0.436838007815534	-0.989118660983451	0.322605088457523	0.948127246607991
278	Gfap	0.0451758061258284	0.333972759689474	0.135267936725835	0.892400034832879	0.995038680893297
279	Wars	0.325456567492926	0.583137956635494	0.558112473711536	0.57676758339113	0.984237464711255
280	Tpbg	0.949605024599205	0.327116945228172	2.90295271599835	0.00369662444974251	0.153529934938656
281	Tnfrsf4	0.434965191734552	0.397130961820681	1.09526890006364	0.273398848208805	0.943980571458951
282	Tgm1	0.322295085352254	0.465278562552617	0.692692746435759	0.488502392106847	0.978532785884301
283	Tgm2	0.989875041298041	0.355380340880044	2.78539617258166	0.00534623585505853	0.181492301314558
284	Tgm3	-0.335636265694337	0.374001319289188	-0.897420004646598	0.369494841866	0.968561069088088
285	Mcm3ap	-1.04408499643512	0.336245592880722	-3.10512618913489	0.00190197862170227	0.101375460536731
286	Nras	0.100772784672184	0.348400004821773	0.289244498500323	0.772394281531908	0.992394156129327
287	Gstm2	-0.394551833843249	0.369996756600336	-1.06636565538718	0.28625838073793	0.943980571458951
288	Gstm3	-0.46523000051053	0.921579275358319	-0.504818210380918	0.613686524275873	0.984237464711255
289	Oasl2	-0.383609575863699	0.316267984967244	-1.21292572785522	0.225158218128241	0.911463267815335
290	Gstm5	0.0774281363815493	0.387281324423455	0.199927369327237	0.841537384922198	0.993766322527017
291	Gstm7	-0.459929536571118	0.374273872836089	-1.22885825047302	0.219124957015906	0.911376692876326
292	Gm12184	-2.23215942233166	0.788840100983309	-2.82967285708373	0.00465956217990527	0.169258277442587
293	Ptcra	-0.890566036700699	0.434509631601391	-2.04958871318572	0.0404045827624827	0.504862906124322
294	Bbc3	0.224243306244847	0.336387179753725	0.666622629343423	0.505013210776999	0.981782521619965
295	Rasd1	-0.246222167633071	0.327309424720747	-0.752261160347407	0.451894019970843	0.9758951651743
296	Egf	-0.0886586253101355	0.330034879156872	-0.268634107814994	0.788211262512353	0.993766322527017
297	Setx	1.36079856339796	0.280149799681738	4.85739616784978	1.18939471606306e-06	0.000950921075492419
298	2300002M23Rik	0.500393748613097	0.393650258434367	1.27116326711755	0.203670571493981	0.905690550710724
299	Rtel1	0.51732847572413	0.384764973497118	1.34453110693041	0.178776704359368	0.868691918202335
300	Ngef	-0.338339830303754	0.348803795182835	-0.970000427106605	0.33204627923355	0.955791180008005
301	Klk1b1	-0.698171055060016	0.367297567823609	-1.90083223038195	0.0573239909973172	0.574677502223889
302	2310003H01Rik	0.134855578624838	0.298359655313132	0.451989993363231	0.651276191276373	0.987043744496398
303	Vim	0.315090299243862	0.311614563059447	1.01115395939872	0.311942747740077	0.948127246607991
304	Vip	-0.0531700601294702	0.371769534393568	-0.143018873819775	0.886275275271349	0.995038680893297
305	Pou5f1	-0.791501183750497	0.655987489326614	-1.20657969340694	0.227594050991038	0.91469203488713
306	Chat	-0.274869629357109	0.311807522671866	-0.88153623428249	0.378027651122346	0.973174307657113
307	Tcrg-V3	0.290947809015616	0.615666657659701	0.472573600333627	0.636517420757285	0.98623193390591
308	Tcrg-V6	-0.0383175259989925	0.361768902944067	-0.105917135738217	0.915648098192074	0.995038680893297
309	Nhej1	0.416413066330618	0.409200497416448	1.01762600231356	0.308855725370439	0.948127246607991
310	Tg	0.24564147063872	0.310958316514927	0.78994983440788	0.429557065992806	0.973174307657113
311	Tcrg-V5	-0.457976081650337	0.358135167528596	-1.27877997799188	0.20097454647502	0.902290595004422
312	Cmbl	0.0208198287041601	0.40938378817294	0.0508565050831103	0.959439864545924	0.995170631322659
313	Nodal	-0.327168687539865	0.326260353119354	-1.00278407845705	0.315965052435303	0.948127246607991
314	Dnm2	1.18920131612076	0.425011725122797	2.79804354992129	0.00514131800214105	0.178716684465729
315	Chsy3	-0.505621506879105	0.38514008072369	-1.31282494911728	0.189241940994142	0.882209515013508
316	Pold1	0.191336496904189	0.472410193839386	0.405021947873634	0.685461378024386	0.987043744496398
317	Pold2	-0.960861990794187	1.68882522036376	-0.56895289057042	0.56938811047973	0.984237464711255
318	Pold3	-0.207880037238102	0.644981535370011	-0.322303858076877	0.747222510638408	0.988880338605745
319	Pold4	0.319915883360778	0.348724309784134	0.9173891076272	0.358938778446422	0.966858418319045
320	Trav5-4	-0.369623019839922	0.346756514869195	-1.06594398083437	0.286448965952459	0.943980571458951
321	Fancf	-0.401906313774934	0.303097507110074	-1.32599676456255	0.18484076907128	0.879692270350048
322	Hdac1	0.2790537228622	0.719963756115769	0.387594126081715	0.69831641648259	0.987043744496398
323	Hdac3	-0.437780692165429	0.37502142455128	-1.16734848599448	0.243069665480483	0.925400940722124
324	Hdac2	-0.0225364526342745	0.328716114443549	-0.0685590138239015	0.945340644294228	0.995038680893297
325	Hdac5	0.123386791803913	0.311185865429676	0.396505129285176	0.691732424667932	0.987043744496398
326	Hdac4	0.125984271716146	0.385267056861061	0.327005046168741	0.743664068565298	0.988880338605745
327	Hdac7	-0.0301083354792983	0.329186814357023	-0.0914627626811441	0.927124893255397	0.995038680893297
328	Bard1	0.399677382335774	0.383582075871117	1.04196052807761	0.297429979601523	0.948127246607991
329	Notch4	0.192090793660897	0.306779709660524	0.626152211544437	0.5312151087763	0.984237464711255
330	Tshb	0.111370020850572	0.318677849988811	0.349475248607589	0.726732549586659	0.987043744496398
331	Notch1	0.066588986137782	0.292382887950785	0.227745839041683	0.819843834314671	0.993766322527017
332	Notch2	-0.623928402646402	0.298139225972459	-2.09274174041103	0.0363722150200068	0.482648728771709
333	Notch3	0.134812674012846	0.311819656112216	0.432341808382761	0.66549300503309	0.987043744496398
334	Dlec1	-0.27072748833125	0.326990580039006	-0.827936658906061	0.407706372617078	0.973174307657113
335	Rrp12	-1.06178845186357	1.69672006501917	-0.625788822655061	0.531453464139147	0.984237464711255
336	Tshr	-0.2089548076873	0.393406021534947	-0.531142881016471	0.59531977098724	0.984237464711255
337	Ttc38	-0.306213170838705	0.328270972422581	-0.932806116175628	0.35092008277097	0.966858418319045
338	Gmps	0.0513970510493657	0.410466817173564	0.125216092748449	0.90035247734417	0.995038680893297
339	Vamp1	0.178821934421665	0.313645968264852	0.570139432720723	0.568583131799604	0.984237464711255
340	Epas1	0.0722285767955637	0.441161167777285	0.163723786387354	0.869948591390882	0.995038680893297
341	Vamp3	0.366249782913475	0.338636200911762	1.08154350281324	0.27945542041441	0.943980571458951
342	Rarb	-0.90378228363039	0.350177393465059	-2.58092698299946	0.00985354202262689	0.242397133756622
343	St6gal2	-0.264873113001677	0.419160537168371	-0.631913287426867	0.527443540308736	0.984237464711255
344	Amer1	-0.141595923067636	0.425935200703083	-0.332435363017441	0.739560539589319	0.988880338605745
345	Amer2	-0.151870437856375	0.353040645444153	-0.430178337299688	0.66706591876285	0.987043744496398
346	Crisp2	0.0856734300304495	0.339235156526225	0.252548795082878	0.80061690302775	0.993766322527017
347	Fbn2	-0.375450443456879	0.295319561699845	-1.27133618002074	0.203609076317764	0.905690550710724
348	Pde2a	-0.494312630961704	0.358327875762083	-1.37949812001205	0.167741225476816	0.85784693024954
349	Usp12	0.240479961802746	0.369090253622578	0.651547851622909	0.514692898224436	0.982982264956055
350	Usp10	0.0999672030979693	0.439922542802357	0.227238191662484	0.820238531716409	0.993766322527017
351	Nmrk1	0.146026773250981	0.391976976862736	0.372539158855029	0.709491462142403	0.987043744496398
352	Usp16	1.21679882323984	0.425325777675088	2.86086310096485	0.00422489443955986	0.166106753341081
353	Wnt5b	0.642364477688479	0.625017868136473	1.02775378182983	0.304065662046994	0.948127246607991
354	Wnt5a	-0.0445502755120557	0.296820407023338	-0.15009168661558	0.880692278807505	0.995038680893297
355	P2ry1	0.203232369777978	0.334360825218691	0.60782350816682	0.543304536034788	0.984237464711255
356	Mettl10	-0.120429391810847	0.373894115809686	-0.322094910614067	0.747380793749245	0.988880338605745
357	Neu2	0.577026634970428	0.331331133052948	1.74154064441091	0.0815888552907817	0.674216338183719
358	Tsks	0.386349995271462	0.567791729849661	0.680443153643255	0.496223904589535	0.980210688956304
359	Set	-0.131553713278576	0.409618089520127	-0.321161874058572	0.748087722994977	0.988931580769239
360	Zfp521	0.290566827223513	0.383842559422902	0.756994814906334	0.449052968886765	0.9758951651743
361	Hs2st1	0.0489018532198156	0.344296503755919	0.142034126650567	0.887053049768974	0.995038680893297
362	Pydc3	-0.145712662380988	0.415430066297518	-0.350751363953118	0.725774887698839	0.987043744496398
363	Hmgb2	-1.18733288555856	0.760816922359724	-1.56060262418451	0.118617539228922	0.746730099319077
364	Ikzf1	-0.264768754647589	0.369952854560951	-0.715682421106896	0.474187467713666	0.978532785884301
365	Ikzf3	-0.534161212926178	0.381120566134205	-1.40155441713445	0.161048346894071	0.845713770246739
366	Tecta	-0.211917419591654	0.406673659090726	-0.521099448795075	0.602297494911811	0.984237464711255
367	Tectb	-0.0746943662898746	0.349673394182703	-0.213611808998105	0.830849789702225	0.993766322527017
368	Nanp	0.089814406427307	0.427614891018936	0.210035731480946	0.833639785299326	0.993766322527017
369	Myh11	0.211127597425151	0.369563121736165	0.571289679644707	0.567803296320913	0.984237464711255
370	Gnpda2	-0.285900703559672	0.36470120879074	-0.783931329725088	0.433080405169868	0.973174307657113
371	H2afx	0.0658442534471792	0.298673620729865	0.22045553700483	0.825516396848787	0.993766322527017
372	Mcm7	0.479658168445396	0.815551693916143	0.588139503631165	0.556438659508522	0.984237464711255
373	Mcm6	-0.55778704110137	0.469469580285031	-1.18812179643826	0.234785428202032	0.918119155454787
374	Mcm5	-0.419093147726251	0.515362449896586	-0.813200782886583	0.416102950642404	0.973174307657113
375	Mcm4	0.86714143550205	0.518151590898293	1.6735284629711	0.0942233081106354	0.705378449089807
376	Mcm3	-0.0216209333049339	0.6489643400549	-0.0333160575558047	0.973422548790254	0.998851093452165
377	Mcm2	-0.0392768917498053	0.446015021634962	-0.0880618137161111	0.929827546666142	0.995038680893297
378	Fadd	-0.116166451390168	0.293120908202325	-0.396308991066528	0.691877095201557	0.987043744496398
379	Tnfrsf12a	0.189540519373868	0.378090037972478	0.501310535422425	0.616152591823146	0.984838759897822
380	Mcm8	-0.210100188521728	0.44397341229576	-0.473226960676117	0.636051264870519	0.98623193390591
381	Banp	-0.606514853099305	0.570565665882468	-1.06300622236222	0.287779129550053	0.943980571458951
382	Theg	-0.515218459100876	0.32118799278257	-1.60410249037441	0.108691463053633	0.725802430087774
383	Nlrp4c	0.35297614008016	0.375489928063293	0.940041566229873	0.347196240004221	0.96588137346834
384	Ipmk	-0.157747118750527	0.310009632901833	-0.508845861575142	0.610860270262763	0.984237464711255
385	BC037034	0.0242236058563769	0.510854834929406	0.0474177872070534	0.962180252824153	0.995558665284181
386	Nlrp4e	-0.257968965885263	0.37394178064497	-0.689863982142679	0.490279728002912	0.978532785884301
387	Spry2	-0.278698613677232	0.328498037597369	-0.848402674535381	0.396213753689625	0.973174307657113
388	Adamts12	-0.344267537807927	0.32366042358245	-1.06366893424098	0.287478702317298	0.943980571458951
389	Mgmt	0.0664568000444202	0.43707545236548	0.152048804582256	0.8791484426231	0.995038680893297
390	Fgf13	0.221846397314099	0.356731152459347	0.621886806870282	0.534016300856631	0.984237464711255
391	Fgf14	0.23722741852103	0.345493840794218	0.686632844092658	0.492314125880717	0.978532785884301
392	Ercc8	0.0332437496706445	0.378914197214394	0.0877342414589833	0.930087903798495	0.995038680893297
393	Mrps11	0.0616703560733979	0.410633457545011	0.150183466398712	0.880619869847614	0.995038680893297
394	Maml1	0.271792347208263	0.335128628306397	0.811009040265497	0.417360479197176	0.973174307657113
395	Gm10259	-0.463315417637992	2.51263043511462	-0.184394573576379	0.853703926491046	0.995038680893297
396	Skp1a	-0.324308797060137	0.760753646758077	-0.426299365691071	0.669889720039246	0.987043744496398
397	Frs2	0.12556095209816	0.322514412362396	0.389318887110918	0.697040266370838	0.987043744496398
398	Mad2l1	0.434881058752213	0.446565727984704	0.973834379800658	0.330138779775842	0.953054236302845
399	Qk	-0.230567165961043	0.333478714255765	-0.691399948796155	0.489314236265912	0.978532785884301
400	Angel1	0.338863405100656	0.307249434982948	1.10289350123447	0.270073416762478	0.943980571458951
401	Mepce	-0.152732520537336	0.530849514196678	-0.28771340361583	0.773566129069673	0.992722504319749
402	Man2b2	-0.163255632565084	0.32938692200516	-0.49563483447144	0.620152071217137	0.985458135421529
403	Prss40	-0.534133619718758	0.338400698146935	-1.5784057853416	0.114472416974663	0.739561190878733
404	Cd44	0.124305665787185	0.310245617841282	0.400668562708848	0.688664159288161	0.987043744496398
405	Cd40	0.172521770471863	0.363840231755951	0.474169031938127	0.635379374865426	0.98623193390591
406	Rap1a	-0.238949736154297	0.462442863883406	-0.516711911494742	0.605357279749593	0.984237464711255
407	Pigs	-0.332029622453831	0.388824990307217	-0.853930767648161	0.393143350659491	0.973174307657113
408	Phc1	0.58760604208075	0.354496863885864	1.657577547061	0.0974027647039489	0.713799951585267
409	L3mbtl4	0.318251277336378	0.389980259563158	0.816070222869413	0.414459973521964	0.973174307657113
410	Nutm1	-0.063071526206975	0.402944190784686	-0.156526704316423	0.875617871661582	0.995038680893297
411	Hus1	-0.200340153090228	0.403219529865498	-0.496851313618305	0.61929390652772	0.985458135421529
412	Ppp2r5d	0.552323792768745	0.337693759290297	1.63557595476303	0.101928366175162	0.716615606181616
413	Ep300	0.496481788745918	0.379995145583686	1.30654771387488	0.191366364159166	0.88785720131985
414	Pde10a	-0.453506574956857	0.364126015054939	-1.24546600958581	0.212960502331074	0.911376692876326
415	Ncoa2	-0.26412586536965	0.346543239083405	-0.76217289960195	0.445956818296959	0.9758951651743
416	Ncoa3	-0.965133690335921	0.441346817362351	-2.18679200204481	0.0287577116042184	0.426270541495869
417	Ncoa1	-0.0817635373361214	0.328455922929362	-0.248933058070338	0.803412563383092	0.993766322527017
418	Ncoa4	0.306118111523417	0.433857784564672	0.705572476544525	0.480454045532841	0.978532785884301
419	Pogk	0.0946357795356254	0.40984049723865	0.230908805189446	0.817385650025001	0.993766322527017
420	Zwint	-0.601271130292925	0.449685928470884	-1.33709127242983	0.181192845670618	0.873989020293569
421	Cyp51	0.0975951166910261	0.490954452026648	0.198786499008525	0.842429757460531	0.993766322527017
422	Cd109	-0.0967159704267429	0.350494170217546	-0.275941737823237	0.782592815801571	0.993766322527017
423	Uprt	-0.0992344987133059	0.301313881877942	-0.329339285979212	0.741899252920076	0.988880338605745
424	Gpt	0.161881946177914	0.416870283040309	0.388326903508881	0.69777413025503	0.987043744496398
425	Fbxl18	0.0199726253951822	0.314929435430044	0.0634193668429535	0.949432565782319	0.995170631322659
426	Tfdp2	-0.240652857417926	0.337443107918977	-0.713165721184944	0.475743215201892	0.978532785884301
427	Tfdp1	1.12985304299959	0.47811979443386	2.36311706010298	0.0181219444251705	0.351361198988426
428	Sycp2	-0.282885384027267	0.360570186104564	-0.784550123468144	0.432717383006025	0.973174307657113
429	Clasp1	-0.141985283548899	0.357003168079704	-0.397714351703455	0.690840757149837	0.987043744496398
430	Bik	-0.448499383058958	0.440824233629185	-1.01741090630745	0.308957995865287	0.948127246607991
431	Tfec	-0.827227050436605	0.348806215090378	-2.37159492763702	0.0177114963363335	0.351339441423452
432	Tfeb	-0.251916072641889	0.315331015084152	-0.798894052888075	0.424351847653749	0.973174307657113
433	Sumo1	0.579939218978355	0.402710253002382	1.4400905232848	0.149841789896409	0.824478934210234
434	Bid	-0.0197799376197814	0.287217820894434	-0.0688673758410396	0.945095187150447	0.995038680893297
435	Katnb1	0.260365639071896	0.329870561037355	0.789296378109995	0.4299388030244	0.973174307657113
436	Dkk2	0.0930069111608465	0.333059834340894	0.279249857146244	0.780053084317092	0.99362271374117
437	Dkk3	0.344275470585059	0.433276741122131	0.794585626021444	0.426854582369585	0.973174307657113
438	Ppp4r2	0.944625997239301	0.464208955448483	2.03491549689445	0.0418593764172645	0.505704725706131
439	Dkk1	0.267624005233738	0.357687531465837	0.748206134379328	0.454335831457806	0.9758951651743
440	Ccng1	0.443024887217613	0.359446675757718	1.23251908307042	0.217755242624586	0.911376692876326
441	Ccng2	0.162480029062363	0.403573713522313	0.402603102279059	0.687240227093768	0.987043744496398
442	Rnf8	1.8472628728744	0.948449605906483	1.9476658131023	0.0514549632757855	0.551738012131453
443	Armc6	0.48869652834853	0.367710337247642	1.32902580875611	0.183839455256224	0.879692270350048
444	Rb1cc1	-0.373039461154149	0.314195368053258	-1.18728504326937	0.235115205667459	0.918119155454787
445	Rnf2	-0.455791929857646	0.577043169490284	-0.789874924367025	0.429600817051099	0.973174307657113
446	Prss2	0.102501004333297	0.338059058700473	0.303204430395444	0.761734072878993	0.99025429474269
447	Recql5	-1.19447560840618	0.399716374119298	-2.98830792468281	0.00280526765120873	0.122893780117336
448	Gcnt1	0.135811935264807	0.436504575460347	0.311135192847811	0.755697847941482	0.99025429474269
449	Smndc1	0.741392568779735	0.452039110440817	1.64010713156379	0.100982893875518	0.715646396916965
450	Igfals	0.0364162373628823	0.323569004090095	0.112545506221426	0.910390890164962	0.995038680893297
451	Cd2ap	0.0256667942228395	0.431814603969106	0.0594393843721781	0.952602144304352	0.995170631322659
452	Pygb	-0.306303079781117	0.347587809056826	-0.881225036667037	0.378196030707138	0.973174307657113
453	Rnh1	-0.309433013994948	0.527927347068027	-0.586128026353359	0.557789483707726	0.984237464711255
454	Rp1l1	-0.286475697610797	0.315421533760191	-0.908231261815495	0.363756050604394	0.966858418319045
455	Clec3b	-0.571361088720175	0.430858328621617	-1.3260996730597	0.184806684428498	0.879692270350048
456	Xrcc5	-0.458944103434095	0.307341472141389	-1.49327098694628	0.135366266899774	0.788671358562425
457	Vipas39	-0.986559873596899	0.417505730007701	-2.36298523035529	0.0181283920678832	0.351361198988426
458	Tia1	0.196312206632284	0.324102170361252	0.605710867080802	0.544706766536299	0.984237464711255
459	Zfp191	-0.0538100992139743	0.513670849003938	-0.10475599173735	0.916569431346219	0.995038680893297
460	Impdh2	0.248327406707493	0.347020124029912	0.715599440815392	0.474238719004464	0.978532785884301
461	Tmem165	0.866447063555137	0.405509282047052	2.13668860841169	0.0326233271591791	0.447765666330707
462	Tbx15	-0.00297266337647528	0.287414855078805	-0.0103427617743008	0.991747817190894	0.999541476500008
463	Tfe3	0.153113138473927	0.359290135819602	0.426154584301764	0.669995208215618	0.987043744496398
464	Wdr76	-0.143040957671628	0.346607959662179	-0.412688034663262	0.679835192451996	0.987043744496398
465	Pdap1	0.35687225779252	0.364819469472077	0.9782160428799	0.327967483494989	0.951760446657872
466	Ext2	0.654846195391831	0.586524673294322	1.11648533336845	0.264214444765466	0.942069165890298
467	Ext1	-0.178258137669693	0.343468507211968	-0.518994125885558	0.603764837554284	0.984237464711255
468	Tbc1d4	-0.354480983933901	0.398651319809316	-0.889200577846971	0.373895292333881	0.97212776006809
469	Nr2c2ap	-0.0959296408405726	0.496913170180083	-0.193051113549289	0.846918938102761	0.993766322527017
470	Spen	-0.621446148669195	0.502337426367801	-1.23710899496902	0.216046620821919	0.911376692876326
471	Adcy7	-0.734296955510845	0.455562592239803	-1.61184646856237	0.106995353417411	0.725790547983884
472	Ucp1	-0.0303875314326085	0.32612804506696	-0.093176689009893	0.925763193285145	0.995038680893297
473	Ucp2	-0.310179129634328	0.527065956202464	-0.588501545175074	0.556195697013128	0.984237464711255
474	Ucp3	-0.44103392824385	0.368649063521143	-1.19635168480105	0.231559347279853	0.918119155454787
475	Inf2	0.00733632624225075	0.308018063814255	0.0238178441595386	0.980997906505801	0.999380000529314
476	Cckbr	-0.306863577680329	0.410440318649264	-0.747644818837974	0.454674423372913	0.9758951651743
477	Sdccag8	-0.465830369300054	0.365600056002119	-1.27415289372208	0.202609235929556	0.904950190646255
478	Unc79	-0.00745265384123858	0.376484755963281	-0.0197953668062073	0.98420661391359	0.999380000529314
479	Sdc2	-0.245056645299242	0.339262387590166	-0.722321879062157	0.470096604341854	0.978532785884301
480	Tnfsf9	-0.15199474276366	0.318095729756929	-0.477827045587206	0.632773309839084	0.98623193390591
481	Itgav	0.0384199565820474	0.404742529542291	0.0949244365930489	0.924374846563146	0.995038680893297
482	Gm10108	0.862082808702663	1.33800202697152	0.644306055839041	0.519376989456615	0.984237464711255
483	Grin2b	-0.120342978829803	0.424006380904433	-0.283823508913013	0.776545637562597	0.99362271374117
484	Cyp17a1	0.243693590857557	0.422847625399138	0.576315382231431	0.564402027544229	0.984237464711255
485	Nav3	0.500698215307344	0.354420205448344	1.41272480408942	0.157736655495075	0.839337477992099
486	Grin2a	-0.334043648605787	0.295568834934383	-1.13017209233154	0.258403716795062	0.939157383704561
487	Lig1	-0.521641775368414	0.433380154684158	-1.20365865794796	0.228721537533995	0.916605860944505
488	Lig3	0.677577309874574	0.559173170660115	1.2117486056684	0.225608627050145	0.911605350718777
489	Wfs1	0.07894728829715	0.380513449917432	0.207475684011382	0.835638380860626	0.993766322527017
490	Gng8	-0.036965004185666	0.508966538452954	-0.0726275725277031	0.942102484950893	0.995038680893297
491	Treh	-0.695168825104344	0.449988714078227	-1.544858356122	0.122380528269309	0.761146204564239
492	Tspyl1	-0.257943131318749	0.355461616241939	-0.725656778489366	0.468049204384007	0.978314611516375
493	Tspyl2	-0.42484819642941	0.495268936321791	-0.857813129942342	0.390995658416999	0.973174307657113
494	Bai1	0.346921042025268	0.391701890819164	0.885676199570427	0.375792037099894	0.973174307657113
495	Gprasp1	-0.211112775392197	0.371014712041712	-0.569014566108262	0.569346254913656	0.984237464711255
496	Gm20459	0.452510234639318	0.802777192884498	0.563680979791393	0.572971264051684	0.984237464711255
497	Mob1a	-0.0776152317835507	0.337372612995508	-0.230057890871492	0.818046785498687	0.993766322527017
498	Mgea5	0.573062222501984	0.46563164776912	1.23072008796561	0.218427572313171	0.911376692876326
499	Mpdz	-0.922252707184523	0.399756065811397	-2.30703868198372	0.0210526637653885	0.380375247015324
500	Itga8	0.167143884376249	0.339894430334647	0.491752348550358	0.622894426493289	0.985458135421529
501	Cep152	0.617821105288725	0.375331970554398	1.64606575980231	0.0997502209507313	0.71533575212409
502	Oas1b	0.01589478764624	0.330418529263936	0.0481050130016871	0.961632551035321	0.995558665284181
503	Ralgds	-0.299146950113103	0.364382519635225	-0.820969541603073	0.411663617692644	0.973174307657113
504	Itga5	-0.528539161457901	0.339126573233378	-1.55853065838688	0.119107506181716	0.748341463200642
505	Ldlr	-0.154733519954828	0.290809566293753	-0.532078507343629	0.594671622491786	0.984237464711255
506	Cars2	0.41383498208851	0.420217244221835	0.984811993745892	0.32471642819122	0.948127246607991
507	Pole4	1.15739361533705	0.369468057773752	3.13259452606263	0.00173268624500453	0.0968725446117377
508	Papd7	0.281597308475557	0.355867748863229	0.791297636200756	0.428770327494728	0.973174307657113
509	Oas1g	0.332187326355683	0.42299970100207	0.785313383363496	0.432269850888759	0.973174307657113
510	Trip11	-0.194933702922752	0.367446257632558	-0.530509425184249	0.595758775946627	0.984237464711255
511	Trip12	0.362626020586822	0.48355702451621	0.749913665197238	0.453306703718767	0.9758951651743
512	Pea15a	0.851261717067806	0.427652385056408	1.99054593593702	0.0465308290551664	0.529557264478371
513	Fkbp8	0.0575018097874645	0.357538323812219	0.160826982613659	0.872229672813972	0.995038680893297
514	Fkbp9	-0.1375581564016	0.309694061715356	-0.444174343026415	0.656916540458718	0.987043744496398
515	Kcnip1	-0.424327706554209	0.311085143281614	-1.36402433776814	0.172559905964847	0.862349956061623
516	Arhgap11a	0.139869163632596	0.344093277127142	0.406486185375006	0.6843854053977	0.987043744496398
517	Vav2	0.0316832709920858	0.464659407350211	0.0681860099911985	0.945637563461095	0.995038680893297
518	Wasf3	-0.144987475713664	0.316608968937989	-0.457938624417369	0.6469965365493	0.987043744496398
519	Pde1c	-0.210457765520368	0.368127223723452	-0.571698456288227	0.567526280447076	0.984237464711255
520	Pde1a	-0.161195082380174	0.414470600941346	-0.388918012554008	0.697336797028134	0.987043744496398
521	Hs6st3	0.730862661796302	0.335636801042045	2.17754030406441	0.0294402780528162	0.427954587331393
522	Ano3	0.0701166365354705	0.327386024464032	0.214171135283674	0.830413604533555	0.993766322527017
523	Ripply2	-0.135343819356164	0.321543116226471	-0.420919660618198	0.67381374813457	0.987043744496398
524	Aatf	-0.524008383171202	0.406344183110465	-1.28956782193865	0.197200754096046	0.896829111738665
525	Pde4a	-0.229016332572715	0.311654160704132	-0.734841248566326	0.462436182590655	0.977851111355823
526	Txnl4b	0.663751787826303	0.419218616292293	1.58330704322423	0.113351498372688	0.738285319339827
527	Lancl2	-0.101113197273476	0.480941308337454	-0.210240200874012	0.833480204884973	0.993766322527017
528	Gbgt1	-0.120137184435742	0.330557972923249	-0.36343756398711	0.716278045343277	0.987043744496398
529	Ppp3r2	0.202002693274798	0.361533651395101	0.558738287557194	0.576340345004916	0.984237464711255
530	Ltbp1	-0.362268193219404	0.313935789046865	-1.15395633712002	0.248518070241213	0.930779837555357
531	Suv39h2	-0.423225195108175	0.355094383904436	-1.1918667663921	0.23331349110039	0.918119155454787
532	Xcr1	0.221482738861635	0.428492929361563	0.51688773299395	0.605234531330242	0.984237464711255
533	Nipbl	-1.42473760432278	0.517345350368049	-2.7539391304265	0.0058882718310034	0.187737630776333
534	Prkcsh	0.0926840981902559	0.385599482503271	0.240363647763634	0.810048357081781	0.993766322527017
535	Ppp1r14b	1.11183234268739	0.446637891914511	2.48933725242506	0.012798149843437	0.291637426020924
536	Fam184a	-0.378599991247353	0.336301710326913	-1.1257748016783	0.26026085259585	0.940468030058223
537	Amd1	0.121863471008083	0.529506201533272	0.230145502838697	0.81797870758409	0.993766322527017
538	Serpina12	-1.20343211046223	0.307921720568591	-3.9082404068152	9.29707706164193e-05	0.0185825327769568
539	Nupl1	-0.386157971930047	0.391703707283078	-0.98584201464036	0.324210644869121	0.948127246607991
540	Sulf1	-0.101219880699281	0.399569386522683	-0.253322411859835	0.800019078639894	0.993766322527017
541	Zfp608	-0.137855779910353	0.314905537915847	-0.437768674449899	0.661553981191213	0.987043744496398
542	Cited2	-0.208703761870006	0.358136466995161	-0.582749262092949	0.56006210543035	0.984237464711255
543	Crk	0.325203437686045	0.398385000320445	0.816304422667681	0.414326045519105	0.973174307657113
544	Uty	-0.479777895332554	0.428983463594895	-1.11840650292671	0.263393418237993	0.942069165890298
545	Lingo2	-0.0900113063356074	0.368193539586226	-0.244467370168313	0.806868870241457	0.993766322527017
546	Ppapdc1b	-0.0817855767572839	0.345050883759928	-0.23702468420335	0.812637640602193	0.993766322527017
547	Pdgfrl	0.380326070649975	0.308993625180815	1.23085410071945	0.218377437021469	0.911376692876326
548	Cbfb	-0.271439598022625	0.363604452399786	-0.746524406483821	0.455350693765354	0.9758951651743
549	Cxx1a	-0.791275544714901	0.455151466249713	-1.73848840087176	0.0821247921481595	0.674216338183719
550	Cxx1c	-1.78557750255225	1.20151404052034	-1.48610623125051	0.137251024357174	0.790298477260069
551	Cxx1b	-0.791275544714901	0.455151466249713	-1.73848840087176	0.0821247921481595	0.674216338183719
552	Arl5a	-0.0412778560894568	0.347678932148022	-0.118724064856145	0.905493970391255	0.995038680893297
553	Cacna1h	-0.265905698252769	0.365640842152081	-0.727231938006998	0.467083884316148	0.978314611516375
554	Trh	0.565546322682721	0.329242301401831	1.71772071898042	0.0858475683481664	0.685220048736421
555	Cenpm	-0.372344529630951	0.876512160038641	-0.424802468929281	0.670980677722464	0.987043744496398
556	Cacna1f	-0.0262816909110494	0.323264067267643	-0.0813009968388777	0.9352025812536	0.995038680893297
557	Lmln	-0.638685250245945	0.674919329886968	-0.946313465866964	0.343988727120752	0.963616289047845
558	Cdca2	0.386541094727952	0.367009438635784	1.0532184026786	0.292240906094307	0.945113288396833
559	Cdca3	-0.0443179252450671	0.665038331172989	-0.0666396554419645	0.946868575417986	0.995038680893297
560	Ddx11	0.304892437259429	0.341285688865708	0.893364261105598	0.371662135054611	0.971058421490725
561	Parp2	0.260280569118523	0.334705879628877	0.777639668018748	0.436781468718521	0.9758951651743
562	Cdca5	-1.20840280197293	0.708219864718239	-1.70625375278578	0.0879608446129135	0.685220048736421
563	Cdca8	-0.375768332350626	0.51042096969073	-0.736192975336238	0.461613266661025	0.977851111355823
564	Npm1	0.880720349939416	0.442003368566038	1.99256479152337	0.0463091237920524	0.52891634959637
565	Cadm4	-0.175618416817823	0.300039014970273	-0.585318602099872	0.558333509101649	0.984237464711255
566	Arhgef40	-0.194733214647952	0.361484128121361	-0.538704743856898	0.590090599912056	0.984237464711255
567	Vax1	0.0501445813402575	0.299749272074057	0.16728841739395	0.867143117298504	0.995038680893297
568	Twist1	-0.0932831181376982	0.39278932811538	-0.237488932261155	0.812277504414498	0.993766322527017
569	Fzr1	0.373792403511297	0.331116642276474	1.1288843742236	0.258946613284156	0.939653473332248
570	Amfr	0.559679086981149	0.347684171706803	1.60973415681724	0.107455904818031	0.725790547983884
571	Kif23	1.11190624324025	0.769307659163372	1.4453336451238	0.148364191745007	0.822472582644538
572	Cd5	-0.144668997080311	0.303947486503896	-0.475967078209269	0.63409783242368	0.98623193390591
573	Xrn1	0.586072411029679	0.372799163056821	1.57208617697554	0.115930566816888	0.744174667246267
574	Cd2	-0.113203988645624	0.418408704622931	-0.270558397554476	0.786730696629905	0.993766322527017
575	Uchl1	-0.239654449086385	0.509617316133732	-0.470263551687273	0.638166734554374	0.986565008521351
576	Atp6v0a1	0.298828494548816	0.346048541252023	0.863545020209125	0.387837877867231	0.973174307657113
577	Atp6v0a2	0.254585853488712	0.327739303694004	0.776793782800026	0.437280445413672	0.9758951651743
578	Cep128	0.5293562043029	0.349616988121325	1.51410321090919	0.129999664429639	0.778537316190985
579	Rassf1	-0.304417299162418	0.327129743829007	-0.930570530209993	0.352075764515459	0.966858418319045
580	Rassf2	-0.159617293857713	0.285242579559718	-0.559584386398721	0.575762957219119	0.984237464711255
581	Rassf5	-0.601276038074009	0.493149653045516	-1.2192567395328	0.2227467625276	0.911463267815335
582	Med24	-0.701217909761957	0.395695760436351	-1.77211378001294	0.0763756719449087	0.671014832087412
583	Zcchc3	-0.233596065293762	0.533868213998787	-0.437553799174665	0.661709768661948	0.987043744496398
584	Dnm1	-0.285362569303062	0.31126482130739	-0.916783875879283	0.359255903525521	0.966858418319045
585	Dnm3	-0.667416856277847	0.374233828832008	-1.78342203418881	0.0745176290812239	0.658307673485508
586	Ednra	-0.406851255266453	0.378571989998591	-1.07469983520959	0.28250913756014	0.943980571458951
587	Ednrb	-0.0389683583882431	0.409572152361651	-0.0951440623185585	0.924200400126539	0.995038680893297
588	Trf	-0.386852955081698	0.349403286517997	-1.10718178680261	0.268215340401512	0.943980571458951
589	Col11a1	-0.0794170831814117	0.381530848686155	-0.208153766477583	0.835108906860515	0.993766322527017
590	Gng7	-0.261169809935248	0.278489658273793	-0.937807929939295	0.348343125108488	0.966176334862917
591	Rev3l	0.326154052771359	0.447838093739175	0.728285640125366	0.466438750819404	0.978314611516375
592	Hpca	-0.0517160770694039	0.451320333631142	-0.114588404766338	0.908771370821327	0.995038680893297
593	Dync1li1	-0.166802978471385	0.488266979012894	-0.341622484503463	0.732635013995682	0.988400034613852
594	Xlr3a	-1.03715707891312	0.806545269276515	-1.28592543831231	0.19846908479967	0.896829111738665
595	Bdnf	0.993409313904118	0.36846265228064	2.69609228440196	0.00701582266275937	0.196508456925964
596	Kif2a	0.398287980769949	0.361279469437725	1.10243734965018	0.270271581423212	0.943980571458951
597	Kif2c	1.05804675717558	0.446211022414062	2.3711802354218	0.0177313821330599	0.351339441423452
598	Kif2b	-0.0694946640218855	0.375939107337918	-0.184856171293239	0.85334184867733	0.995038680893297
599	Daxx	0.898724499423211	0.631863924938058	1.42233867760581	0.154927955812987	0.831137170075697
600	Atic	0.374836419090833	0.463962231814174	0.807902870940933	0.419146498473254	0.973174307657113
601	Mtch1	-0.15581210620746	0.458245961706178	-0.340018503659754	0.733842593340723	0.988400034613852
602	Gabarapl2	0.264751576823579	0.417930263749628	0.633482663945546	0.526418498254553	0.984237464711255
603	Lynx1	-0.215109807593273	0.431590762844349	-0.498411518762859	0.618194019608962	0.985458135421529
604	Thpo	-0.049979310413026	0.357906389194198	-0.139643526692974	0.888941648211411	0.995038680893297
605	Tspear	-0.0288786939989241	0.342068409609601	-0.0844237386079676	0.932719533978357	0.995038680893297
606	Cnot8	0.54980654529686	0.315584616805786	1.7421842384517	0.081476211059548	0.674216338183719
607	Gm10486	0.769237365103734	0.78129015410494	0.984573222972439	0.324833747912175	0.948127246607991
608	Gm10487	0.769237365103734	0.78129015410494	0.984573222972439	0.324833747912175	0.948127246607991
609	Tial1	-0.650574238768797	0.405654323315124	-1.60376508119553	0.108765844254597	0.725802430087774
610	Cnot2	-0.0528043561100166	0.412919128239809	-0.127880624797187	0.898243444312855	0.995038680893297
611	Gm10488	0.769237365103734	0.78129015410494	0.984573222972439	0.324833747912175	0.948127246607991
612	Cd38	0.552895328186391	0.337513595164494	1.63814239221068	0.101391993536775	0.715787186160277
613	Plxnb3	-0.106344342426341	0.306834648482583	-0.346585181798258	0.728902979892278	0.987043744496398
614	Bai3	0.11449433172696	0.32659606397696	0.350568620860774	0.725912001155035	0.987043744496398
615	Popdc3	0.6755085542219	0.372765268074063	1.81215529470328	0.0699622045007309	0.641086332359133
616	Cd36	-0.183078369098457	0.332313684256093	-0.550920343555188	0.581688281071783	0.984237464711255
617	Foxi1	0.24067347624292	0.319389392956606	0.753542483095609	0.451123992445422	0.9758951651743
618	Mta2	0.0264951209928037	0.340248077240222	0.0778700094581214	0.937931455935219	0.995038680893297
619	Gnai1	-0.337374592781272	0.325935513491359	-1.03509614269209	0.300624013798526	0.948127246607991
620	Zc2hc1c	0.153149675355694	0.323306876773183	0.473697549783752	0.635715600851276	0.98623193390591
621	Ttf1	-0.0578098081461153	0.532118599284767	-0.108640833498056	0.91348737196996	0.995038680893297
622	Nsd1	-0.24480438144512	0.336603307741015	-0.727278597135695	0.467055306603724	0.978314611516375
623	Slc35a2	0.139372381171014	0.373122677156179	0.373529645084199	0.70875428571991	0.987043744496398
624	Cxcr4	0.33360105295858	0.408624496378234	0.81640003454367	0.414271376880813	0.973174307657113
625	Lfng	0.00514664460681181	0.324920104235588	0.0158397234880861	0.987362257645283	0.999380000529314
626	Fbxl20	0.0914651559432097	0.468603103116953	0.195186833665465	0.845246686042132	0.993766322527017
627	Atxn3	0.328876508046124	0.385855868038178	0.852329937907239	0.394030994232582	0.973174307657113
628	Rcc1	1.25598078828621	0.657545504883651	1.91010474401836	0.0561197283180175	0.567945858104494
629	Rcc2	-0.267675547758843	0.312605970324829	-0.856271386885864	0.391847684222831	0.973174307657113
630	Sssca1	-0.112564211549815	0.347556011652928	-0.323873585194155	0.746033742981648	0.988880338605745
631	Slc6a6	0.283518300076807	0.345356452970479	0.820943977268155	0.41167817978677	0.973174307657113
632	Tyms	0.788517105874396	0.372108568210026	2.11905119429913	0.0340861406962577	0.463861608283541
633	Jmjd7	1.01689319948926	0.700526180433732	1.45161341273448	0.146609127181139	0.820397169641273
634	Chst7	-0.239892216141133	0.326224303116025	-0.73535973209149	0.462120438978634	0.977851111355823
635	Eml4	0.197420240570742	0.337714984681506	0.584576490607681	0.558832519187246	0.984237464711255
636	Cul7	-0.819580709274294	0.355854266445551	-2.30313582428187	0.0212712022370189	0.382164633449362
637	Rpgrip1l	-0.113194096131584	0.382460489914137	-0.295962848755949	0.767258453414924	0.991156029996803
638	E130309D02Rik	-0.142637619107644	0.352089105419585	-0.405117957108223	0.685390807525504	0.987043744496398
639	Dlc1	-0.147352787384798	0.425971276415089	-0.34592188615368	0.729401420124287	0.987043744496398
640	Atp5d	0.232944612331336	0.394969901809297	0.589778135661102	0.555339402951195	0.984237464711255
641	Mas1	-0.403834913672077	0.434256763197333	-0.929945018469564	0.352399552515639	0.966858418319045
642	Fam76b	-0.226012862165107	0.344133861648852	-0.65675856796599	0.51133616874948	0.982982264956055
643	Txlng	-0.0424002185476339	0.319077756561121	-0.13288365508334	0.894285393611131	0.995038680893297
644	U2surp	-0.011823847510151	0.458471297739639	-0.0257897224285252	0.979425059437875	0.998851093452165
645	Mycl	0.0258968686834452	0.324697439809203	0.0797569229331236	0.93643058564877	0.995038680893297
646	Zfand3	0.234442738570367	0.309091415117337	0.758489971264223	0.448157714500705	0.9758951651743
647	Ccl21a	0.848403254094503	0.408443465649178	2.07716201983071	0.0377866079748409	0.490073852894828
648	Fam19a5	-0.223736053681637	0.33263499932632	-0.67261729563866	0.501190795488047	0.980910749064122
649	Thtpa	0.0347541366580656	0.307687053555362	0.112952872915767	0.91006791798177	0.995038680893297
650	Rpa1	0.525020943410455	0.679244716273232	0.772948144949959	0.439553070015356	0.9758951651743
651	Rpa3	0.310208171897543	0.538597524289026	0.575955435938983	0.564645303755965	0.984237464711255
652	Rpa2	-0.110558816242515	0.790043099440011	-0.139940234046573	0.888707211873603	0.995038680893297
653	Rint1	0.522041320444018	0.335539358564432	1.55582737797889	0.119749145999201	0.749428119188737
654	Heph	0.186120539877096	0.358459351338117	0.51922355821466	0.60360485260009	0.984237464711255
655	Btg4	-0.115951224777471	0.466848312571685	-0.248370234303175	0.803847961737351	0.993766322527017
656	Setdb1	2.1938372550066	0.556789347261362	3.94015666031914	8.14284156704048e-05	0.0184210660435369
657	Tcrg-V7	-0.777192080091517	0.385553615604785	-2.01578210820926	0.0438227652661617	0.518188025850034
658	Gm14819	0.769237365103734	0.78129015410494	0.984573222972439	0.324833747912175	0.948127246607991
659	Cltc	-0.326726188036565	0.399850734063569	-0.817120390692147	0.413859631249863	0.973174307657113
660	Plekhj1	0.440635086502476	0.40418246823413	1.09018851913	0.275630109630221	0.943980571458951
661	Hax1	-0.688108411252354	0.561734462562858	-1.22497097314081	0.220586157330386	0.911376692876326
662	Banf1	1.48364885991962	0.498594693374558	2.97566115250462	0.0029235769824191	0.126345934996977
663	Rap2a	-0.396997787378373	0.310920063462115	-1.27684840584997	0.201655772207164	0.902290595004422
664	Rassf4	-0.316348416066647	0.318341559702319	-0.993738977601494	0.320349961402405	0.948127246607991
665	Has3	-0.351225747127645	0.287369159924755	-1.22221099584803	0.221627846720645	0.911376692876326
666	Elf1	-0.133745593269461	0.367283378925757	-0.364148232519109	0.715747321342235	0.987043744496398
667	Elf4	-0.455080465212017	0.316686319372898	-1.43700702358462	0.150715997850804	0.82656429075611
668	Gsn	-0.0614384433649483	0.333611216271046	-0.18416180382566	0.853886523062259	0.995038680893297
669	Plcb2	-0.673891018710241	0.350792828631371	-1.92105129782569	0.054725240651041	0.565712600336004
670	Prkra	-0.482676845064151	0.364703063356698	-1.32347899856292	0.185676135861877	0.879692270350048
671	Tnfrsf14	0.111589907598165	0.299169360264229	0.37299911829075	0.709149100186907	0.987043744496398
672	Wnt3	-0.191561804056228	0.324609376566537	-0.590130223847561	0.555103347355841	0.984237464711255
673	Wnt2	-0.0691247153336776	0.353299743801548	-0.195654586640475	0.844880531922375	0.993766322527017
674	Fosb	-0.106181281325835	0.334004450345707	-0.317903792048081	0.750557916071993	0.988931580769239
675	Spag5	0.69866885681407	0.415542739185743	1.68134054798578	0.0926967861871988	0.702474697219578
676	Wnt6	0.480667468854028	0.390370988566523	1.23130940293253	0.218207166425084	0.911376692876326
677	Wnt4	0.461497081679196	0.376596941800873	1.2254403327662	0.220409358334213	0.911376692876326
678	Mob3b	-0.0498250960466761	0.402845301498483	-0.123682951895776	0.901566310421633	0.995038680893297
679	Mob3c	0.189326240314727	0.411251214577504	0.460366397967311	0.645253249321942	0.987043744496398
680	Mob3a	-0.675870380656348	0.30744305002449	-2.1983596005911	0.0279234902394695	0.423219534529969
681	Slc26a4	-0.365430346531716	0.354854307891114	-1.029803889668	0.303102074462774	0.948127246607991
682	Klk1b5	-0.137830787049806	0.318844256013936	-0.432282484159858	0.665536116087825	0.987043744496398
683	Ncaph	0.0503823239675975	0.368240650852664	0.136819017267477	0.89117385139812	0.995038680893297
684	Ncapg	0.930017669459687	0.625710055312155	1.48633965774406	0.137189301979241	0.790298477260069
685	Faim	0.610482895905153	0.402331453382651	1.51736308651099	0.129175038349442	0.777074468475773
686	Psmd7	-0.673294156684445	0.482386897758369	-1.39575548136405	0.162788140635006	0.847876993079398
687	Gm4836	0.769237365103734	0.78129015410494	0.984573222972439	0.324833747912175	0.948127246607991
688	Grhl2	-1.14737292837116	2.10954316650766	-0.543896397375284	0.586512768224978	0.984237464711255
689	Mkl1	-0.836815907459835	0.313550989568971	-2.66883516652326	0.00761147941294762	0.204550513971483
690	Fev	-0.323540421533006	0.300920421232342	-1.07516937603646	0.282298903454482	0.943980571458951
691	Gpc3	-0.14321109814774	0.336477801635625	-0.425618265013584	0.670386028836585	0.987043744496398
692	Sgol2	-0.51347307316911	0.604987912153839	-0.848732781025452	0.396030001077919	0.973174307657113
693	Gpc6	0.961368271311266	0.376658821473383	2.55235830545708	0.0106996420815746	0.255354144603549
694	Pms1	0.098206116910635	0.364837448594998	0.269177731860669	0.787792915460973	0.993766322527017
695	Lef1	0.0447502302253319	0.33575864292684	0.133280947990616	0.893971194467032	0.995038680893297
696	Ier3	0.258216203127981	0.314269545398197	0.821639280385271	0.411282226373441	0.973174307657113
697	Fbxw7	-0.218427024574417	0.344049916858165	-0.634870156543197	0.525513102405508	0.984237464711255
698	Hus1b	0.204215999166789	0.334480037640408	0.610547644658952	0.541499092271294	0.984237464711255
699	Tgfb1	-0.298800485916464	0.316458713593191	-0.944200532586923	0.345067183124891	0.963616289047845
700	Tgfb2	-0.210027991846942	0.588212075061395	-0.357061680219707	0.72104563083182	0.987043744496398
701	Tgfb3	-0.20365317609968	0.326129942415575	-0.624454089039676	0.532329412549349	0.984237464711255
702	Plcg2	0.0553942148645694	0.353295945541688	0.156792670744174	0.875408249306018	0.995038680893297
703	Pard6g	0.71881459763042	0.428904126409492	1.67593304277082	0.0937513085840152	0.705378449089807
704	Tmprss2	-0.376840958104984	0.319589514097223	-1.17914055837997	0.238342210737992	0.918119155454787
705	Gnas	0.000459148758212983	0.400436663459771	0.00114662017769786	0.999085129663579	0.999541476500008
706	Bbs4	-0.279000224499969	0.365270356741277	-0.763818413815568	0.444975461971528	0.9758951651743
707	Pard6a	0.00248439780275775	0.391093248032286	0.00635244360586009	0.994931517412072	0.999541476500008
708	Trhr	-0.187981380455402	0.376619671821222	-0.499127885557279	0.61768929379363	0.985458135421529
709	Tarbp2	0.00871053307709493	0.393020410219616	0.022163055278039	0.982317887963857	0.999380000529314
710	Col4a4	0.354701839306107	0.345485679976985	1.02667595174925	0.304573076724228	0.948127246607991
711	Col4a3	0.191763037209824	0.286107411304289	0.67024840893015	0.50269944906615	0.981338046726277
712	Vcam1	-0.221094706723076	0.318469844252637	-0.694240634437229	0.487531313644032	0.978532785884301
713	Col4a1	0.0357662449542085	0.446102382243572	0.080174969643359	0.936098097393461	0.995038680893297
714	Idh2	-0.322565239877396	0.402248517878471	-0.801905353383677	0.422607709196469	0.973174307657113
715	Vpreb2	0.0961211260991628	0.331279383465045	0.29015124664196	0.771700532051589	0.992394156129327
716	Uqcrc2	0.995039483637596	0.843125370922561	1.1801797430776	0.237928733953296	0.918119155454787
717	Nr1h2	1.01575056138291	0.452810126102641	2.24321520838221	0.0248829400466035	0.394757299789909
718	Uqcrc1	-0.304755107498525	0.338148997073721	-0.901245043267374	0.367458046648781	0.966858418319045
719	Pacsin1	0.399095893666206	0.438824487774335	0.909465867983742	0.363104266691247	0.966858418319045
720	Bcl2l14	0.694574585869449	0.32381559455068	2.14496953685392	0.0319552827194286	0.446064837219917
721	Bcl2l11	0.0561610141977409	0.342084567829402	0.164172896059282	0.869595037392937	0.995038680893297
722	Bcl2l10	0.050054412892208	0.325681886346597	0.153691116978299	0.877853289187199	0.995038680893297
723	Bcl2l13	-0.150130784164478	0.398011209335887	-0.377202401949893	0.706023195415634	0.987043744496398
724	Bcl2l12	0.220109299785786	0.46720226707881	0.471122071307623	0.63755356450886	0.986565008521351
725	Herc2	0.194046008496423	0.338058069194807	0.574002001959621	0.565966446551397	0.984237464711255
726	Ccr1	-0.189504254577728	0.348970255217955	-0.543038415865472	0.587103352748108	0.984237464711255
727	Timm17a	-0.181478636234157	0.470890575705571	-0.385394496295098	0.699945159588947	0.987043744496398
728	Rrm2b	-0.417541420174797	0.357146729633463	-1.1691032999331	0.24236201454859	0.925400940722124
729	Glt1d1	0.0318725928012936	0.453719285996528	0.0702473837568754	0.943996760663705	0.995038680893297
730	Uqcrfs1	-0.191410496132803	0.610137905227321	-0.313716775327192	0.753736158672434	0.989104733456891
731	Zmym2	0.985011179258593	0.397049124857293	2.4808294933596	0.0131077056626561	0.295200300768832
732	Zmym3	-0.563644111012334	0.294460399168884	-1.91415929817124	0.0555998046313974	0.565712600336004
733	Ampd3	-0.231932267601611	0.451514601403324	-0.513676117850357	0.607478451856573	0.984237464711255
734	Ampd2	-0.958684887830744	0.30294366012272	-3.16456494729875	0.00155314993963705	0.0919809908696163
735	Tubb4a	-0.0938612460302525	0.31521960217168	-0.297764623086899	0.765882817092582	0.991156029996803
736	Afmid	-0.265286189626662	0.425050799195071	-0.624128198627178	0.532543396303164	0.984237464711255
737	Top1	0.971327661842973	0.589047531220466	1.6489801083292	0.0991517099359563	0.71533575212409
738	3110082I17Rik	-0.465771326792136	0.339209762993757	-1.3731070788806	0.169719060716006	0.860160944801566
739	Phc2	-0.264112053291173	0.295154303608816	-0.894827044911447	0.370879550693236	0.971058421490725
740	Pf4	0.817958231264828	0.4275335835773	1.91320229026391	0.055722160445854	0.565712600336004
741	Tgfbi	0.621304056885912	0.48375508717236	1.28433596536948	0.199024427839893	0.896829111738665
742	Igf2r	0.249520614636571	0.37221080285127	0.670374456424029	0.502619113799552	0.981338046726277
743	Fsip2	0.0312728867571215	0.376357359985585	0.0830935968897201	0.93377711718217	0.995038680893297
744	Aoc3	-0.00535824330813768	0.345422723066664	-0.0155121332510125	0.987623604723546	0.999380000529314
745	Aoc2	-0.244129938193951	0.441389146925417	-0.553094564953592	0.580198658145479	0.984237464711255
746	Rab33a	-1.03751171131289	0.325186487087527	-3.19051299026961	0.00142020456208436	0.089055180187172
747	Foxo4	0.11735221185361	0.321739329175147	0.364743135862405	0.715303155837977	0.987043744496398
748	Clybl	-0.485577222463579	0.313580895201162	-1.54849109079838	0.121504105085535	0.757446643398718
749	Id4	-0.0746877716126255	0.315252907595239	-0.236913823197847	0.812723645878541	0.993766322527017
750	Dock1	-0.993619195490499	0.322613047718026	-3.07991013543554	0.00207063060867836	0.105102732821566
751	Id2	0.13834406369516	0.349600125500392	0.395720863936031	0.692310962123954	0.987043744496398
752	Pgm1	-0.37735013225606	0.307307301114693	-1.22792439648294	0.219475350282496	0.911376692876326
753	Pgm2	-0.663224355035694	0.295025622913891	-2.24802289538515	0.0245747300207626	0.394757299789909
754	Id1	0.095804977946517	0.462601616687523	0.207100395870927	0.835931452939415	0.993766322527017
755	Polr3f	-0.164719503787162	0.510377452599696	-0.322740557891291	0.746891733652924	0.988880338605745
756	Polr3g	1.04993106422566	0.36832811633752	2.85053195141788	0.004364616494087	0.166106753341081
757	Polr3d	-0.875096297747169	0.533522154493613	-1.64022485360099	0.100958423514389	0.715646396916965
758	Chaf1a	0.893923833864639	0.388990953880788	2.29805815519966	0.02155847943537	0.383947754846855
759	Trp53bp2	0.615538610796018	0.468664479291917	1.31338865647767	0.189052017909705	0.882209515013508
760	Chaf1b	0.16598980129604	0.524970193808406	0.316189001306653	0.751859055527555	0.988931580769239
761	Galnt4	1.20875429372129	0.423662369378752	2.85310752402622	0.00432939699533006	0.166106753341081
762	Galnt5	-0.761888054928783	0.321498807750324	-2.36980056087942	0.0177976827737959	0.351339441423452
763	Galnt6	0.0645680857817994	0.324775514474715	0.198808355014788	0.842412660098084	0.993766322527017
764	Phox2b	0.304206402845841	0.291065131481631	1.04514890291845	0.295954155132566	0.948127246607991
765	Nrp1	-0.7570760132093	0.399973403372152	-1.89281588932273	0.0583823577676805	0.582654633997725
766	Nrp2	-0.0650193899669183	0.320993579792655	-0.20255666798357	0.8394815617545	0.993766322527017
767	Fjx1	-0.162455159071833	0.402162255742218	-0.403954266598219	0.686246349858401	0.987043744496398
768	Wnt3a	-0.465861702065867	0.442107442158084	-1.0537296087843	0.292006728973625	0.945113288396833
769	Procr	-0.143263721983344	0.318659785539102	-0.449582057368717	0.653011828082462	0.987043744496398
770	Tpd52	0.239115544578758	0.402088612675815	0.594683701653461	0.552054918356292	0.984237464711255
771	Nr2f6	-0.837835266372945	0.322268230804049	-2.59980719875047	0.00932761498727297	0.233044630697648
772	Nr2f1	-0.0509492111259277	0.346548696892197	-0.147018908404024	0.883117095744622	0.995038680893297
773	Nr2f2	0.0738771053310698	0.338292185848396	0.218382535634972	0.8271310717138	0.993766322527017
774	Tenm3	0.106811953746818	0.419327209867572	0.254722210324846	0.798937660603675	0.993766322527017
775	Tenm2	0.314272646701895	0.381870150814162	0.822983011455213	0.410517654360598	0.973174307657113
776	Wdr37	0.494617539243662	0.477841191229884	1.03510862671884	0.300618184246598	0.948127246607991
777	Miox	-0.00563258626478679	0.345418565108009	-0.0163065533638168	0.986989829409036	0.999380000529314
778	Npy	-0.0448755843712532	0.381252302134327	-0.117705740057255	0.906300818493456	0.995038680893297
779	Wdr33	0.173771177113912	0.547720059762091	0.317262758624162	0.751044233066104	0.988931580769239
780	Tenm4	0.0439625962856105	0.311844334526665	0.140976094218096	0.887888827762609	0.995038680893297
781	Neurl4	0.849035222434926	0.554651539240796	1.53075428871446	0.125830130888382	0.770890342109282
782	Stard13	-0.059656991036532	0.398019385096748	-0.149884636955637	0.880855632719918	0.995038680893297
783	Utp11l	-0.496355932721909	0.615540701153129	-0.806373862511539	0.420027313072987	0.973174307657113
784	Dlgap5	-0.108190005513466	0.364381244537055	-0.296914309217316	0.766531931368035	0.991156029996803
785	Cacul1	-0.305964198316139	0.298436407116636	-1.02522410476736	0.305257457003644	0.948127246607991
786	Rchy1	-0.272431262604383	0.320114889864031	-0.851042145275086	0.394745941626808	0.973174307657113
787	Psmg2	-0.128189671534796	0.558148577532189	-0.22966944053065	0.818348643082036	0.993766322527017
788	Gnrh1	0.0402178054490942	0.289047975421027	0.139138858836541	0.88934042195106	0.995038680893297
789	Cetn3	-0.407170206542787	0.437878102436732	-0.929871131433474	0.352437811618717	0.966858418319045
790	Ptch1	0.0285385971242469	0.574933287203943	0.0496381019492503	0.960410783077878	0.995170631322659
791	Malt1	0.0408374267705547	0.337995470296065	0.120822408462408	0.903831700742198	0.995038680893297
792	Trpv2	-0.165696178932736	0.357263704412485	-0.463792366496398	0.642796512930639	0.987019040467297
793	Xpo4	-0.666844519528552	0.32849427427605	-2.03000347874608	0.0423561856796967	0.507322403759063
794	Fkbp1a	0.0689523977249847	0.355266400651161	0.194086459058901	0.846108184132213	0.993766322527017
795	Gstp2	-0.3934152158891	0.410711543756313	-0.95788692056468	0.338119782508768	0.960212902655712
796	Akr1d1	-0.0657783916857803	0.384885506944347	-0.170903789565897	0.864299416862007	0.995038680893297
797	Pou4f1	0.442998957060145	0.317280149329135	1.39623912178822	0.162642499425371	0.847876993079398
798	Pxn	-0.369343177628064	0.444965402018369	-0.830049203719478	0.406510964984211	0.973174307657113
799	Hba-a1	0.381693246593212	0.375481990431366	1.01654208808979	0.309371315806135	0.948127246607991
800	Mnat1	-0.793941858790815	0.484314026978654	-1.63931212924751	0.101148271234043	0.715646396916965
801	Wiz	0.0454314817410651	0.393016953625858	0.115596747982314	0.907972140362941	0.995038680893297
802	Mcl1	-0.460105715276799	0.781232949627076	-0.588948169040274	0.555896043473689	0.984237464711255
803	Tsn	0.0075298209437094	0.360951695873703	0.0208610211000202	0.983356520508139	0.999380000529314
804	Fdps	0.37997154447979	0.421154499394737	0.902214140002936	0.366943124897924	0.966858418319045
805	Cpne8	-0.148438634696067	0.384658639910387	-0.385897050773767	0.699572914917731	0.987043744496398
806	Cyp1b1	0.214067085511215	0.350895115092861	0.610060033051655	0.541822040638166	0.984237464711255
807	Xpc	0.018034117836731	0.377062522671693	0.0478279244220546	0.961853381546653	0.995558665284181
808	Safb	0.184081190913243	0.360236178493734	0.511001398257519	0.609350077676871	0.984237464711255
809	Cmpk2	-0.407530290516839	0.471114072034275	-0.865035274274699	0.387019428288524	0.973174307657113
810	Tnfrsf10b	-0.0164510185297308	0.435309974515056	-0.0377915037395079	0.969853918568436	0.998794299685664
811	Nf2	0.436436334598664	0.386189188358504	1.13011018369969	0.258429799143219	0.939157383704561
812	Nf1	-0.0282681531252871	0.319875788984622	-0.0883722810501489	0.929580791599626	0.995038680893297
813	Ctbp1	0.256783744641541	0.32847514458029	0.78174482568429	0.434364552295097	0.973174307657113
814	Ctbp2	-0.197447581615742	0.31122005178692	-0.634430784527105	0.525799724471281	0.984237464711255
815	Scn3b	-0.206003211567231	0.410849454823325	-0.501408019771663	0.616083996803723	0.984838759897822
816	Cnot6l	-0.117519678606907	0.569597978437456	-0.206320392725571	0.836540650113157	0.993766322527017
817	Mllt11	-0.537206057206137	0.418053053156776	-1.28501885861046	0.198785694028366	0.896829111738665
818	Aqr	-0.898320783588485	0.56377560779249	-1.59340129507542	0.111070195380279	0.730123884544764
819	Serpine1	-0.351755189190035	0.303904349448284	-1.15745361930035	0.2470870781597	0.930779837555357
820	Moap1	-0.132016904909835	0.316338092431106	-0.417328510440413	0.676438137483067	0.987043744496398
821	Dap	0.0961332236307952	0.466235970500649	0.20619006192844	0.836642450494392	0.993766322527017
822	Adam12	-0.729968645164254	0.332790932995058	-2.19347516049992	0.0282731623245636	0.42528152609599
823	Sept4	0.192356170945264	0.322428256943777	0.596585959210161	0.550783847812784	0.984237464711255
824	Sept7	0.399510522841897	0.550321137568985	0.725958891215253	0.467863972151025	0.978314611516375
825	Sept6	-0.0750923277827756	0.339356837469971	-0.221278369820441	0.824875690937561	0.993766322527017
826	Sept1	-0.127630142627071	0.310630082541249	-0.410875024025154	0.681164177220908	0.987043744496398
827	Sept3	0.0974761089382241	0.381072301647885	0.255794264019464	0.798109703250355	0.993766322527017
828	Sept2	-0.609989928493763	0.541457877314091	-1.12656949700247	0.259924541840178	0.940315254304175
829	Cic	-0.315765905305602	0.307478341228723	-1.0269533263506	0.304442442212114	0.948127246607991
830	Kctd11	0.263674494720478	0.332113730527095	0.793928315767019	0.427237164254582	0.973174307657113
831	Nap1l1	0.0417186058161373	0.536815051397019	0.0777150448884917	0.938054726211826	0.995038680893297
832	Tacc2	-0.607674245424936	0.396652972493293	-1.53200476881643	0.125521257964554	0.770474055605843
833	Tacc3	-0.0618577854661039	0.337067765676223	-0.183517356938612	0.854392101171054	0.995038680893297
834	Foxo1	0.119691414962791	0.397199135336435	0.301338558709121	0.763156340939865	0.991156029996803
835	Il12a	0.00972039362455282	0.368940929874911	0.0263467477784276	0.978980768502196	0.998851093452165
836	Apbb1	-0.192798102018719	0.332099877661009	-0.580542526473067	0.561548817279046	0.984237464711255
837	Tiam1	-0.489853404326642	0.410120806841562	-1.19441246616849	0.232316662796674	0.918119155454787
838	Tiam2	-0.141460341993696	0.383699486556987	-0.368674827436045	0.712370113835917	0.987043744496398
839	Col1a2	0.0985841633153115	0.499510590202206	0.197361507942011	0.843544649366873	0.993766322527017
840	Fgf9	-0.116828228596887	0.341350960947928	-0.342252525882616	0.732160859360789	0.988400034613852
841	Col1a1	-0.386615133495505	0.34779389963644	-1.11162137662462	0.266300977474931	0.942069165890298
842	Fgf7	-0.249741689289636	0.336747537207693	-0.741628851573767	0.458312237957613	0.977851111355823
843	Fgf2	0.509396056322882	0.404238538588253	1.26013728948723	0.207619840397119	0.908930371458764
844	Fgf1	0.0523863007247108	0.318715328718399	0.164367057384293	0.869442195238437	0.995038680893297
845	Eps15	-0.372548223090691	0.43039842064216	-0.865589196481818	0.386715482223397	0.973174307657113
846	Ptpru	0.383789750227751	0.344359256373055	1.11450394645986	0.265063052357145	0.942069165890298
847	Cd28	-0.177507594217547	0.373057266829418	-0.475818620894772	0.634203602655489	0.98623193390591
848	Upk2	0.108025118621845	0.386087151568645	0.279794647874053	0.779635058152041	0.99362271374117
849	Serpina7	-0.176539974910826	0.398531069066589	-0.44297669269376	0.657782593226504	0.987043744496398
850	Cd27	-0.282294379232905	0.332434987791158	-0.849171686496033	0.395785765618299	0.973174307657113
851	Tgif1	1.77719660670188	0.631790158386104	2.81295392641394	0.00490886841643434	0.174428457730633
852	Eci2	-0.302978793206584	0.376450782782303	-0.80482976012775	0.420917925647927	0.973174307657113
853	Aacs	0.139896606991354	0.324287416287886	0.431396964435898	0.666179756740988	0.987043744496398
854	Satl1	-0.393158878000394	0.479388912091431	-0.820125096938849	0.412144796477567	0.973174307657113
855	Rasa1	0.141917942411564	0.466111797173385	0.304471895524183	0.760768401107697	0.99025429474269
856	Ugt1a2	-0.662720951650961	0.522684835734613	-1.26791692879234	0.204827617924871	0.906718516003841
857	Rasa3	0.970675061451541	0.324663234393279	2.98979052329565	0.00279168825867198	0.122893780117336
858	Gm20481	-0.0142577901484324	0.562886335882337	-0.0253297854993814	0.979791916155841	0.998851093452165
859	Jund	-0.0878333985507139	0.322019868021414	-0.272757699984129	0.785039477503205	0.993766322527017
860	Ces5a	0.0771077888775809	0.438386366499916	0.1758900248044	0.860380342230103	0.995038680893297
861	Dpysl3	0.678722048269016	0.313899433643704	2.16222769308787	0.0306006299620309	0.441196016788515
862	Grp	0.933416175256603	0.43287731434	2.15630651996574	0.0310597385006533	0.442006793854183
863	Palb2	-0.117160276613786	0.450990231804075	-0.259784510509497	0.795029999677191	0.993766322527017
864	Dab2ip	0.251269146055515	0.457852669970052	0.548799128051279	0.583143308755877	0.984237464711255
865	Tfpi2	0.0995248423116972	0.334376194949187	0.297643324539958	0.765975404177075	0.991156029996803
866	Pes1	1.18398769837714	0.770846095737987	1.53595861083479	0.124548531745531	0.765973470235016
867	Cbl	-0.284431920664709	0.313218657616965	-0.908093798845601	0.363828666484159	0.966858418319045
868	Rel	0.703828913570256	0.294407549614833	2.39066190554917	0.0168180320827085	0.340405484813301
869	Relb	-0.136922038245928	0.356585794393127	-0.383980630745415	0.700992803546995	0.987043744496398
870	Rela	0.220902094367492	0.311040100246529	0.710204549806942	0.477577299848518	0.978532785884301
871	Chpf	-1.00705677211885	0.411725793224144	-2.4459404503973	0.0144474860853846	0.312371485579519
872	Actb	0.291506743772726	0.609665583368067	0.478142036757776	0.632549114293619	0.98623193390591
873	Prmt8	0.216653466497346	0.354804116566061	0.610628390093685	0.541445623316118	0.984237464711255
874	Prmt2	0.937511858888697	0.438659178477975	2.13722157174871	0.0325799742939283	0.447765666330707
875	Anapc5	0.724986104900762	0.606285542765393	1.19578326343384	0.231781148802355	0.918119155454787
876	Prmt1	0.00202697240100473	0.375589288556365	0.00539677904233026	0.995694014226204	0.999541476500008
877	Prmt6	-0.198754733053242	0.318943915833994	-0.623165149689487	0.53317600070243	0.984237464711255
878	Prmt7	0.85773863913508	0.415710064481986	2.06330977385381	0.0390832060480871	0.497960529648536
879	Ier5l	0.0608265992791966	0.322305446591523	0.188723460687544	0.850309563027634	0.995038680893297
880	Prmt5	0.864808535193576	0.586659686358316	1.4741229972045	0.140448477647397	0.797787267347026
881	Adam25	-0.293003612885051	0.34003326923088	-0.861691014963904	0.388857571258029	0.973174307657113
882	Fpgt	0.336718118997973	0.391235871713883	0.86065246911771	0.389429478629336	0.973174307657113
883	Ubr5	0.28039563064373	0.335895232850241	0.834771092951904	0.403846604620593	0.973174307657113
884	Spink8	0.0929330020117874	0.332519592840245	0.279481281743407	0.779875500946722	0.99362271374117
885	Spink7	-0.158867672416905	0.356538585172125	-0.4455833927209	0.655898208983708	0.987043744496398
886	Trex1	0.199946511947328	0.324730989007675	0.615729692316498	0.538072937019823	0.984237464711255
887	Ocrl	0.0715758700142868	0.335489511081532	0.213347564230979	0.831055876551445	0.993766322527017
888	Htatsf1	-0.647546705616815	0.519964817743256	-1.24536638541678	0.212997103591992	0.911376692876326
889	Pcp4	-0.663715458171885	0.391712603086995	-1.69439393305525	0.0901904516169268	0.691676413119741
890	Chp2	-0.0217114857017428	0.358229055775443	-0.0606078299671836	0.951671537578172	0.995170631322659
891	Abca6	0.0450540200841609	0.309416798092434	0.145609483266328	0.884229681217768	0.995038680893297
892	Ltb	0.00155554212442601	0.348444839604536	0.00446424210555525	0.996438061979544	0.999541476500008
893	Abca5	-0.163192018817404	0.478416492880451	-0.341108680921214	0.733021766306279	0.988400034613852
894	Fiz1	-0.698349140210893	0.417519683992263	-1.67261369220579	0.0944033696718066	0.705378449089807
895	Abca3	0.191650800191585	0.357861956293577	0.535543934808095	0.592273785515518	0.984237464711255
896	Gm10053	0.664973195423084	1.31649758766023	0.505107796365141	0.613483125779793	0.984237464711255
897	Abca1	0.18019170563415	0.375861500247851	0.479409850477711	0.631647087152739	0.98623193390591
898	Tubgcp2	-0.297179505496422	0.493125209191412	-0.602645129385524	0.546744791320894	0.984237464711255
899	Tubgcp3	0.212369873206979	0.417478688712492	0.508696321390512	0.610965101289542	0.984237464711255
900	Tubgcp4	-1.99648587883159	0.882071250669953	-2.26340658684343	0.0236106370871729	0.390618559979796
901	Tubgcp5	-1.21643830952778	0.694102358358287	-1.75253447114766	0.0796819478722345	0.674216338183719
902	Tubgcp6	0.0346163574265309	0.450123290796754	0.0769041685562576	0.938699781342443	0.995038680893297
903	Abca9	-0.476117161494048	0.319717474566183	-1.48918091555702	0.136439734875229	0.790298477260069
904	Wtap	-0.263360176620099	0.410524392475053	-0.641521384471943	0.521183991780034	0.984237464711255
905	Calcr	-0.472225937372249	0.325500587691803	-1.4507683095779	0.146844386860172	0.820397169641273
906	Rras2	-0.479610178955672	0.341929555405975	-1.40265786145988	0.160718888638683	0.845713770246739
907	Xirp1	-0.0357161395591141	0.311560574648613	-0.114636261662426	0.908733436515099	0.995038680893297
908	Vmn2r104	-0.00562553616429621	0.378772882140357	-0.0148520034816316	0.988150251366841	0.999380000529314
909	Txnl4a	-1.49101127032071	0.684060182918458	-2.17964925828528	0.0292834705110091	0.427954587331393
910	Myd88	-0.287703733608204	0.356619935911647	-0.80675168333686	0.4198095610365	0.973174307657113
911	Bora	-0.847755838063175	0.8977118191649	-0.944351873245696	0.344989866176388	0.963616289047845
912	Aspscr1	-0.321209360143024	0.450859239828412	-0.712438232973267	0.47619344724548	0.978532785884301
913	Ift57	-1.07496807192927	0.355514333318409	-3.02369826244528	0.00249705351898354	0.11407967362442
914	Zfp703	0.411911927231146	1.39520702217375	0.295233553648105	0.767815471629611	0.991156029996803
915	Vmn2r107	-0.141902532953446	0.43929191915063	-0.323025593613955	0.746675859325881	0.988880338605745
916	Fam220a	0.142725000279787	0.449422798552829	0.317574009906419	0.750808091378552	0.988931580769239
917	Ccp110	0.338604822696488	0.351212760100016	0.96410171031389	0.334994935321487	0.960068918801331
918	Etv1	0.424328887284857	0.459208099870546	0.924044866378616	0.355462956651589	0.966858418319045
919	Rgs4	0.152533801500948	0.303224027642366	0.503039955926093	0.614936180544543	0.984838759897822
920	Pmp22	-0.519694505298271	0.346398238662693	-1.50028044976385	0.133541771458528	0.788671358562425
921	Etv5	0.0871101152600209	0.409745818929046	0.212595495147945	0.831642485478128	0.993766322527017
922	Etv4	0.455752683487894	0.368026479621193	1.23836927157251	0.215579169086346	0.911376692876326
923	Etv6	-0.181281403595766	0.374381798214666	-0.484215323662239	0.628233062862957	0.98623193390591
924	Pthlh	0.387487267366897	0.369516338452582	1.04863365173397	0.294346761527472	0.947812895473895
925	Sh3bp4	-0.357711406079302	0.380728997539792	-0.939543371770403	0.347451835010592	0.96588137346834
926	Rfc5	0.301399366766429	0.51052141574065	0.590375560110768	0.554938891993491	0.984237464711255
927	Rhoh	0.450205404711646	0.358854133108891	1.25456379953421	0.20963715177458	0.909660259667715
928	Pwwp2b	0.637924290890092	0.325571219690078	1.95940013216571	0.0500659452115783	0.5454697380499
929	H3f3b	0.100870047833226	0.371142334349816	0.271782651822608	0.785789145136383	0.993766322527017
930	H3f3a	1.16756997123108	0.732989166034408	1.59288844274169	0.111185219441307	0.730123884544764
931	Eif4e	-1.38463598233547	0.786398727200522	-1.76073019251264	0.0782840799773673	0.674216338183719
932	Chfr	-0.138347885515743	0.326895700604022	-0.423217207384835	0.672136793358046	0.987043744496398
933	Tns1	-0.328356349256778	0.449006485141898	-0.731295337868023	0.464598777542628	0.977851111355823
934	Tagln	0.351396548918378	0.407969595426011	0.861330238473879	0.389056186002591	0.973174307657113
935	Aif1	0.0841912115825042	0.38220834844743	0.220275700215596	0.82565644381737	0.993766322527017
936	Il7r	-0.187269413176172	0.380187925514777	-0.492570648903717	0.622315991247811	0.985458135421529
937	Eda2r	-0.583693193447829	0.317404297080151	-1.8389580696207	0.0659213535934708	0.627430026166428
938	E2f5	-0.330654602345073	0.346571397290003	-0.954073547126537	0.340046415096164	0.961203737491817
939	E2f4	1.01828802253258	0.314741518832678	3.23531520820397	0.00121508509476542	0.084934093656019
940	E2f2	-0.367963920216973	0.33918207974622	-1.08485660708339	0.277985169401993	0.943980571458951
941	E2f1	0.0230930419108071	0.327102279710661	0.0705988412286034	0.943717032678949	0.995038680893297
942	Prps1l1	-0.547790398973497	0.549398616837479	-0.997072766813212	0.318729190703165	0.948127246607991
943	Eif4g2	0.547324014021033	0.641772423519341	0.852831929143397	0.39375251480665	0.973174307657113
944	Kras	0.0606885909408077	0.481595085313645	0.126015802053469	0.899719416061251	0.995038680893297
945	Cyp2b10	-0.170605881266635	0.322540844633863	-0.528943493839673	0.596844648942801	0.984237464711255
946	Lgi1	-0.934276062433368	0.303806420436953	-3.07523475339868	0.0021033692622202	0.105102732821566
947	Msln	0.225917974250501	0.326290822108555	0.692382252098218	0.488697308403006	0.978532785884301
948	Rhoa	0.494027324833823	0.654165662800445	0.755202165027924	0.450127689820025	0.9758951651743
949	Gfi1	-0.466916101025713	0.40621837126625	-1.14942142958788	0.250382247818566	0.931072591306713
950	Gltscr1	-0.0375268737958364	0.321649501707804	-0.116670082175122	0.907121499292639	0.995038680893297
951	Rabgap1	0.539408980434082	0.316163283585347	1.7061088634869	0.0879878126220239	0.685220048736421
952	Anln	-0.0783714215396143	0.367200076976334	-0.213429752479778	0.830991775958094	0.993766322527017
953	Creb1	0.286761897107122	0.310223995043638	0.924370460340387	0.3552934690405	0.966858418319045
954	Rhof	-0.308680824512093	0.395283057585077	-0.780910839938175	0.434854936098191	0.973174307657113
955	Tnfrsf11b	-0.695358381611184	0.403661063890482	-1.72262931408179	0.0849555804012347	0.683961519429431
956	Impa2	-0.367413913676	0.337073349639152	-1.09001175580724	0.275707965646133	0.943980571458951
957	Nod1	0.320136011764647	0.379294145011654	0.844030987493389	0.398652089944876	0.973174307657113
958	Nod2	-0.178797802056487	0.342249413845019	-0.522419600512311	0.601378211891925	0.984237464711255
959	Hlf	-0.271341747109638	0.484811479637436	-0.55968507039594	0.575694267468057	0.984237464711255
960	Rhod	0.084684870635831	0.402552489020475	0.210369760330866	0.833379092314399	0.993766322527017
961	B4galt5	0.0435890291604362	0.374380690810272	0.116429693705881	0.907312003245335	0.995038680893297
962	Wnt1	-0.610765304947664	0.317645510809918	-1.92278903419841	0.0545065498129826	0.565712600336004
963	B4galt6	0.371330811797788	0.529615810622189	0.70113241400696	0.483220383363102	0.978532785884301
964	Ehmt1	0.164132599672563	0.406819150275018	0.403453474502382	0.686614654809932	0.987043744496398
965	Tmc5	1.64677082236765	1.57121570298378	1.0480870444716	0.29459850472203	0.947812895473895
966	Ehmt2	-0.905108708484426	0.387062129176115	-2.3384067834562	0.0193661561799001	0.36431157331365
967	Fam46d	0.146711796548613	0.30824682310489	0.475955583486063	0.634106021713095	0.98623193390591
968	Lrrc16a	-0.159580614918089	0.318134937382547	-0.501612982940628	0.615939785075587	0.984838759897822
969	Mif	0.335852418338274	0.558013878902751	0.601871084279618	0.54725995329605	0.984237464711255
970	Naip2	0.193890234481658	0.319763001176712	0.606356062984622	0.544278337826124	0.984237464711255
971	Jph3	0.409218503307542	0.337262137936152	1.21335441271802	0.224994347658136	0.911463267815335
972	Icam5	0.156592392914935	0.345934196647922	0.45266525955602	0.650789798993737	0.987043744496398
973	Icam1	-0.203825825963933	0.43970887546574	-0.46354721802702	0.642972177765437	0.987019040467297
974	Bcl2a1d	0.289895402996999	0.430700959072506	0.673078145962978	0.500897576441454	0.980910749064122
975	Mlf1	-0.584419285254591	0.451257984098985	-1.2950890750919	0.195289503205646	0.896829111738665
976	Ntan1	-0.290073742487642	0.352596331614727	-0.822679411210092	0.410690326543061	0.973174307657113
977	Tpm3	-0.640250942779439	0.397629270285392	-1.61017055489881	0.10736062764792	0.725790547983884
978	Tpm2	0.134728186434522	0.297828256395735	0.45236871767971	0.651003378952327	0.987043744496398
979	Tpm1	-0.0456017522585799	0.374069825459874	-0.121907058936171	0.902972625105757	0.995038680893297
980	Tcn2	-0.00912179575130509	0.356242764562356	-0.025605560754367	0.979571950684965	0.998851093452165
981	Elk3	0.134168141850748	0.494919633629201	0.271090764508382	0.786321224568801	0.993766322527017
982	Elk1	-1.0291390554314	0.318866450886996	-3.22749242690357	0.00124880346642248	0.084934093656019
983	Elk4	-0.295521101985058	0.348809162740872	-0.847228609658394	0.396867709780627	0.973174307657113
984	Mmp9	-0.147701505262416	0.299388856659979	-0.493343362575993	0.621769994023141	0.985458135421529
985	Osm	0.29070834913683	0.329790773799163	0.881493274623464	0.378050892542292	0.973174307657113
986	Eddm3b	0.396379498425286	0.348766706313776	1.1365175954286	0.255740005842818	0.935563642855177
987	Mmp2	0.294685458984517	0.468189752251196	0.629414585790444	0.529077671434831	0.984237464711255
988	Ncam1	-0.271902368905323	0.333634594018695	-0.814970550955777	0.415089167143499	0.973174307657113
989	Figf	-0.225850938849935	0.323133377066483	-0.698940297967012	0.484589342094823	0.978532785884301
990	Rab8a	0.672008808630622	0.345480439553096	1.94514285526531	0.0517577872543577	0.551738012131453
991	Tank	0.381907341954738	0.486192872032068	0.785505843305634	0.432157045675403	0.973174307657113
992	Try5	-1.32638464667792	0.676596747994587	-1.96037691669267	0.0499517518314328	0.5454697380499
993	Zfp668	-0.100514413111491	0.447828576958568	-0.224448412368268	0.82240840382084	0.993766322527017
994	Pcid2	-0.934738544192162	0.941552481622478	-0.99276308271359	0.320825424716226	0.948127246607991
995	Gtpbp4	-0.800493015043474	0.768252570253479	-1.04196594458429	0.297427468262621	0.948127246607991
996	Gng11	0.20981822796134	0.403460547009861	0.520046456875032	0.603031195738819	0.984237464711255
997	Prop1	0.00692288532209997	0.335667798500101	0.0206242164218141	0.983545422661829	0.999380000529314
998	Xbp1	-0.10569048172993	0.386819712553279	-0.273229306315076	0.78467695356615	0.993766322527017
999	Pgf	-0.00179406450084643	0.306860749108809	-0.00584651020391752	0.995335186348929	0.999541476500008
1000	Tyrp1	-0.528894530183747	0.391434918792937	-1.35116849517333	0.17664146414571	0.86709059313195
1001	Dnaja1	-0.022979056333118	0.486722329362003	-0.0472118391675988	0.962344391753788	0.995558665284181
1002	Tpst2	-0.359379511173411	0.304130194199295	-1.18166337321283	0.237339296874371	0.918119155454787
1003	Mrps9	0.849862074877737	0.417732725981129	2.03446371811465	0.0419048631369996	0.505704725706131
1004	Dnaja4	-0.528183654833502	0.329922958055564	-1.60093028368322	0.109392361257757	0.725802430087774
1005	Tpst1	-0.171128747049531	0.315497208063946	-0.542409703400119	0.587536296560331	0.984237464711255
1006	Tpmt	0.652961979672853	0.448955351877083	1.45440293103271	0.145834627815491	0.819646994295147
1007	Gli3	-0.517689692550459	0.363707725491998	-1.42336732564634	0.154629699270367	0.831137170075697
1008	Gli1	0.529494760424659	0.488692122418702	1.08349354559679	0.278589414196511	0.943980571458951
1009	Pgr	-0.457240328853785	0.353358936072998	-1.29398263967867	0.19567141738663	0.896829111738665
1010	Radil	-0.260045550685653	0.412091906747086	-0.631037752569238	0.52801584007869	0.984237464711255
1011	Tgtp2	0.091533205719886	1.10289962085709	0.082993233462854	0.933856919967616	0.995038680893297
1012	Mrpl46	0.110012183285397	0.518228867553217	0.212284938515317	0.831884744985741	0.993766322527017
1013	Dnmt3b	0.075837690608897	0.353829440441122	0.214334031996743	0.830286580933131	0.993766322527017
1014	Apod	0.0653227136785435	0.326135503274702	0.200293169626254	0.841251304165964	0.993766322527017
1015	Igf1	0.316091482341228	0.345887174493008	0.913857192896922	0.360791889406998	0.966858418319045
1016	Lrba	-0.244282352814931	0.321827075940723	-0.759048479997764	0.447823556636431	0.9758951651743
1017	Rad21	-0.792886693959548	0.626517601938976	-1.26554575881936	0.205675755970425	0.908495949714667
1018	9130213A22Rik	3.47139355625185	1.4913835550288	2.32763298518791	0.0199316003839873	0.372755894900534
1019	Dlst	0.79203956836787	0.356966056504013	2.21880919470271	0.0264997082162336	0.409401289253696
1020	Recql	-1.1342483222159	1.39532924972578	-0.812889375349084	0.416281486588557	0.973174307657113
1021	Trgv2	-0.0357067637077685	0.348136480213559	-0.102565418268906	0.918307890272037	0.995038680893297
1022	Rims2	0.195539151782149	0.355261873092185	0.55040849185471	0.582039225513372	0.984237464711255
1023	6820408C15Rik	0.559345595285664	0.510246024714477	1.09622724762758	0.272979338257207	0.943980571458951
1024	Pld1	-0.55053897503021	0.390427364719989	-1.41009320754208	0.158512162671096	0.842062950535156
1025	Pld2	0.107925768431021	0.37415365097785	0.288453067740905	0.772999950881224	0.992394156129327
1026	Cryl1	0.170207709244196	0.4050063311237	0.420259379086619	0.674295981022512	0.987043744496398
1027	Tbp	-0.0530155022591225	0.387578030608046	-0.136786654743949	0.891199432457545	0.995038680893297
1028	Rangap1	2.08766655355775	1.86525068232786	1.1192418120187	0.263036992206368	0.942069165890298
1029	Bcl7b	0.42497514318045	0.33115942217595	1.28329473577429	0.199388836287114	0.896829111738665
1030	Stard8	-0.241167717402886	0.393288989649485	-0.613207396469005	0.539739214731769	0.984237464711255
1031	Trav5n-4	-1.03863953930909	0.380995934732363	-2.72611711733538	0.00640842550074716	0.188019676618252
1032	Myadm	0.759060153531289	1.45590707763008	0.521365796755988	0.602111973463562	0.984237464711255
1033	Foxo6	-0.122139949378574	1.74124759117617	-0.0701450787340768	0.944078187398955	0.995038680893297
1034	Cyp1a1	-0.242873471845219	0.408331769892562	-0.594794453317025	0.551980875668304	0.984237464711255
1035	Cyp1a2	-0.72815004390248	0.448268839155823	-1.62436016135703	0.10429896432363	0.72040623738006
1036	Plcb1	-0.129950789961566	0.326495323138206	-0.398017309137863	0.690617426736333	0.987043744496398
1037	Usp42	-0.363171462007774	0.35084739613083	-1.03512657073376	0.300609805225831	0.948127246607991
1038	Rsph1	0.122590634407051	0.324282895185634	0.3780360796917	0.70540379161471	0.987043744496398
1039	Uxt	-0.529927797145316	0.502164852627532	-1.05528651472224	0.291294306718801	0.945113288396833
1040	Swsap1	0.705274855564284	0.40992728995261	1.72048768855037	0.0853438296781883	0.684034003285328
1041	Polr2e	0.827216146658008	1.3467216482423	0.61424433752711	0.539053878705504	0.984237464711255
1042	Polr2d	0.416928987016889	0.678123437972639	0.614827572194477	0.538668598436489	0.984237464711255
1043	Polr2g	0.843188879452859	0.992531636146481	0.849533504772254	0.395584494908593	0.973174307657113
1044	Papss2	-0.030372516678487	0.367373804998473	-0.0826746933647412	0.934110207737886	0.995038680893297
1045	Polr2b	-1.15347526042588	0.894313582616727	-1.28978837272141	0.197124146071755	0.896829111738665
1046	Cdk5rap2	-0.181718518238988	0.317575510232802	-0.572205703474355	0.567182623992197	0.984237464711255
1047	Polr2l	1.9973734724931	0.735199974115878	2.71677576552565	0.00659212528666597	0.191651060606889
1048	Polr2i	0.287076101340874	0.516888865564665	0.555392310544867	0.578626350991735	0.984237464711255
1049	Polr2h	1.48008561984816	0.640401489995121	2.31118391036135	0.020822698696499	0.380084116797792
1050	Polr2k	-0.740339348627872	0.479475479532499	-1.54406091704569	0.122573575781921	0.761146204564239
1051	Pbx1	0.0689850575487646	0.352807250973625	0.195531858708657	0.84497659934475	0.993766322527017
1052	Wnt2b	0.100483993660836	0.309162909788977	0.325019562435295	0.745166266113545	0.988880338605745
1053	Ptgs2	-0.269867061993408	0.396611204402675	-0.680432269682968	0.496230794107216	0.980210688956304
1054	Smc1b	-0.415594583948375	0.39126363419181	-1.06218556397868	0.288151452104248	0.943980571458951
1055	Trabd	0.1923342087656	0.302543616785646	0.635723902586482	0.524956394192715	0.984237464711255
1056	Usp9x	0.190037863516811	0.417197717399945	0.455510314632503	0.648742148680978	0.987043744496398
1057	Rai2	-0.260195747707088	0.305381100686659	-0.8520361840403	0.394194009341797	0.973174307657113
1058	Atp11a	-0.263952669289439	0.570925515401393	-0.462324177443472	0.643848864026265	0.987019040467297
1059	Smek1	0.230838189688349	0.372060274410118	0.620432240594163	0.534973251733121	0.984237464711255
1060	Cfp	-0.220705980446915	0.369058386089678	-0.598024564040891	0.54982354289236	0.984237464711255
1061	Hmbs	0.174733888080578	0.431290910971582	0.405141596160582	0.685373432329282	0.987043744496398
1062	Wisp2	-0.0963968762717017	0.29894176865909	-0.322460379839499	0.74710394833498	0.988880338605745
1063	Wisp3	-0.0945730097773383	0.338854413632442	-0.279096290243167	0.780170930020037	0.99362271374117
1064	Wisp1	-0.245067448814436	0.371101117941813	-0.660379171514275	0.509010534963666	0.982982264956055
1065	Thrb	0.309368692073244	0.33896048703561	0.912698393782819	0.361401188930717	0.966858418319045
1066	Cgrrf1	0.528160876972584	0.326046799368305	1.61989284359135	0.105255297405057	0.722331418672473
1067	Map1lc3a	0.179044351026653	0.351623279920656	0.509193677583164	0.610616474287614	0.984237464711255
1068	Sh2b2	0.270520232738207	0.295455662901422	0.915603478646015	0.359874906148472	0.966858418319045
1069	Sh2b3	-0.0588141303455902	0.337694043360591	-0.174163955515165	0.86173661189767	0.995038680893297
1070	Kif20b	0.16319914232349	0.415653499268489	0.392632667860864	0.694590807849239	0.987043744496398
1071	Rnf20	-0.0837850879952172	0.471722162206036	-0.177615331031706	0.859025083568304	0.995038680893297
1072	Cd19	-0.0368038433259811	0.386908589627118	-0.0951228386049808	0.924217257743203	0.995038680893297
1073	Gspt2	-0.269102257013021	0.280655986567119	-0.958833126293086	0.33764281818538	0.960212902655712
1074	G0s2	-0.0769790536965592	0.319158836928793	-0.241193552518597	0.809405107761589	0.993766322527017
1075	Kel	-1.1279375056062	0.286907792124547	-3.93135891240122	8.44670608475357e-05	0.0184210660435369
1076	Tsr1	-0.322515881578088	1.14768907810863	-0.281013288119452	0.778700207897485	0.99362271374117
1077	Phlda1	-0.433021407051387	0.304144439895403	-1.42373606172221	0.154522890495219	0.831137170075697
1078	Gm16602	-0.178487103329491	4.71367971702391	-0.0378657681566416	0.969794706518152	0.998794299685664
1079	Bak1	0.305167636429167	0.548778800185459	0.556084958686516	0.578152777051753	0.984237464711255
1080	Mob4	1.26626370665342	0.434025719122814	2.9174854181743	0.00352866147304379	0.148482360405185
1081	Vasp	0.12361140797901	0.348647177617962	0.354545844379271	0.722929853482321	0.987043744496398
1082	Xab2	-0.573946509883558	0.403746066082637	-1.4215531941953	0.155156000792743	0.831137170075697
1083	Rnf121	-0.160047980509177	1.9699843208175	-0.081243276313367	0.935248483722554	0.995038680893297
1084	Il2ra	-0.104802896337067	0.332024325511834	-0.315648247084026	0.752269512547407	0.988931580769239
1085	Csmd3	0.261759092016464	0.375674153731895	0.696771628860238	0.485945723929043	0.978532785884301
1086	Klk1	-0.501365233180531	0.37850008330955	-1.32461062834298	0.185300328938677	0.879692270350048
1087	Nudc	-1.49187997962657	0.386689716210886	-3.85808030853593	0.000114281100690258	0.0214982917651438
1088	Tbx2	0.112674216661668	0.389086242709068	0.289586740145728	0.772132412370365	0.992394156129327
1089	Tbx3	-0.282758650706497	0.352375946536098	-0.80243459715696	0.422301606867834	0.973174307657113
1090	Per1	-0.132580439077769	0.346403828918491	-0.382733757567574	0.701917181900793	0.987043744496398
1091	Tfrc	0.557926980446879	0.468005158249054	1.19213852799027	0.23320693211366	0.918119155454787
1092	Tbx6	-0.375147747750815	0.391914614610936	-0.957218061702635	0.338457202469398	0.960212902655712
1093	Tnfrsf11a	-0.216374361323969	0.309332479146353	-0.699488013418716	0.484247101382535	0.978532785884301
1094	Tbx4	0.224909693621872	0.387699617842051	0.580113271387079	0.561838234626544	0.984237464711255
1095	Tbx5	0.146377400984246	0.371099278337764	0.394442699107102	0.693254224409642	0.987043744496398
1096	Ptges	-0.303286392387066	0.346818398901002	-0.874481842220943	0.381855904442485	0.973174307657113
1097	Lpp	0.311829490002323	0.364148997741004	0.856323900207759	0.391818644846662	0.973174307657113
1098	Grem2	-0.209788464788084	0.330206392880674	-0.635325267200066	0.525216297606097	0.984237464711255
1099	Gas2	-0.586455975537013	0.321341988817232	-1.82502130423599	0.067997814483431	0.635839212625767
1100	Fhit	0.460648618326516	0.307625635158659	1.49743248181815	0.134280761713116	0.788671358562425
1101	Gm10591	0.797718467107924	0.402628187569577	1.98127824065987	0.0475600791752797	0.531808158050854
1102	App	-0.281815519236647	0.366073412633012	-0.769833343562612	0.441398757878597	0.9758951651743
1103	Polr3gl	0.348900890589287	0.599534790771818	0.581952700593281	0.560598541093821	0.984237464711255
1104	Traip	0.111017588603082	0.35939175446097	0.308904105965343	0.757394473353279	0.99025429474269
1105	Gucy1a2	-0.186245576968636	0.347853997872076	-0.535413070161487	0.592364254184402	0.984237464711255
1106	Maff	-0.381416521563072	0.313825952926924	-1.21537596876791	0.224222729251795	0.911463267815335
1107	Nup214	-1.2450453797993	0.461844336299317	-2.69581173123317	0.00702173412554323	0.196508456925964
1108	Apc	-0.811491278480445	0.588871540026948	-1.37804465544949	0.168189501334103	0.85784693024954
1109	Gas6	-0.314204630628378	0.561589930935172	-0.559491211149668	0.575826527716897	0.984237464711255
1110	Tesk1	-0.26624779414056	0.324283081074343	-0.821035106914881	0.411626271423716	0.973174307657113
1111	Ntng1	0.0176537372609159	0.342541251608961	0.051537551106601	0.958897180140048	0.995170631322659
1112	Hoxa13	-0.0923660832066801	0.30431278464849	-0.303523505637043	0.761490936932617	0.99025429474269
1113	Rb1	0.68231920890838	0.372635323359477	1.83106422321148	0.0670909577458734	0.632911158912398
1114	Comt	0.0963221578816903	0.390599537682163	0.246600798488577	0.80521718652525	0.993766322527017
1115	Tubg1	-0.225412720294627	0.539429322191226	-0.417872575741664	0.67604028439603	0.987043744496398
1116	Arglu1	0.239595398198958	0.4194895830069	0.57115935151843	0.56789162945149	0.984237464711255
1117	Abcb8	0.0354051652698205	0.320130793501574	0.110595937624621	0.911936769030545	0.995038680893297
1118	Apaf1	-0.308905416265501	0.392125856407246	-0.787771097513866	0.430830609855831	0.973174307657113
1119	BC052040	0.824638789682225	0.461594747019434	1.78649951067902	0.0740184163853146	0.657901761094079
1120	Mog	0.321233338005176	0.64042092735165	0.501597190668926	0.615950895963308	0.984838759897822
1121	Adam17	0.230571025583329	0.37235495961717	0.619223726254073	0.535768983626272	0.984237464711255
1122	Col4a6	-0.00241201458981063	0.329151403464767	-0.0073279790528641	0.994153170980295	0.999541476500008
1123	Arpc1a	-0.296031815550196	0.437286671432823	-0.676974247992083	0.498422293539341	0.980291817182542
1124	Gadd45gip1	0.0561822345961017	0.329881979751388	0.170310104960698	0.864766264747933	0.995038680893297
1125	Specc1l	-0.415316130264118	0.438629842894796	-0.946848776916737	0.34371584259699	0.963616289047845
1126	Cyp2a5	-0.08699043787037	0.366450447412886	-0.237386632993673	0.812356858728248	0.993766322527017
1127	Cyp2a4	0.31374803533098	0.467557030906493	0.671036931521893	0.50219700270258	0.981338046726277
1128	Itpr2	0.218172915673127	0.360673672354482	0.604903912860874	0.545242843130203	0.984237464711255
1129	Atg14	-0.122745302971994	0.367863632384883	-0.333670665339296	0.738628087799899	0.988880338605745
1130	Itpr1	-0.584619013085475	0.327451376543689	-1.7853612931979	0.0742027327712718	0.657901761094079
1131	Ncapg2	-0.909204670463796	0.619319098487233	-1.46807142341427	0.142084822966952	0.802804353088894
1132	Col4a2	0.063193756384306	0.411925035418724	0.153410817383481	0.878074314825906	0.995038680893297
1133	Ift43	-0.448938322877802	0.376567212168508	-1.19218643676526	0.233188150439102	0.918119155454787
1134	Arsj	-0.457871928572117	0.388227704170338	-1.17939014566364	0.238242857262422	0.918119155454787
1135	Pax5	-0.451636866500635	0.353570239474084	-1.27736109004089	0.201474795120721	0.902290595004422
1136	Keap1	0.00933411625477004	0.333887400035832	0.0279558804967433	0.977697339643518	0.998851093452165
1137	Pax7	-0.14748603647289	0.331935484152809	-0.444321392301023	0.656810236949767	0.987043744496398
1138	Pax3	-0.223759544949796	0.334723708856246	-0.66849027729283	0.503820686125443	0.981445786152465
1139	Pax2	-0.203759856704913	0.312357465547185	-0.652329075432754	0.51418890721489	0.982982264956055
1140	Pax8	-0.223964880342183	0.313286501830985	-0.714888381826963	0.474678016610965	0.978532785884301
1141	Ces3b	0.0124036597635479	0.35745841242915	0.0346995883500331	0.972319289180115	0.998851093452165
1142	Gps1	-0.2205202085371	0.340368317173306	-0.647887001846936	0.517058038319632	0.984237464711255
1143	Gps2	0.29241524573707	0.32580990587024	0.897502624900331	0.369450773372474	0.968561069088088
1144	Tnp2	-0.619686601015969	0.365403618615526	-1.6958961801306	0.0899055432074272	0.691676413119741
1145	Umps	-0.0742353168322741	0.543686489808465	-0.136540668609268	0.891393876678056	0.995038680893297
1146	Tnp1	0.552388718996572	0.380897175584993	1.45023054620502	0.146994239588633	0.820397169641273
1147	U2af2	-0.2436033680321	0.511498118824432	-0.476254670480451	0.633892955051772	0.98623193390591
1148	Pcolce2	-0.277964422307201	0.361697054036701	-0.768500653253858	0.442189802713998	0.9758951651743
1149	Clgn	0.594489269365954	0.352412086228977	1.68691509910273	0.0916196783086388	0.695961356843294
1150	Tnfsf8	-0.295863943872768	0.300563614861112	-0.984363806009867	0.32493666738035	0.948127246607991
1151	Dennd4a	-0.599549685876826	0.465779338704334	-1.28719682488408	0.198025693670102	0.896829111738665
1152	Cul5	0.0431982680964354	0.385874862590657	0.11194890438422	0.910863920191107	0.995038680893297
1153	Mob1b	0.184599730547579	0.317946237914279	0.580600455468665	0.561509765240986	0.984237464711255
1154	Nr1h3	-0.260791216420957	0.302574904911647	-0.861906298862126	0.388739082534225	0.973174307657113
1155	Cul2	0.270214576778633	0.883462439497199	0.305858590810515	0.75971231567261	0.99025429474269
1156	Tnfsf4	-0.10477224323342	0.354785043702612	-0.295311894041515	0.76775563134999	0.991156029996803
1157	M5C1000I18Rik	0.0652463312931692	0.320595045502789	0.203516343151353	0.838731472984462	0.993766322527017
1158	Tcea2	-0.025934776780939	0.352551706830428	-0.0735630441676269	0.941358077913226	0.995038680893297
1159	Fstl5	-0.102993516316481	0.417635599200554	-0.246610960640408	0.805209321139108	0.993766322527017
1160	Vcl	-0.165419393051827	0.309448670385122	-0.534561653943951	0.592953005563833	0.984237464711255
1161	Fstl3	-0.0652212031435268	0.306967626818103	-0.212469320688902	0.831740909921295	0.993766322527017
1162	Alyref	-0.564472223304157	0.463311064046326	-1.21834393155721	0.223093302118396	0.911463267815335
1163	Vcp	-1.56410099013247	0.763166207908015	-2.04948931690774	0.0404142914220845	0.504862906124322
1164	Ovca2	0.191486948289696	0.323428564896713	0.592053297304917	0.553814899247187	0.984237464711255
1165	Ptpn21	0.110347414674195	0.323200082408554	0.341421369239338	0.732786390210893	0.988400034613852
1166	Igf2bp1	0.0910739154157643	0.367324910233108	0.247938304423645	0.804182142358446	0.993766322527017
1167	Dab2	-0.310621182278027	0.295864376273387	-1.04987692736284	0.293774700810482	0.947068037491855
1168	Dab1	-0.594445523079575	0.398108067337098	-1.4931762801386	0.135391049359216	0.788671358562425
1169	Lgals1	0.437478732295126	0.393269316730868	1.11241511524916	0.265959708625047	0.942069165890298
1170	Cadm1	0.051579508863958	0.620052785126203	0.0831856740284776	0.933703903725526	0.995038680893297
1171	Krtap14	-0.108165944413424	0.538411697450069	-0.200898206568877	0.840778170076276	0.993766322527017
1172	Phb	0.273706723833091	0.89213003101698	0.306801379078205	0.75899455850094	0.99025429474269
1173	Spin2d	0.298345337634562	0.879576486609069	0.33919203409443	0.734465069821581	0.988400034613852
1174	Spin2e	0.255608973831309	0.812848167365638	0.314460909298367	0.753171001534038	0.988931580769239
1175	Spin2f	-0.386514354137416	0.524423552526554	-0.737027069580069	0.461105887858481	0.977851111355823
1176	Fam71d	-0.768471134769639	0.455094931940029	-1.68859523768748	0.0912970239444162	0.695161625176769
1177	Leprel4	-2.85624975853833	0.999672456897152	-2.85718560997844	0.00427415819164351	0.166106753341081
1178	Ccdc6	0.684083199727951	0.413143791259738	1.65579929845267	0.0977624699169315	0.713799951585267
1179	Lyzl1	-0.324574131981948	0.371091249635702	-0.874647764668612	0.381765590003677	0.973174307657113
1180	Cdh1	-0.112498058008948	0.44592978726124	-0.252277513686349	0.800826567623324	0.993766322527017
1181	Cdh2	-0.13250032427753	0.365468680802839	-0.362549053413994	0.716941773786783	0.987043744496398
1182	Cdh4	-0.0418145305867027	0.329693210272731	-0.126828606971046	0.899076053476742	0.995038680893297
1183	Gm14632	0.769237365103734	0.78129015410494	0.984573222972439	0.324833747912175	0.948127246607991
1184	Cyld	0.873575417645803	0.391932864932561	2.22889044478604	0.0258211950426711	0.400855251196419
1185	Adhfe1	0.278298178716909	0.379127183003578	0.734049657194542	0.462918474179695	0.977851111355823
1186	Nim1	-4.07017862490043	2.34195668110376	-1.73793932985223	0.0822215046565511	0.674216338183719
1187	Col6a2	0.0447439438480641	0.401252083079648	0.111510807631577	0.911211295800216	0.995038680893297
1188	Sbno2	0.985835111593876	0.322960469983552	3.05249466488603	0.00226947765308708	0.108325216933917
1189	Zfyve26	0.757532208343614	0.352556225415585	2.1486848160195	0.0316593931347364	0.44460455009521
1190	Timm17b	-0.205268326398729	0.318699630251932	-0.644080842630612	0.519523012376169	0.984237464711255
1191	Ghrh	0.308158412468695	0.368253990062943	0.836809432576747	0.402699694493221	0.973174307657113
1192	Rrad	0.590434649068916	0.303412758877538	1.94597831433722	0.0516573445866364	0.551738012131453
1193	Myh9	0.299613039858186	0.4593737955702	0.652220572325616	0.514258890486321	0.982982264956055
1194	Trp53bp1	-0.286142711938466	0.357987649791576	-0.799308892653312	0.424111323768236	0.973174307657113
1195	Cenpe	-1.64276365883655	0.492322538573297	-3.33676305699332	0.000847601748418551	0.0722515371435137
1196	Rpe	-0.457578332759291	0.411202175048623	-1.11278188814343	0.26580211593782	0.942069165890298
1197	Dmtf1	-0.361817774240403	0.347441654854635	-1.04137707492725	0.297700578017053	0.948127246607991
1198	Eif4ebp1	0.317903590075848	0.450627915415831	0.705468035158215	0.480519017457542	0.978532785884301
1199	Eif5b	-0.0351450962848443	0.562999347119903	-0.0624247549568816	0.950224581795474	0.995170631322659
1200	Eif5a	-2.12083004881858	0.384699286826327	-5.51295549912478	3.52857474042639e-08	3.76146067329453e-05
1201	Zrsr1	-0.746932449880504	0.365998070252726	-2.04080980362748	0.0412697357431933	0.505704725706131
1202	Zrsr2	-0.465870978933887	0.342927064836577	-1.35851330123476	0.174300864861482	0.86684397366567
1203	Tktl1	-0.640529540155714	0.361148376658881	-1.77359108209621	0.0761308138697587	0.670706178389775
1204	Tktl2	-0.0172776751735029	0.344031986381656	-0.0502211301780984	0.959946173351482	0.995170631322659
1205	Uncx	-0.172499779538578	0.419142327585995	-0.411554186216581	0.680666217161026	0.987043744496398
1206	Txn1	0.733626289611955	1.09881967537851	0.667649393299444	0.504357420695941	0.98170117552381
1207	Gmpr2	0.114643906261947	0.359462449917305	0.318931522022176	0.749778440425101	0.988931580769239
1208	Cst10	0.194198810074112	0.419323866308066	0.463123675224914	0.643275720786414	0.987019040467297
1209	Uba1y	0.0924224710775276	0.324668185517989	0.284667470359231	0.77589891481378	0.993503045817501
1210	Fyb	-0.364070770037975	0.408348389487225	-0.891569011684236	0.372623986019165	0.971603854968719
1211	Tmpo	-0.0402672508450594	0.337969290489454	-0.119144703315333	0.90516071483089	0.995038680893297
1212	Card11	-0.165066289574692	0.356739797169945	-0.462707807999502	0.643573820842673	0.987019040467297
1213	Card10	-0.196976613663644	0.482172735594515	-0.408518771640568	0.682892851954588	0.987043744496398
1214	Pcsk6	0.0206249673135219	0.364582346220593	0.0565714920849258	0.954886544185229	0.995170631322659
1215	Pcsk7	0.122201587348544	0.472547756047731	0.258601560973661	0.795942678725339	0.993766322527017
1216	Card14	-0.304319309226125	0.34737398758506	-0.876056699989969	0.380999210510003	0.973174307657113
1217	G6pdx	-0.719398101745387	0.472967769963089	-1.52102986172087	0.128252343768076	0.777074468475773
1218	Rgs6	0.183048534938591	0.329193439028356	0.556051589238459	0.57817558806456	0.984237464711255
1219	Rgs7	-0.0687322352700653	0.323267050532523	-0.212617509754989	0.831625312895574	0.993766322527017
1220	Plec	-0.321036444229209	0.592019198936498	-0.542273704646604	0.587629967416292	0.984237464711255
1221	Rgs2	-1.29655216237738	0.591605317281249	-2.19158301067297	0.0284096297924781	0.42528152609599
1222	Hpse2	0.054577229836641	0.352271790189528	0.154929322632611	0.876877036629903	0.995038680893297
1223	Tardbp	1.02146039685484	0.731352439630649	1.39667326107602	0.162511848492814	0.847876993079398
1224	Rad17	1.26393814747766	0.840328113349931	1.50410075231094	0.132555426638179	0.786479136157509
1225	Dcx	0.167478368932714	0.352979548666017	0.474470460301877	0.635164457969663	0.98623193390591
1226	Bub3	0.974161737983758	0.351734824507055	2.76959137995225	0.00561266576179985	0.185044382538515
1227	Dpyd	-0.000785785154613715	0.364658089310273	-0.0021548545820003	0.998280676128831	0.999541476500008
1228	Rad18	0.143749085479951	0.340985965836737	0.421568920372451	0.673339695608012	0.987043744496398
1229	Kif14	-0.245490625211488	0.351665535153089	-0.698079853360152	0.485127256639704	0.978532785884301
1230	Kif15	-0.0597441250882842	0.330980111644462	-0.180506692053029	0.856754801188457	0.995038680893297
1231	Mrpl41	-0.311586967303115	0.323535475137197	-0.963068940650125	0.335512927307297	0.960212902655712
1232	Kif11	-1.27525747617872	0.782485778431652	-1.629751634253	0.103153999623011	0.720276180773777
1233	Pde6d	0.941471996637771	0.391845994943808	2.4026582095672	0.0162763922526301	0.339271387333377
1234	Ablim2	-0.0581529878593155	0.313699702963042	-0.185377886271594	0.85293265200598	0.995038680893297
1235	Ldoc1l	0.268704711535108	0.345188842790031	0.778428147802432	0.436316650210847	0.97576269047153
1236	Cdk2ap1	0.0584182050433773	0.603242157726147	0.0968403887148374	0.922853149093815	0.995038680893297
1237	Bcl7a	-0.577912018883849	0.336710523431384	-1.71634676871517	0.0860985931225317	0.685220048736421
1238	Lrguk	0.0786111533161095	0.346865011706677	0.226633274221922	0.820708916339145	0.993766322527017
1239	Mrps12	-0.320947464715331	0.384983795420971	-0.833664867281964	0.404469861035787	0.973174307657113
1240	Oaz1	0.0942267929829064	0.381048279118842	0.24728308234537	0.804689150636913	0.993766322527017
1241	Ppp1r13b	0.221089369603886	0.311766799474669	0.709149819597291	0.478231509624797	0.978532785884301
1242	Wnt16	0.0175822187451944	0.30899770613918	0.0569008066916684	0.954624211708905	0.995170631322659
1243	Ppp1r13l	-0.77749676237358	0.391361874913274	-1.9866441066746	0.0469618497935933	0.531808158050854
1244	Rgag1	-0.141536750729048	0.351064945489792	-0.403164008675321	0.686827574898168	0.987043744496398
1245	Ampd1	-0.175821965459031	0.50408277778785	-0.348795819271232	0.727242602287076	0.987043744496398
1246	Wnt11	-0.107926294085056	0.399418313851024	-0.270208676824243	0.786999717762514	0.993766322527017
1247	Krt18	0.188447558619677	0.323093318149294	0.583260463878117	0.559717973294245	0.984237464711255
1248	C1ql1	-0.188070049274287	0.370899599205157	-0.507064579409964	0.612109506955224	0.984237464711255
1249	Gm5483	-1.03360007451543	0.327901289839078	-3.15216837061751	0.00162062795046443	0.0942321488288227
1250	Cd160	0.694443765877974	0.425275270928817	1.63292769024938	0.102484205589743	0.71716518484901
1251	Rbpj	-0.520983208826849	0.377141337855898	-1.38140043674001	0.167155871687962	0.85784693024954
1252	Nbr1	-0.50231930317899	0.365362808004375	-1.3748506749296	0.16917774389036	0.860143759874996
1253	Fam110a	0.261847755394747	0.340820403914492	0.768286617782549	0.44231692328475	0.9758951651743
1254	Fam110c	-0.27638976761247	0.353879783796297	-0.781027287423596	0.4347864457584	0.973174307657113
1255	Fam110b	-0.1543236441686	0.313767885755052	-0.491840150553444	0.622832350384945	0.985458135421529
1256	Fosl1	0.193159325724394	0.339212024664224	0.569435372804359	0.569060717323845	0.984237464711255
1257	Acsbg1	-0.331575901657711	0.34764675743889	-0.953772455985	0.34019883467656	0.961203737491817
1258	Nfkb1	0.00189203447076085	0.353576778990785	0.00535112762823761	0.995730438258729	0.999541476500008
1259	Lgals3	0.150321805260797	0.322805840700232	0.465672507457482	0.641449934113715	0.987019040467297
1260	Kat6a	0.362636897311264	0.361126704481275	1.00418189187133	0.315290948675832	0.948127246607991
1261	Dcn	-0.603295741652855	0.332103740130234	-1.8165882185376	0.0692801887575464	0.638495803016235
1262	Ccnf	0.968344562084517	0.39412601521598	2.45694149764224	0.0140125503718466	0.311195389508092
1263	Mtbp	0.545765023464372	0.660338080128853	0.826493337106768	0.408524296135961	0.973174307657113
1264	Ndn	-0.0503797026971534	0.313422610697447	-0.160740485777479	0.872297800983683	0.995038680893297
1265	Dcc	0.35325648566388	0.3347748956395	1.05520602131494	0.291331110904795	0.945113288396833
1266	Tnfrsf21	1.02803601676651	0.368338598419943	2.79100811366623	0.00525441551116127	0.180684094674126
1267	Golga5	0.193996703169168	0.374855620721888	0.517523794349337	0.60479056320785	0.984237464711255
1268	Tnfrsf25	0.264965311458004	0.535025865090748	0.495238321633407	0.620431902919626	0.985458135421529
1269	Dct	-0.169694663895223	0.317151033966462	-0.535059469215438	0.592608735458562	0.984237464711255
1270	Lmnb2	0.320308675957483	0.499748349762346	0.640939937290049	0.521561706951096	0.984237464711255
1271	Nedd9	1.05630780961459	0.408732315522451	2.58435110095075	0.00975624208075428	0.24186404786242
1272	Ncf1	-0.0759333743426294	0.390326764980949	-0.194537964483003	0.845754672140468	0.993766322527017
1273	Lmnb1	-0.440647545130637	0.514913269634836	-0.855770420216852	0.392124779752964	0.973174307657113
1274	Arnt	-0.326307516473449	0.432545213287666	-0.754389382772885	0.45061544497584	0.9758951651743
1275	Egflam	-0.035310123170477	0.341028510028117	-0.103540091611595	0.917534331959734	0.995038680893297
1276	Tcf7l1	0.606657034842949	0.440186836216452	1.37818077445787	0.168147481536227	0.85784693024954
1277	Vmn2r30	0.361786808931987	1.5899249270118	0.22754961746021	0.819996391794225	0.993766322527017
1278	Smpx	0.20872537003502	0.406635770335092	0.513298104254375	0.607742809870957	0.984237464711255
1279	Srpx	-0.565622228993767	0.337153399935051	-1.67764059061166	0.0934172837103543	0.705378449089807
1280	Ywhaz	0.619497969428486	0.397895311493079	1.55693709258311	0.119485421752515	0.749243879930479
1281	Twf2	0.34561365672394	0.436986044271324	0.790903190742056	0.429000486314026	0.973174307657113
1282	Cyp21a1	0.0315769126128228	0.338022284240741	0.0934166594482084	0.925572556064743	0.995038680893297
1283	Ywhaq	-0.374561995554847	0.373682023437868	-1.00235486874344	0.31617223109578	0.948127246607991
1284	Ube2e1	0.127545101996477	0.482761780446809	0.26419883918406	0.791626705496577	0.993766322527017
1285	Col9a3	-0.222016918093428	0.374045097958757	-0.593556550547037	0.552808749077031	0.984237464711255
1286	Ube2e3	-0.194227412620964	0.346624702876656	-0.560339211282579	0.575248086517968	0.984237464711255
1287	Spatc1	-0.0755397142677488	0.335072221939766	-0.225443081585343	0.821634599868147	0.993766322527017
1288	Ywhah	-0.117252862007581	0.339645650526511	-0.34522114982429	0.729928119780426	0.987043744496398
1289	Dhdh	-0.314299302339257	0.305951075571188	-1.02728614943577	0.304285742354195	0.948127246607991
1290	Bnip1	-0.320075436771686	0.51805068718911	-0.617845791322819	0.536676995273039	0.984237464711255
1291	Bnip2	-0.469829171482625	0.384720558889998	-1.22122189892369	0.222002014931413	0.911376692876326
1292	Eya2	0.0669563203327442	0.307534313522881	0.217719836091599	0.827647407436937	0.993766322527017
1293	Gigyf1	0.249977085387683	0.30210680801178	0.827446051390987	0.407984287976367	0.973174307657113
1294	Rhpn2	-0.00352329643646189	0.364271862313122	-0.00967216192348486	0.99228285165598	0.999541476500008
1295	Pcm1	0.110362420604812	0.318560405734322	0.346441110126076	0.729011234276361	0.987043744496398
1296	Ezh2	1.14818548185179	0.374864646950898	3.06293349130408	0.00219178767175841	0.107835953450514
1297	Gm6741	0.0333694867958954	0.482717542186199	0.0691283905796483	0.944887422663047	0.995038680893297
1298	Rnls	-0.28511605345167	0.305595562267605	-0.932984927320372	0.35082775067545	0.966858418319045
1299	Mettl7b	0.0338545466337415	0.471525106859703	0.0717979724541254	0.942762686405156	0.995038680893297
1300	Tgfb1i1	0.104147558339248	0.386194139251858	0.269676693025442	0.787408992698506	0.993766322527017
1301	Rptor	0.319982372063794	0.406788555073972	0.786606132528993	0.431512468232669	0.973174307657113
1302	Gja1	-0.536476417677826	0.429932594165035	-1.24781518070224	0.212098748012706	0.911376692876326
1303	Tfam	0.203716768990305	0.447963318667078	0.454762165787296	0.649280351824663	0.987043744496398
1304	Kif18a	0.436080559709854	0.365327303523182	1.19367086857274	0.232606740165854	0.918119155454787
1305	Xdh	0.639631686557844	0.518099301318222	1.23457353625145	0.216989263061286	0.911376692876326
1306	Sgms2	-0.129850815231078	0.338773030868824	-0.383297380249132	0.701499281471661	0.987043744496398
1307	Gpr132	-0.154930298719828	0.385564277375415	-0.401827419735193	0.687811041093477	0.987043744496398
1308	Vdac3	0.42380715122331	0.49344910696244	0.858866994069907	0.390413900963843	0.973174307657113
1309	Vdac2	0.192742715465912	0.359601852820719	0.535989216835334	0.591966002949225	0.984237464711255
1310	Vdac1	1.08440863479805	0.523041944043936	2.07327279799755	0.0381468987657356	0.490073852894828
1311	Arhgap20	0.113714748004597	0.469625917681778	0.242138995577436	0.808672462975732	0.993766322527017
1312	Esyt1	-0.417320580738382	0.362402226238057	-1.15153978238602	0.249510238614358	0.930779837555357
1313	Capn10	-0.251806328950189	0.35842571288666	-0.702534220891163	0.482346068192197	0.978532785884301
1314	Postn	-0.122142145232958	0.320221610214044	-0.3814300513676	0.702884165665864	0.987043744496398
1315	Dna2	0.571610154916691	0.424723663795359	1.34584013946561	0.178354077295135	0.868238135470508
1316	Phip	-0.639304510346211	0.364713234413612	-1.7528963854961	0.0796197941597997	0.674216338183719
1317	Prrx1	-0.105930055010946	0.321401379593424	-0.32958805324653	0.74171125079239	0.988880338605745
1318	Abcc1	-0.371277605884455	0.340508602007546	-1.09036189892268	0.275553758475656	0.943980571458951
1319	Abcc3	0.311579307189553	0.329774307932168	0.94482589969878	0.344747766944204	0.963616289047845
1320	Scgb3a1	-0.786203790613266	0.379180893737842	-2.07342670371158	0.0381325858944221	0.490073852894828
1321	Il10rb	-0.0290391027485291	0.323990199753016	-0.0896295714211917	0.928581584379486	0.995038680893297
1322	Tacr3	-0.371172870613359	0.400719947357158	-0.926265021397938	0.354308269082265	0.966858418319045
1323	Bcat1	0.648714625972647	0.353718628766817	1.83398490555695	0.0666562348122761	0.630670529377689
1324	Bcas3	1.46883412782102	0.518204249986951	2.83446947387638	0.0045901843093912	0.168728843924518
1325	Cib1	-0.486478923735404	0.360061528032636	-1.3510994256829	0.176663585430627	0.86709059313195
1326	Polr3b	-0.315551604937201	0.53115736976589	-0.594083077631554	0.552456548643528	0.984237464711255
1327	Dusp26	-0.0206976564253092	0.352539811273288	-0.0587101251077269	0.953182994581266	0.995170631322659
1328	Cdc37l1	-0.427320525740298	0.300018176604238	-1.4243154550732	0.154355175582302	0.831137170075697
1329	Il19	0.555472391909339	0.488385325001134	1.13736503427503	0.255385718049454	0.935563642855177
1330	Mre11a	-0.105499178358844	0.55168536213058	-0.191230700686732	0.8483448517628	0.994139551461134
1331	Myod1	-0.614468974304092	0.44913391762596	-1.36811973041819	0.171274601729383	0.862349956061623
1332	Bace1	-0.0555262449219346	0.32904138796952	-0.1687515520907	0.865992067505209	0.995038680893297
1333	Il10	-0.169245224358458	0.448349391881563	-0.377485120807671	0.705813119817759	0.987043744496398
1334	Nt5e	-0.0944015896391554	0.293075498138952	-0.322106727579111	0.747371841808131	0.988880338605745
1335	Il13	0.236764338620819	0.359346332443295	0.658875066321097	0.509975998245018	0.982982264956055
1336	Il15	-0.15164192133057	0.410804971848742	-0.369133607726647	0.712028139769618	0.987043744496398
1337	Gm9847	-0.788825855508157	0.528257552594948	-1.49325996691051	0.135369150393924	0.788671358562425
1338	Hn1	0.368232099506293	0.344711787602779	1.06823181785306	0.285415955588434	0.943980571458951
1339	Igfbp3	0.27558804262346	0.349721733097047	0.78802092218554	0.430684467973922	0.973174307657113
1340	Igfbp1	0.184727950975853	0.402711458706919	0.458710441388985	0.646442114966278	0.987043744496398
1341	Igfbp6	-0.0481481670531884	0.302938029232522	-0.158937348259541	0.873718235026263	0.995038680893297
1342	Igfbp5	-0.157860603770673	0.308641767359316	-0.511468700821992	0.609022899488765	0.984237464711255
1343	Rnasel	-0.0385049035477571	0.401989478330102	-0.095785849191152	0.923690656388052	0.995038680893297
1344	Pgrmc2	-0.343395372186103	0.346762390399709	-0.990290128610185	0.322032330121746	0.948127246607991
1345	Arhgap25	-0.464507647770311	0.310447708075938	-1.49625085219404	0.134588297368677	0.788671358562425
1346	Hmga1	0.482326682076783	0.447375955625867	1.07812383748255	0.28097849499224	0.943980571458951
1347	Gm10147	0.769237365103734	0.78129015410494	0.984573222972439	0.324833747912175	0.948127246607991
1348	Polr3k	1.77401090298712	0.486192111676752	3.64878586135224	0.000263482609704321	0.0383007902652008
1349	Nup153	0.905826013772974	0.497241352817247	1.82170289868449	0.0685000779061052	0.637077462449459
1350	Tmem30a	-0.216234801463471	0.436299466969286	-0.495610968689754	0.620168912502291	0.985458135421529
1351	Polr3h	1.68055652159306	1.22050356954476	1.37693699840624	0.168531727046021	0.85822366734582
1352	Ubb	1.43083312346917	0.521558916780426	2.74337774206159	0.00608106877583096	0.187737630776333
1353	Ubc	-0.141100387934321	0.347599667387847	-0.405927856590504	0.684795609387866	0.987043744496398
1354	Zc3h12b	-0.256885126589278	0.311302864410518	-0.825193584632492	0.409261695066112	0.973174307657113
1355	Pofut1	-0.211377183366006	0.370103601379868	-0.571129766308467	0.56791168247953	0.984237464711255
1356	Thoc5	0.935969333099144	0.468996622966441	1.99568458975048	0.0459682655012246	0.526905064777478
1357	Rnase1	0.183834637243741	0.378998022907863	0.485054343643455	0.627637797267055	0.98623193390591
1358	Vrk1	0.284484192648884	0.403997356462696	0.704173401380047	0.481324793327707	0.978532785884301
1359	Aqp1	0.0873621927662831	0.346935852132503	0.251810795077234	0.801187312875636	0.993766322527017
1360	Pyhin1	-0.465800979643606	0.343213181547178	-1.35717683552774	0.174725029200324	0.86684397366567
1361	Gmcl1	-0.207781544616974	0.317863256096661	-0.653682175060173	0.513316589516814	0.982982264956055
1362	Fen1	0.430818093015806	0.372826424323609	1.15554602600233	0.247866896075963	0.930779837555357
1363	Il1a	-0.301682214158962	0.389830444144016	-0.773880590114996	0.439001408817201	0.9758951651743
1364	Il1b	-0.343598220338971	0.37666014599317	-0.912223456593685	0.361651098402064	0.966858418319045
1365	Cuzd1	0.0289197803003074	0.351781792603318	0.0822094289937239	0.934480175575142	0.995038680893297
1366	Taf2	0.411507228474192	0.62728593460936	0.656012203956806	0.511816271995121	0.982982264956055
1367	Spidr	0.333993020038537	0.486605538354261	0.686373240156961	0.49247777466592	0.978532785884301
1368	Erbb2ip	-0.163117110879366	0.32270792976927	-0.505463596745181	0.613233260555613	0.984237464711255
1369	Tfap2a	-0.370168312102758	0.491426079232165	-0.753253292298066	0.451297720492141	0.9758951651743
1370	Mpped2	-0.351858497151647	0.6479409037408	-0.543041032168581	0.587101551418847	0.984237464711255
1371	Tfap2b	-0.15614776445034	0.327981223956046	-0.47608751064136	0.634012034352957	0.98623193390591
1372	Pcbp4	0.537216152842516	0.401571081381045	1.33778595558966	0.180966221389585	0.873989020293569
1373	Tubb3	0.624937214256726	0.362890535569623	1.72210943246501	0.0850496967402505	0.683961519429431
1374	Ik	-0.122500238601579	0.454794531970188	-0.269352927509711	0.787658106310066	0.993766322527017
1375	Ppp6r2	0.601929470234479	0.375962287107842	1.60103683501058	0.10936876091382	0.725802430087774
1376	Ppp6r3	0.936503394993021	0.408380463678295	2.29321301650404	0.0218357441235399	0.383947754846855
1377	Hip1	-0.371904512125678	0.302804908589568	-1.22819842603598	0.219372489423396	0.911376692876326
1378	Cdc45	-0.0396674154305551	0.414753075135121	-0.095641039955236	0.923805669412339	0.995038680893297
1379	Ywhae	-0.123731646364854	0.388916103803277	-0.318144826493069	0.750375082049006	0.988931580769239
1380	Faim2	0.568110772111609	0.32242711998312	1.7619819701933	0.0780723437845082	0.674216338183719
1381	Faim3	0.590572400007712	0.334463197643131	1.76573208702575	0.0774408068989184	0.674216338183719
1382	Hook1	-0.113613863103949	0.371414613743518	-0.305894972625945	0.759684613871912	0.99025429474269
1383	Tal1	0.037039895440833	0.343846684127966	0.107722124861463	0.914216118535248	0.995038680893297
1384	Ipo11	1.02412985707146	0.365777888346766	2.79986814320652	0.00511234845836192	0.178716684465729
1385	Tal2	0.0229339276479679	0.30610531873451	0.0749216895112459	0.940277019321262	0.995038680893297
1386	Acsl6	0.177296640839179	0.33324478687927	0.532031250959707	0.59470435128459	0.984237464711255
1387	Acsl5	-0.0780260792941984	0.39801801564935	-0.196036551679456	0.844581556915319	0.993766322527017
1388	Tcp11	0.444041725261441	0.502752099587121	0.883222020606388	0.377116326150232	0.973174307657113
1389	Trip6	-0.0331056058933052	0.323539522265178	-0.102323220549764	0.918500124706394	0.995038680893297
1390	Fh1	-0.673897705839668	0.628628566323668	-1.07201253958397	0.283714399938827	0.943980571458951
1391	Prc1	1.00713088183989	0.609710655155676	1.65181774883489	0.0985717093626702	0.71533575212409
1392	Pde5a	0.246090323375802	0.466459066503466	0.527571101191091	0.597797055175643	0.984237464711255
1393	Flcn	0.73283966676621	0.451153392095291	1.62436918264691	0.104297040113271	0.72040623738006
1394	Tbrg1	0.095756947972044	0.345282049774775	0.277329644082296	0.78152699922537	0.993766322527017
1395	Mlh3	-0.633809993833346	0.399569952775009	-1.58623036950487	0.112687060988752	0.738285319339827
1396	Tenm1	0.334082032312412	0.315917223452151	1.05749863417311	0.290284077636973	0.945113288396833
1397	Mlh1	-0.396195888192167	0.340496820772627	-1.16358175472285	0.244593548925137	0.928990700074334
1398	Lims1	-0.309067697736274	0.353552851839136	-0.87417679175417	0.382021982847617	0.973174307657113
1399	Gtf2a1	0.620446349355951	2.55739510198845	0.242608718877086	0.808308526297153	0.993766322527017
1400	Tnnc2	0.434657586942018	0.40099543929634	1.08394646010126	0.278388538256751	0.943980571458951
1401	Fam64a	0.499929621723701	0.343631606215514	1.45484179185241	0.145713065395881	0.819646994295147
1402	Engase	0.330532205171769	0.318719856016355	1.03706185520744	0.29970703085209	0.948127246607991
1403	Nlrp5	-0.728251210652663	0.464931922198157	-1.56636095712584	0.117264137799356	0.746730099319077
1404	Wbscr22	0.272124464723967	0.458291525056593	0.593780268335453	0.552659088046533	0.984237464711255
1405	Zfp646	0.23857906158812	0.435194855254876	0.548212045035306	0.583546312431297	0.984237464711255
1406	Maf	0.0855619014437993	0.3087479604114	0.277125398107213	0.781683820397358	0.993766322527017
1407	Pum2	-0.429563091856123	0.372305225172718	-1.15379280980234	0.248585122710668	0.930779837555357
1408	Upf2	0.518942332871851	0.384846012337966	1.34844149668913	0.177516424840863	0.867287192687834
1409	Nr2e1	-0.182377372641569	0.388546250207504	-0.469383947327171	0.638795220496234	0.986565008521351
1410	Mdh1	0.148366928312039	0.395116084101302	0.375502122748311	0.707287068022673	0.987043744496398
1411	Nr2e3	0.13134568763872	0.395427023205945	0.332161637750066	0.739767209405215	0.988880338605745
1412	Pin1	0.218991309063055	0.372671619189295	0.587625399378267	0.556783758677933	0.984237464711255
1413	Tnks2	1.0282385096731	0.399695933697218	2.57255183999951	0.0100951836049266	0.246445779912635
1414	Pacsin2	0.0659017551914978	0.31219690941742	0.211090351004675	0.832816769378179	0.993766322527017
1415	Fzd1	-0.434469379744483	0.402035471670642	-1.08067424483482	0.279842043547977	0.943980571458951
1416	Fzd3	-0.0349458541307306	0.363945292880627	-0.0960195249514951	0.923505065542181	0.995038680893297
1417	Dicer1	-0.237923869813616	0.464357485422182	-0.512372207367997	0.608390538319191	0.984237464711255
1418	Fzd7	-0.134851882669693	0.297656412250211	-0.453045448106577	0.650516015678791	0.987043744496398
1419	4921507P07Rik	-0.397023666662756	0.316413023689111	-1.25476398548262	0.209564450088004	0.909660259667715
1420	Dnajc2	1.02105997813973	0.46385302796848	2.20125754619223	0.0277177964791119	0.422102443524762
1421	Pard3b	0.488294656789747	0.357670956308397	1.36520633889189	0.172188206612302	0.862349956061623
1422	Glo1	-0.331299086503602	0.432756089526308	-0.76555615165633	0.443940443316459	0.9758951651743
1423	Myc	0.576621967156864	0.399490038207408	1.4433951087849	0.148909201172979	0.822472582644538
1424	Myb	-0.292714374897421	0.35727161099189	-0.81930488147312	0.412612488204255	0.973174307657113
1425	Cxcl14	-0.330759702969467	0.332246132946585	-0.995526118050088	0.319480447954411	0.948127246607991
1426	Dtx4	0.74096732962366	0.327568615713204	2.2620217385917	0.0236960602364229	0.390618559979796
1427	Aloxe3	-0.513827466804425	0.400391094190035	-1.28331392546047	0.199382115894339	0.896829111738665
1428	Bnip3	0.102383345269984	0.437394707874854	0.234075409296625	0.814926436198161	0.993766322527017
1429	Rogdi	0.183643434283692	0.330601063689661	0.555483494923296	0.578563996443988	0.984237464711255
1430	Dzank1	0.647235188583575	0.368016692228704	1.75871149937229	0.0786265232088035	0.674216338183719
1431	Inhbe	-0.329640944617202	0.340173097893311	-0.969038841280118	0.33252581012122	0.956310738100415
1432	Cnpy4	-0.991655586262125	0.321264246337622	-3.08672875231805	0.00202372169766768	0.105102732821566
1433	Tlx2	-0.08359076470027	0.322321658647061	-0.259339583480492	0.795373240634681	0.993766322527017
1434	Mars	0.61607327873577	0.592761471670347	1.039327466746	0.298652464855757	0.948127246607991
1435	Psmb7	-2.33837202916526	1.40134608266974	-1.66866133789761	0.0951845153556677	0.707650052402793
1436	Psmb6	0.604722337512035	0.528471699761433	1.14428518648212	0.252505384661049	0.932926426282513
1437	Psmb5	0.107358665179023	0.46018987174286	0.233292107825901	0.815534586595639	0.993766322527017
1438	Psmb4	-1.37314453579988	0.79754399611	-1.72171634730793	0.0851209145506297	0.683961519429431
1439	Ndc80	-0.078120541552858	0.463109039476683	-0.168687144697359	0.866042730915922	0.995038680893297
1440	Sdhc	0.147888404111042	0.312719823372091	0.472910231645523	0.636277224942504	0.98623193390591
1441	Psmb1	0.860339722158458	0.797459650428285	1.07885047437372	0.280654389755108	0.943980571458951
1442	Hsd3b6	-0.27304026428687	0.365467119707815	-0.747099395713521	0.455003564947829	0.9758951651743
1443	Tnfrsf1a	-0.408563642469998	0.30135817953742	-1.35574100924401	0.175181586442335	0.86684397366567
1444	Spdya	-0.596520354823844	0.323017911856934	-1.8467098353606	0.0647892054805937	0.622209847228044
1445	Smg9	-0.793959489480582	0.603724954381485	-1.31510132837559	0.188475850229601	0.881922630180458
1446	Ppp1r35	-0.263105000553977	0.350371466457205	-0.750931584738831	0.452693830723653	0.9758951651743
1447	Sdhd	-0.0466417522463176	0.362943686401081	-0.128509611804557	0.897745692175265	0.995038680893297
1448	Dctn4	-0.241490686022724	0.522626738868276	-0.462071050068469	0.644030369924206	0.987019040467297
1449	Pgam1	1.60877583003428	0.448294302246726	3.58865999851336	0.000332381982209741	0.04251830316427
1450	Vps13b	0.25649124866483	0.363378684021263	0.705851113297063	0.480280731867326	0.978532785884301
1451	Rbm15	-0.341304783036365	0.329729143478958	-1.03510651025649	0.300619172546386	0.948127246607991
1452	Ubtf	-0.203139260011045	0.541832862505057	-0.374911294733714	0.707726438761966	0.987043744496398
1453	Prex2	-0.729830756568686	0.515423179991978	-1.41598357407994	0.156780313768684	0.837034129269201
1454	Mrps26	0.373149365727809	0.413294276018385	0.902866038510558	0.366596997044847	0.966858418319045
1455	Gstz1	-0.340472979335942	0.339487004634754	-1.00290430763984	0.315907034036124	0.948127246607991
1456	2810428I15Rik	-0.271142626364376	0.421018915709754	-0.644015307263056	0.519565507938105	0.984237464711255
1457	Gtf2b	-1.28203866805586	0.841939031558808	-1.52272150357756	0.127828395746668	0.777074468475773
1458	Gm6665	1.13244511168286	4.7194208215515	0.239954255935704	0.810365719117788	0.993766322527017
1459	Plp1	-0.241926345644338	0.329590504166702	-0.734020982358082	0.462935950112774	0.977851111355823
1460	Tert	-0.0257720678247409	0.354779490838777	-0.0726424962271919	0.942090608930877	0.995038680893297
1461	Nbas	0.595496831467658	0.472714558950022	1.25973871587614	0.207763634001362	0.908930371458764
1462	Stt3a	0.166699914058426	0.374404585191204	0.445240044197894	0.656146290869743	0.987043744496398
1463	Plagl1	-0.425274249837639	0.443812077714295	-0.958230456520856	0.337946562553667	0.960212902655712
1464	Pole3	0.993697877735585	0.534392088954251	1.85949211875525	0.0629574153467167	0.613834799630488
1465	A230050P20Rik	0.222571052725834	0.361441826415687	0.615786653506612	0.538035337181734	0.984237464711255
1466	Tradd	-0.0498470495242327	0.421509646777156	-0.118258383658265	0.905862930978468	0.995038680893297
1467	Lin52	0.124634764934178	0.613711498511241	0.203083639847911	0.839069658794506	0.993766322527017
1468	Tnfrsf17	-0.219764717392537	0.367164676963663	-0.598545369913911	0.549476095398427	0.984237464711255
1469	Me1	0.366805453876305	0.383407663227268	0.956698285028483	0.338719563994694	0.960212902655712
1470	Plcd1	0.0967885584065428	0.327908200730853	0.295169679168795	0.767864263150564	0.991156029996803
1471	Smoc1	-0.0525860511050986	0.295531700201119	-0.177937091247105	0.858772381032795	0.995038680893297
1472	Prap1	0.0146033329928133	0.433291876224107	0.0337032236100827	0.973113808365372	0.998851093452165
1473	Hpgd	0.0401011865464221	0.330863145402011	0.121201732812211	0.903531251651547	0.995038680893297
1474	Tnfrsf18	-0.375705700483821	0.295715643531945	-1.27049653510547	0.203907816295097	0.905690550710724
1475	Ndufa4	0.201794749763563	0.379688500407517	0.531474483812331	0.595090018625518	0.984237464711255
1476	Poll	-0.435137731877298	0.329270463455934	-1.32152069551034	0.186327806600361	0.880353449031963
1477	Ndufa3	-0.124925916774425	0.309969561931009	-0.403026400386468	0.686928803053933	0.987043744496398
1478	Nuf2	-1.71905618535721	0.984280497639114	-1.74651046066698	0.0807222909740506	0.674216338183719
1479	Jun	-0.290495548656815	0.507866845638652	-0.571991558715575	0.567327693421914	0.984237464711255
1480	Fam175b	0.278888976115354	0.424650430698564	0.656749542574518	0.511341972983081	0.982982264956055
1481	Coro1b	0.308503342819423	0.474276720205148	0.650471190502414	0.515387905210609	0.98327049004386
1482	Vegfa	-0.36833856457157	0.3461687920444	-1.06404324432668	0.28730910984814	0.943980571458951
1483	Rae1	0.0225828858333084	0.455493042860022	0.0495789917920839	0.960457888160993	0.995170631322659
1484	Srpx2	-0.25979867262962	0.390891943083906	-0.664630410593684	0.506286913502536	0.982466959575916
1485	Vegfb	0.13445452551544	0.30695561455287	0.438025952746604	0.661367470235324	0.987043744496398
1486	Pycard	-0.612111398699801	0.501184165714192	-1.2213302825071	0.221960992146753	0.911376692876326
1487	Adm	-0.779018629315197	0.337184220886411	-2.31036502024698	0.0208679539769423	0.380084116797792
1488	Jmy	-0.247332468678382	0.327881241497766	-0.754335525718289	0.450647775463994	0.9758951651743
1489	Lrpprc	-0.525593327244772	0.399203546770918	-1.31660485357958	0.187971111058202	0.881922630180458
1490	Ect2	-0.494886926615038	0.712322673263099	-0.694751052002874	0.487211328186196	0.978532785884301
1491	Ssna1	-0.648174358721543	0.478309889762097	-1.35513476220183	0.175374625066194	0.86684397366567
1492	Slc32a1	0.393204551683786	0.462318733659401	0.850505339836537	0.395044192915126	0.973174307657113
1493	Huwe1	0.921456752641093	0.391737307248057	2.35223129273619	0.0186611672356799	0.355228647736335
1494	Ntsr1	0.0344519190258432	0.441471219502289	0.078038878875692	0.937797126408251	0.995038680893297
1495	Trpc2	0.257304453157909	0.319468281424914	0.805414709749158	0.420580406088661	0.973174307657113
1496	Trpc3	-0.505895131292698	0.296083223392167	-1.7086247761584	0.0875204762263555	0.685220048736421
1497	Trpc1	0.352971539354118	0.321972068314588	1.0962800009386	0.272956258655568	0.943980571458951
1498	Trpc6	-0.313542733145771	0.354969718924337	-0.883294310556681	0.377077276993824	0.973174307657113
1499	Nptx2	-0.634272223655933	0.317213707518747	-1.99951076710154	0.0455531180621063	0.525916503836159
1500	Suz12	0.293998180617286	0.341386665084916	0.861188238105779	0.389134377003201	0.973174307657113
1501	Trpc5	0.208703898251396	0.619081417926216	0.337118660337936	0.736027451046811	0.988880338605745
1502	Hsd3b3	-0.536417236384959	0.477855199968288	-1.12255184503707	0.261627876880538	0.942069165890298
1503	Aicda	0.127219651160585	0.409826860317746	0.310422921186644	0.756239365884871	0.99025429474269
1504	Epg5	-0.990716478405691	0.374202769979552	-2.64753913622774	0.0081079974274954	0.212535866992871
1505	Gm10058	0.769237365103734	0.78129015410494	0.984573222972439	0.324833747912175	0.948127246607991
1506	Nfatc1	-0.39244049466002	0.297371627143116	-1.31969716959968	0.186936145418555	0.881743057593713
1507	Heatr2	0.870615130948281	0.361211447959754	2.41026450259485	0.0159409589015044	0.335389385309284
1508	Tnr	-0.232164049942416	0.339530983453186	-0.683778686649452	0.49411492708648	0.979978241781788
1509	Insl5	-0.15524665910683	0.307045218523042	-0.505614970503699	0.613126970081991	0.984237464711255
1510	4930578C19Rik	-0.000876122970113416	0.32723561093031	-0.00267734604929657	0.997863789475464	0.999541476500008
1511	Tfpt	0.918963680248857	0.38269677392917	2.40128410494241	0.0163376465445091	0.339271387333377
1512	Nlrp12	-0.831187149778572	0.413880199907919	-2.00827956970035	0.0446135916531463	0.518815513115498
1513	Insl3	-0.0885421535456386	0.347555858278477	-0.254756613754715	0.798911086988091	0.993766322527017
1514	Tnf	0.145450912191916	0.373593629943454	0.389329208353822	0.697032632261861	0.987043744496398
1515	Insrr	0.359602484747198	0.298353562005123	1.2052897318552	0.228091472167787	0.915227764106127
1516	Tnc	0.0196832377688831	0.292391063374985	0.0673181920872862	0.946328394548334	0.995038680893297
1517	Tfpi	-0.297256642901015	0.367611400632123	-0.808616496631686	0.418735772868164	0.973174307657113
1518	Tnn	0.180716892256259	0.355454947366175	0.508410119468929	0.611165757497816	0.984237464711255
1519	Noto	1.75744910426593	1.05609772826761	1.66409704066763	0.0960930383722306	0.709712555922387
1520	Nudt21	0.257285696605633	0.398640287580358	0.645408165259187	0.518662713380814	0.984237464711255
1521	Dlg1	0.329188230229787	0.419926847496836	0.783918037610746	0.433088205067779	0.973174307657113
1522	Nusap1	0.738626290969466	0.383840841492273	1.92430354231686	0.0543165468370577	0.565712600336004
1523	Def6	-0.20902610095519	0.307408345669593	-0.679962349427735	0.496528301020617	0.980210688956304
1524	Ddx10	1.42185124352122	0.858458395916786	1.65628439337792	0.0976642394952299	0.713799951585267
1525	Tipin	0.397363636570293	0.632789689086624	0.62795529608558	0.530033225465428	0.984237464711255
1526	Gm20782	-2.15995144110343	1.27232809222782	-1.69763715373242	0.0895762659575604	0.691676413119741
1527	Def8	-0.0172596952491406	0.318680194153383	-0.0541599244816367	0.956807749426244	0.995170631322659
1528	Tpi1	0.430069636930303	0.40700593171845	1.05666675449784	0.290663702874369	0.945113288396833
1529	Gm21541	0.797718467107924	0.402628187569577	1.98127824065987	0.0475600791752797	0.531808158050854
1530	Rabep1	-0.247434761711119	0.386447234643707	-0.640280844393276	0.521990031967319	0.984237464711255
1531	Wee2	0.459979853609085	0.417376708251623	1.10207360524722	0.270429673323457	0.943980571458951
1532	Wee1	0.402420100490564	0.463222480646449	0.868740437486901	0.384989118193565	0.973174307657113
1533	Ippk	0.121620736186654	0.315712336659839	0.385226429455915	0.700069663648537	0.987043744496398
1534	Odf2	0.0200839389159251	0.353592900895762	0.0567996101308771	0.954704824508904	0.995170631322659
1535	Nos2	-0.0914499212310773	0.301542816058116	-0.30327342042681	0.761681500348706	0.99025429474269
1536	Tinagl1	-1.60094587426917	1.19134369065398	-1.34381529597924	0.179008121981032	0.868691918202335
1537	Cdx2	0.337921278191767	0.369532134240255	0.914457084730997	0.360476718085077	0.966858418319045
1538	Flna	-0.363498208574333	0.319397128370487	-1.13807600722287	0.255088745697646	0.935563642855177
1539	Det1	0.000445032143436029	0.367632022341321	0.00121053694017668	0.999034131501049	0.999541476500008
1540	Lcp1	-0.101070112570586	0.515998946515115	-0.195872711084354	0.844709796915737	0.993766322527017
1541	Abcd4	-0.0535872210096907	0.383320569000532	-0.139797405470345	0.888820063300422	0.995038680893297
1542	Tube1	1.10986499069682	0.48057199199373	2.30946665470947	0.02091769998637	0.380084116797792
1543	Utf1	-0.59874741753724	0.331843771235567	-1.80430512619809	0.071183486621352	0.646718154020124
1544	Tll1	0.361249514635779	0.436331176265809	0.827925058501226	0.407712942617463	0.973174307657113
1545	Rheb	0.144970101306411	0.431508417659558	0.335961235919125	0.736900098391647	0.988880338605745
1546	Pomp	0.06332179811768	0.956962568686446	0.0661695662815708	0.947242826244479	0.995038680893297
1547	Nck1	0.327359336458695	0.318684373849375	1.02722117342791	0.304316330168267	0.948127246607991
1548	Nfkbib	-0.168488857001108	0.300574728330048	-0.560555632661499	0.575100504315525	0.984237464711255
1549	Nfkbia	-0.0574751313765875	0.34078299263528	-0.168656102618653	0.866067149079168	0.995038680893297
1550	Pspc1	0.341528315896646	0.338679073809431	1.00841280819381	0.313256326634162	0.948127246607991
1551	Prss3	0.255163436094236	0.425622660620465	0.599506228644553	0.548835357765387	0.984237464711255
1552	Slc45a3	0.76304580738246	0.352954087181008	2.16188403845043	0.0306271156119607	0.441196016788515
1553	Slc45a2	-0.33206663553725	0.293652628595305	-1.13081444945921	0.258133196923743	0.939157383704561
1554	Ptprt	-0.446230175656408	0.318489400296595	-1.40108328641661	0.161189168936412	0.845713770246739
1555	Ar	-0.199416544528507	0.33239369779732	-0.599940810701241	0.548545682861727	0.984237464711255
1556	Ndufs7	-0.712134344803698	0.603934387394644	-1.17915846434217	0.238335081918844	0.918119155454787
1557	Psenen	0.861460266056139	0.593983753523797	1.45030947554633	0.146972237879595	0.820397169641273
1558	Meox2	-0.132616980482419	0.344073131038869	-0.385432538954742	0.699916978672989	0.987043744496398
1559	Dmc1	-0.056171827295003	0.388807945238199	-0.144471912117408	0.885127834628707	0.995038680893297
1560	Ido2	0.00198918801527747	0.552977577672363	0.00359723087444253	0.997129831213671	0.999541476500008
1561	Wscd1	0.3319950377696	0.405974292011423	0.817773549464701	0.41348650415071	0.973174307657113
1562	Ido1	0.116640274321676	0.364997475422954	0.319564605718205	0.749298408984105	0.988931580769239
1563	Prps2	0.288521823976751	0.416975281999146	0.691939873734151	0.488975088759761	0.978532785884301
1564	Vldlr	-0.36867024039503	0.324472518067807	-1.13621407011729	0.255866983354905	0.935563642855177
1565	Recql4	0.494752879199117	0.410114452957513	1.20637757492144	0.227671938639824	0.91469203488713
1566	Prps1	-0.24392602969579	0.328795443850745	-0.741877767036574	0.45816139745684	0.977851111355823
1567	Fmnl3	0.067634584593814	0.318609214616414	0.21228069211759	0.831888057633115	0.993766322527017
1568	Gm5926	-1.66960574667239	1.02710722450463	-1.62554181962612	0.104047160595916	0.72040623738006
1569	Crnkl1	0.28429345499495	0.580671280163485	0.489594482638971	0.624420881455766	0.986122458713847
1570	Fnbp1	-0.113062846405765	0.390378458810501	-0.289623681466114	0.772104147950178	0.992394156129327
1571	Plekhs1	0.0579702814805156	0.377739929574919	0.153466120316566	0.878030705853776	0.995038680893297
1572	Txk	0.28041040832916	0.346487222282187	0.809295091698323	0.418345428835745	0.973174307657113
1573	Zfpm2	0.720491060653866	0.358724524325112	2.00848007815849	0.0445923009538431	0.518815513115498
1574	Lsm14a	-0.46317638345318	0.33933994050075	-1.36493329600309	0.17227401611303	0.862349956061623
1575	Fancg	-0.13080935142048	0.416195753346263	-0.314297660100463	0.753294975220096	0.988931580769239
1576	Lrrc26	-2.08771684791682	4.65865771307951	-0.448136990630457	0.654054333267023	0.987043744496398
1577	Fance	0.600514463642897	0.5255595671544	1.14261922182167	0.253196721258511	0.933082868273505
1578	Fancc	-0.000807272440530719	0.368172867622615	-0.00219264511734251	0.998250523715377	0.999541476500008
1579	Atg7	-0.429446149069634	0.30301179465425	-1.41725885475729	0.156407260039448	0.836438825428355
1580	Fanca	0.308109047918413	0.317192277009358	0.971363649907917	0.331367223154232	0.955457611377794
1581	Grm5	-0.385687306299655	0.391159960743421	-0.986009165065451	0.324128615432257	0.948127246607991
1582	Bre	0.0747156028645211	0.3235947152773	0.230892531111006	0.817398293289849	0.993766322527017
1583	Fancl	-0.0152894140110402	0.449922084785283	-0.0339823594530525	0.972891217693521	0.998851093452165
1584	Grm1	-0.334865542267772	0.384795461394236	-0.87024296246751	0.384167641958343	0.973174307657113
1585	Fanci	-0.0272273397276357	0.531988808345862	-0.0511802866911711	0.959181860196255	0.995170631322659
1586	Grm3	-0.218437885086985	0.363115651384331	-0.601565601081141	0.547463332237023	0.984237464711255
1587	Smug1	-0.262191584557177	0.343586112546779	-0.763102974720725	0.445401986124285	0.9758951651743
1588	Rbbp8	0.768160098229637	0.396687050302438	1.93643855438181	0.052814011333867	0.558488019585968
1589	Gas2l1	-0.309382383187328	0.390744789589639	-0.791776093834141	0.428491243998703	0.973174307657113
1590	Hpcal4	-0.676161980636937	0.384075968539028	-1.76049020512521	0.0783247268088196	0.674216338183719
1591	Gas2l2	0.468077214175941	0.340800013788096	1.37346594846966	0.169607540064548	0.860160944801566
1592	Uox	0.297086284100947	0.391719706972863	0.758415465989122	0.448202301990136	0.9758951651743
1593	Ccny	1.22794616820015	0.325934050990696	3.76746818710023	0.000164911548043911	0.0263693565322214
1594	Hpse	-0.444537108652384	0.339539015459881	-1.30923719635073	0.190454016073281	0.886567603205756
1595	Irs1	0.224945226107041	0.366296051793897	0.614107700602819	0.539144159953537	0.984237464711255
1596	Abcc4	0.758529921440367	0.33455504999128	2.26727984366142	0.0233731359822466	0.389308796204295
1597	Maoa	0.730120286834378	0.499047464703794	1.46302774480126	0.143459787273131	0.809143562080201
1598	Hsd3b1	0.079725978946117	0.334678130500626	0.238216876695407	0.811712888138354	0.993766322527017
1599	Hsd3b2	-0.396067971955912	0.398117499356106	-0.994851953497376	0.319808273719522	0.948127246607991
1600	Ccnc	-0.123684981420007	0.390767287852831	-0.316518258474565	0.751609168745244	0.988931580769239
1601	Lyl1	-0.0395572881714551	0.28721259954146	-0.137728248115191	0.890455193380628	0.995038680893297
1602	Ccno	0.85990684091256	0.46830462638564	1.83621256862076	0.0663262245304634	0.629410285010154
1603	Ccnh	-0.23799220959042	0.666606086005307	-0.357020757216017	0.72107626640248	0.987043744496398
1604	Ccni	-0.22329752799524	0.33132574291826	-0.673951640547077	0.500342059334839	0.980910749064122
1605	Ccnj	-0.530410884000173	0.312613794425037	-1.69669698989359	0.0897539620665647	0.691676413119741
1606	Ccnk	1.08992807938653	0.734370212916249	1.48416705936142	0.137764606358839	0.790971653744287
1607	Tob1	0.346993572191213	0.391697017353335	0.885872388142806	0.375686296714254	0.973174307657113
1608	Nrsn1	0.0267512271476614	0.319152148241612	0.0838196681270952	0.933199810143779	0.995038680893297
1609	Hnrnpa0	-0.744212913744697	0.30343734594403	-2.45260816999754	0.0141824731133981	0.312371485579519
1610	Xlr3c	-1.07422692393041	1.61506417429916	-0.665129560190116	0.505967629247588	0.982443520542676
1611	Klf6	-0.546737034667462	0.364665767348485	-1.49928258592198	0.133800338041351	0.788671358562425
1612	Atg4a	-0.262005588441641	0.407564564695535	-0.642856644412569	0.520317123965132	0.984237464711255
1613	Klf4	-0.400571057044981	0.476580145465983	-0.840511424690839	0.400621698624326	0.973174307657113
1614	Wbp2	0.302830030535911	0.378240182955544	0.800628923583995	0.42334650114501	0.973174307657113
1615	Homer3	0.217388254052519	2.16982961266743	0.100186785535329	0.920196036843555	0.995038680893297
1616	Mad2l1bp	0.713618449752271	0.528516710170929	1.3502287364225	0.176942623185498	0.86709059313195
1617	Xpa	0.200400911580831	0.341807347270067	0.586297846378623	0.557675378026812	0.984237464711255
1618	Wbp5	1.34040758350973	0.379607645735982	3.5310342101012	0.000413938207134905	0.0472776566577653
1619	Wbp4	0.323423482025684	0.600239807997724	0.538823779623277	0.590008453826957	0.984237464711255
1620	3830406C13Rik	0.115474175485776	0.327673088277437	0.352406650460125	0.724533315153338	0.987043744496398
1621	Arap1	-0.0321614396607225	0.304925067263281	-0.10547325593587	0.916000290273407	0.995038680893297
1622	Tcf12	0.15971981776812	0.314810841775617	0.507351706400128	0.611908064615136	0.984237464711255
1623	Ncapd2	-0.345261195916266	0.828881149046493	-0.416538844336657	0.677015749263504	0.987043744496398
1624	Ncapd3	1.19575780435664	0.89425214616567	1.33715955783136	0.18117055980914	0.873989020293569
1625	Tph1	-0.248473193485466	0.391233172283585	-0.635102570764017	0.525361520513648	0.984237464711255
1626	Vipr2	-0.163885471309625	0.373093976831478	-0.439260565666141	0.660472744333791	0.987043744496398
1627	Nt5c1b	-0.152312704978818	0.400258710514992	-0.380535641017893	0.703547845150001	0.987043744496398
1628	Nt5c1a	0.245372251201517	0.496693113431401	0.494011784271307	0.621297857062286	0.985458135421529
1629	Rgcc	-0.610670344728523	0.302312844258673	-2.01999470523986	0.0433839367486277	0.515768883725322
1630	Ovgp1	-0.340681693876162	0.318788213992898	-1.06867719357953	0.285215151572314	0.943980571458951
1631	Picalm	0.516106939529689	0.439100631730634	1.17537280120857	0.239845600109734	0.919695718406391
1632	Cdc5l	0.441371573424439	0.532435538063204	0.828967155404352	0.40712299286242	0.973174307657113
1633	Vars	0.842408163140303	0.651416410963998	1.29319456642743	0.195943774459089	0.896829111738665
1634	Nlrp1b	-0.504232873292278	0.326877475671798	-1.54257454496055	0.122934038146287	0.761905143395008
1635	Ift88	0.123413801024424	0.35069613915939	0.351910920149402	0.724905069316396	0.987043744496398
1636	Il18	-0.428592964343842	0.441469465665662	-0.97083263436486	0.331631628714619	0.955457611377794
1637	Evi5	-0.137872524609797	0.423254109115455	-0.325744089993439	0.744617983013275	0.988880338605745
1638	Ddb2	0.517556119737819	0.331075493116317	1.56325711355502	0.11799213125186	0.746730099319077
1639	Patz1	0.320001951989079	0.564986080813601	0.566389089671492	0.571129309849494	0.984237464711255
1640	Ddb1	0.412272645792115	0.675437777333165	0.610378423634955	0.541611157576474	0.984237464711255
1641	Tyro3	-0.455715479274149	0.552999305347774	-0.824079659535114	0.409894296787662	0.973174307657113
1642	Ptrh2	-0.0789530514561201	0.394151678804384	-0.200311341297887	0.841237093226847	0.993766322527017
1643	Tsx	0.32982256815502	0.431632384054961	0.764128411905773	0.444790722403158	0.9758951651743
1644	Wbscr17	0.371372550849982	0.34465496765628	1.07751979719134	0.281248111233117	0.943980571458951
1645	Haghl	-0.332607252645563	0.510354866316373	-0.65171760787988	0.514583361523102	0.982982264956055
1646	Smo	0.125862903175109	0.304404407492711	0.413472670162053	0.679260341832708	0.987043744496398
1647	Ucn	0.648762166038966	0.390345420487002	1.66202069241534	0.0965086256094883	0.711139596080976
1648	Tst	-0.0447517321723628	0.314549087761983	-0.142272649686481	0.886864649131746	0.995038680893297
1649	Tbxas1	-0.626474821421562	0.425730578253615	-1.4715288340138	0.141148155599039	0.800340073769017
1650	Bcl2l1	0.306383948957559	0.373174825836194	0.821019875258271	0.411634947258159	0.973174307657113
1651	Plcb4	-0.169718114061339	0.344422669043438	-0.492761160386728	0.62218135707483	0.985458135421529
1652	Rhoj	0.756759240103993	0.45154570082116	1.67593056190721	0.0937517945783423	0.705378449089807
1653	Dedd2	0.0312898942540463	0.406651582221155	0.0769452170409347	0.938667126150402	0.995038680893297
1654	Dnajb6	-0.0234792414393008	0.344831816756513	-0.0680889648181149	0.945714814770075	0.995038680893297
1655	2210018M11Rik	0.0422379717386384	0.368699663325028	0.114559290230226	0.908794448887179	0.995038680893297
1656	Nono	0.872884930093615	0.483324477334899	1.80600191181459	0.0709180409396431	0.646142150783415
1657	Gstm1	-0.10853844820893	0.375999145100865	-0.288666741994358	0.772836415737843	0.992394156129327
1658	Xrcc1	-0.0607645121609402	0.448128170825582	-0.135596278290192	0.892140447773217	0.995038680893297
1659	Wdr70	0.438744912662518	0.47316040984838	0.927264630620957	0.35378915350752	0.966858418319045
1660	Xrcc3	1.75587368089882	0.509599438447067	3.4455957923533	0.000569801971406655	0.0560590517574062
1661	Xrcc2	1.36588865361521	0.423979488632575	3.22159135108278	0.00127480815994025	0.084934093656019
1662	Ajuba	-0.000932668060993331	0.277458267120385	-0.00336147151307862	0.997317938829124	0.999541476500008
1663	Xrcc4	-0.282938575355692	0.405680479105556	-0.697441927645901	0.485526270179133	0.978532785884301
1664	Spc25	-0.440446830155602	0.573626717421295	-0.767828305026665	0.442589196038754	0.9758951651743
1665	Xrcc6	0.645691616658675	0.500311871793699	1.29057824341398	0.196849964260189	0.896829111738665
1666	Dynll1	2.70404899195198	0.583296138141704	4.63580815152776	3.55545616411018e-06	0.00189505813547073
1667	Hira	0.566163893147793	0.383499222555234	1.47631040651262	0.1398605817533	0.796046306316358
1668	Cdh20	0.0820647611976783	0.380695148068475	0.215565555836602	0.8293264069928	0.993766322527017
1669	Prrc2a	0.260120210770197	0.410078367521395	0.634318294677238	0.525873119493267	0.984237464711255
1670	Cdh23	-0.325626675958671	0.42830681013665	-0.760264997548792	0.447096199916942	0.9758951651743
1671	Flt3l	0.0928009947232813	0.354473384599693	0.261799612481714	0.793475937844272	0.993766322527017
1672	Vmn2r89	0.477775262577972	0.475593294777292	1.0045878859619	0.315095332833249	0.948127246607991
1673	Osmr	-0.507372243494799	0.381373781512712	-1.3303805035635	0.183392934923235	0.879692270350048
1674	Hs6st1	-0.472518433316834	0.302661910682648	-1.56120878326274	0.118474497296878	0.746730099319077
1675	Wwox	0.147291507460763	0.365042006583587	0.403491940117406	0.686586362833093	0.987043744496398
1676	Psmc1	-0.837804351327124	0.810736436101688	-1.033386824645	0.301422909738656	0.948127246607991
1677	Psmc2	-0.54455490508708	0.487402070057061	-1.11726014012072	0.263883113079894	0.942069165890298
1678	Psmc3	0.195078138752106	0.578942713267396	0.336955858121329	0.736150176240518	0.988880338605745
1679	Psmc4	-0.981126831420669	0.469623911726549	-2.08917562952364	0.0366919163501722	0.48288373863313
1680	Psmc5	-0.71892327558089	0.41755526741211	-1.72174399819352	0.0851159032824659	0.683961519429431
1681	Ints1	-0.982990210548803	0.478378797089164	-2.05483649469854	0.0398947999669306	0.504282886538514
1682	Numa1	-0.42107588153261	0.488566788436415	-0.861859404893651	0.388764890331995	0.973174307657113
1683	Parp4	-0.0108787610744657	0.346131823904373	-0.0314295315344109	0.974926990021152	0.998851093452165
1684	Parp1	0.34849763510919	0.340212346292098	1.02435328672634	0.305668437500461	0.948127246607991
1685	Hsp90b1	-0.262256072649024	0.330727954503342	-0.792966149604308	0.427797545047278	0.973174307657113
1686	Parp3	0.17267568384319	0.341732310872429	0.505295163346879	0.613351539396707	0.984237464711255
1687	Atp6v0a4	-0.218703055759737	0.386234581612545	-0.566244107005239	0.571227850148767	0.984237464711255
1688	Alox15	0.157133457391888	0.399826291566237	0.39300431388929	0.694316295204671	0.987043744496398
1689	Rtn4r	-0.0838557230155459	0.337088274477128	-0.24876487663541	0.803542661525658	0.993766322527017
1690	Fgfr1op	0.00604015427006599	0.410999809802581	0.0146962459008614	0.988274514373161	0.999380000529314
1691	Alox12	-0.452939351897148	0.30484019141206	-1.4858255724059	0.13732526421521	0.790298477260069
1692	Papd5	0.220447031540037	0.321515832889971	0.685649069156349	0.492934430741087	0.978532785884301
1693	B3gat3	-0.222342145538292	0.467903208313023	-0.475188332945875	0.634652742201777	0.98623193390591
1694	B3gat1	0.0733384205735383	0.414519429596802	0.17692396384139	0.859568115126513	0.995038680893297
1695	N4bp1	0.24500169579385	0.328817116379089	0.745100189709682	0.4562111544514	0.9758951651743
1696	N4bp2	0.0710972885514094	0.332435050743684	0.213868207917183	0.830649833019162	0.993766322527017
1697	Arl9	-0.238185455451336	0.454637315449403	-0.523902124522913	0.60034661706068	0.984237464711255
1698	Tcap	-0.249746340685256	0.36653499554157	-0.681371066127657	0.495636726123288	0.980210688956304
1699	Nudcd3	0.63062124179637	0.364158625453589	1.73172128220465	0.0833231995034854	0.679011735394253
1700	Mrps35	-0.0296039966909931	0.350998523634902	-0.084342225672112	0.932784340752235	0.995038680893297
1701	Epc2	0.118424183052722	0.382200777606242	0.309848095533514	0.756676475238535	0.99025429474269
1702	Mrps31	0.284255488841341	0.454496556848993	0.625429355971525	0.531689300169327	0.984237464711255
1703	Ctgf	-0.224118076812843	0.376598078709528	-0.595112108858384	0.551768535080093	0.984237464711255
1704	Klhdc8a	0.235474214908416	0.345388433831977	0.681766358809133	0.495386699565032	0.980210688956304
1705	Bivm	-0.334783771709711	0.46726560782348	-0.716474240997815	0.473698567453357	0.978532785884301
1706	Aco2	0.177759720473611	0.381040662221472	0.466511157725975	0.640849662884058	0.987019040467297
1707	Ska1	0.823698205724578	0.69207743004584	1.19018215298543	0.233974806214309	0.918119155454787
1708	Actg1	0.0677980248779299	0.336788975065356	0.201307138586627	0.840458421040574	0.993766322527017
1709	Gfod1	-0.144408307622307	0.294062909009909	-0.491079640436531	0.623370120745124	0.985458135421529
1710	Ube2n	0.15317973237978	0.376229607236867	0.407144279539225	0.683902023343519	0.987043744496398
1711	Hif1a	-1.22316132204503	0.370059065582862	-3.30531376151666	0.000948701301884549	0.074642470419904
1712	Trex2	-0.457585249822404	0.297331480937817	-1.53897343254447	0.123810782306902	0.764376219724849
1713	Plcg1	-1.04642634629283	0.420117860004511	-2.49079233689707	0.0127458592237226	0.291637426020924
1714	Gm6034	1.55250871062858	0.719134077018779	2.15885849418319	0.030861146783746	0.442006793854183
1715	Try4	-0.803892065358891	0.372894570480064	-2.15581595710542	0.0310980389672267	0.442006793854183
1716	Tead3	0.0272400403014263	0.400009161556161	0.0680985410320452	0.945707191750384	0.995038680893297
1717	Tead2	0.0453230542795989	0.344554107502588	0.131541181175031	0.895347211707239	0.995038680893297
1718	Tead1	-0.47251278863443	0.351105509112414	-1.3457857435189	0.178371624454073	0.868238135470508
1719	Cthrc1	-0.401829190690229	0.462696173168062	-0.868451510931938	0.385147206168908	0.973174307657113
1720	Tead4	-0.114726372766799	0.373384035720432	-0.307261055083511	0.758644676324074	0.99025429474269
1721	Gins2	-0.00034722983500904	0.464380893370975	-0.000747726359903556	0.99940340073732	0.999541476500008
1722	Crispld1	0.105032453650139	0.320869956603369	0.327336515895662	0.743413376647216	0.988880338605745
1723	Gins1	-0.577650714944062	0.535382900271879	-1.07894875732998	0.28061057165029	0.943980571458951
1724	Vbp1	0.037660944833448	0.349697222504741	0.107695864907641	0.914236949761934	0.995038680893297
1725	Gins4	-0.551974681986719	0.487513293347708	-1.13222488395416	0.257539900953658	0.939124975199313
1726	Sirt2	0.164306431498313	0.36335583911661	0.452191526349966	0.651131012098024	0.987043744496398
1727	Ppp2r3c	1.36754445793149	0.548350217442785	2.493925258768	0.0126339144180381	0.291637426020924
1728	Sept5	0.0477779781854638	0.418104657588911	0.114272771944196	0.909021565929513	0.995038680893297
1729	Lrp1b	-0.155357533317751	0.416732789038451	-0.372798919125646	0.709298107368501	0.987043744496398
1730	Ggt1	-0.312547155184945	0.453758159559747	-0.688796771143882	0.490951167841713	0.978532785884301
1731	Ube2g2	-0.122310911886922	0.312400616645989	-0.39151943168385	0.695413328275419	0.987043744496398
1732	Rad1	0.0707437996623624	0.502012647670063	0.140920353283324	0.887932863003314	0.995038680893297
1733	Ggt5	0.218379049452844	0.341929992432022	0.638665967555506	0.523040256683812	0.984237464711255
1734	Arhgap29	-0.655439276277112	0.339239715779307	-1.93208296608617	0.0533492664229491	0.561220243488787
1735	Gnb2	-0.423138090038562	0.419091423829824	-1.00965580772748	0.312660221979004	0.948127246607991
1736	Cideb	0.0547049197611621	0.322670522889877	0.169538014415504	0.865373473937241	0.995038680893297
1737	Cidec	0.516015985500454	0.447152307388365	1.15400497095563	0.248498130945032	0.930779837555357
1738	Cidea	-0.463339587951179	0.307337368864046	-1.50759274625059	0.131658790392416	0.782664632799961
1739	Mdk	0.278556281276667	0.368081663834007	0.756778477838783	0.44918258895742	0.9758951651743
1740	none	0.298798608614329	0.352409036644558	0.8478744230265	0.396507910107074	0.973174307657113
1741	Pcnxl4	-0.101238799025087	0.327836203877131	-0.308809087671811	0.757466755841138	0.99025429474269
1742	Ahcyl2	-0.217401209574407	0.332502063953645	-0.653834165687211	0.513218652202038	0.982982264956055
1743	Dhfr	-0.0840772692638535	0.481876685169231	-0.174478807237429	0.861489184678111	0.995038680893297
1744	Rbm39	-0.48587471250991	0.586415438027339	-0.82855034332718	0.407358896540674	0.973174307657113
1745	Mad2l2	-0.286544770577511	0.357524807787499	-0.801468217969992	0.42286063617169	0.973174307657113
1746	Ganab	0.143701442999363	0.319273963814651	0.450088197867541	0.652646846419366	0.987043744496398
1747	Ccnb1ip1	0.412508994520905	0.352842072830858	1.16910376138349	0.242361828653652	0.925400940722124
1748	Adam23	0.0617472647812173	0.408843642083869	0.151029044909425	0.879952804163976	0.995038680893297
1749	Adam22	-0.0160945986437038	0.314479608613114	-0.0511785127012926	0.959183273782852	0.995170631322659
1750	Spata2	-0.443704840555121	0.439435175847965	-1.00971625609834	0.312631251848047	0.948127246607991
1751	Topors	-0.455966470777797	0.336988792184517	-1.35306123334848	0.176036069048923	0.86709059313195
1752	Dact1	0.865806615543182	0.361380446964058	2.39583138162783	0.0165827169075302	0.339945696604368
1753	Adam28	-0.0998932084286126	0.38631038881575	-0.258582764845748	0.795957182726891	0.993766322527017
1754	Errfi1	-1.19592236131504	0.431431991238791	-2.77198350053073	0.00557158605520475	0.185044382538515
1755	Pstk	0.420325020231671	0.37745572478004	1.11357436816361	0.265461827646009	0.942069165890298
1756	Nmbr	-0.393334827513357	0.323470860932715	-1.21598225688457	0.223991681105319	0.911463267815335
1757	Lzts2	-0.143945189718974	0.313600990419097	-0.45900744613914	0.646228818936542	0.987043744496398
1758	Lzts1	0.208170451424375	0.342827391097877	0.607216508452625	0.543707237971689	0.984237464711255
1759	Ddx23	0.50279196249447	0.352938810060916	1.42458677867614	0.154276684079559	0.831137170075697
1760	Tuba3b	0.162296946150557	0.338256216641736	0.479804769774428	0.631366220927755	0.98623193390591
1761	Ddx20	0.406299722898782	0.546713797395158	0.743167128458464	0.457380502082952	0.97774254389123
1762	Sesn1	0.163959281010774	0.344512607827943	0.475916634936795	0.634133770512731	0.98623193390591
1763	Sesn2	-1.00667798548607	0.277935747300739	-3.62198096237256	0.000292355641311228	0.0397623334139243
1764	Sesn3	-0.105105869154766	0.345861057503335	-0.303896223279641	0.761206955191616	0.99025429474269
1765	Tsc22d1	-0.137381099881098	0.307962813831534	-0.446096391222904	0.655527619491857	0.987043744496398
1766	Tgtp1	-0.50720608475077	0.419853579145781	-1.20805468845285	0.227026227168432	0.91469203488713
1767	Tsc22d3	-0.306192792044799	0.531352008180292	-0.576252253366672	0.5644446906809	0.984237464711255
1768	Tsc22d4	0.0785911670659375	0.306097089344468	0.256752415497471	0.797369905762447	0.993766322527017
1769	Cox19	-0.109730586773502	0.30783841605514	-0.356455143512197	0.721499739080041	0.987043744496398
1770	Adh7	-0.100335843804068	0.325646686789448	-0.308112589116994	0.757996662196506	0.99025429474269
1771	Tacc1	-0.206727531175312	0.368268269878918	-0.561350374397667	0.574558707151682	0.984237464711255
1772	Dtymk	0.449156032757846	0.516205807722223	0.870110382406901	0.384240084347997	0.973174307657113
1773	Bsg	-0.797398900052062	0.411545397217182	-1.93757214986238	0.0526754429944671	0.558488019585968
1774	Gpr112	-0.431845221189167	0.351033892034502	-1.23020947831078	0.218618671438669	0.911376692876326
1775	Tyr	-0.303721735551682	0.350102549391288	-0.867522204793291	0.385655950841927	0.973174307657113
1776	L3hypdh	0.0456161935626202	0.334935365279401	0.136194019179096	0.891667903117972	0.995038680893297
1777	Nap1l3	-0.255130676331409	0.574412247282699	-0.444159534442944	0.656927246128524	0.987043744496398
1778	Prom1	-0.56614300130211	0.348911361304627	-1.62259835617053	0.104675292150545	0.721447379951385
1779	Tulp3	-0.0399861974107685	0.421786127616521	-0.0948020686140797	0.924472043758291	0.995038680893297
1780	Tulp1	0.295574205229403	0.337113554564752	0.876779355879119	0.380606494188611	0.973174307657113
1781	Il12b	-0.242615309080085	0.395803653203679	-0.61296884734724	0.539896938527292	0.984237464711255
1782	Lpo	-0.272157137305614	0.378124424445839	-0.719755508268144	0.471675542983003	0.978532785884301
1783	Kdm6a	0.478938079489553	0.448347196682161	1.06823034254205	0.285416620912291	0.943980571458951
1784	Kdm6b	-0.0132140779251729	0.361550229209157	-0.0365483876308886	0.970845096710188	0.998794299685664
1785	Tubd1	1.56767990869351	0.591675210932336	2.6495615833275	0.00805962820749395	0.212535866992871
1786	Abce1	-0.831664716743039	1.09772236034006	-0.757627563025497	0.448673974668885	0.9758951651743
1787	Fem1b	-0.506367361598768	0.412206304193276	-1.22843187124412	0.219284889774383	0.911376692876326
1788	Gm10096	0.769237365103734	0.78129015410494	0.984573222972439	0.324833747912175	0.948127246607991
1789	C230052I12Rik	-0.12147242598272	0.423915591051069	-0.286548616156198	0.774457963410115	0.993189865630983
1790	Dcaf12l2	0.39651838699492	0.3375861063529	1.17456962692776	0.240166940738132	0.919825001773108
1791	Apbb1ip	0.361558667829396	0.37088536859305	0.974852874894916	0.329633244756799	0.953054236302845
1792	Stac3	0.0823347855459792	0.398032842494444	0.206854251096449	0.836123686042785	0.993766322527017
1793	Ces3a	0.888930087128727	0.425184471990036	2.09069273618619	0.0365556165579379	0.48288373863313
1794	Pou2af1	-0.371670999684866	0.417181460480193	-0.890909675748913	0.372977629054505	0.971603854968719
1795	Kng2	0.946782390305426	0.465150610684781	2.03543189787841	0.0418074344927909	0.505704725706131
1796	Birc6	0.158782752469892	0.342389728577563	0.463748585944868	0.642827883080825	0.987019040467297
1797	Birc5	0.362373002847277	1.28487995347145	0.282028684367148	0.777921515747145	0.99362271374117
1798	Kng1	-0.0203096257796934	0.410785385281165	-0.0494409648137612	0.960567882861643	0.995170631322659
1799	Birc3	0.366611110338383	0.480193442727034	0.763465465618161	0.445185850390356	0.9758951651743
1800	Tcea3	0.0781440192807254	0.326817013061499	0.239106338279949	0.811023127074536	0.993766322527017
1801	Mpp5	0.710624529667519	0.312703788689433	2.27251653280507	0.0230553305858817	0.388998200322395
1802	Tcea1	0.0553193696081689	0.349684956088789	0.158197739550805	0.87430098490307	0.995038680893297
1803	Unc13b	-0.160699181072865	0.356068484419333	-0.451315373599911	0.651762266200828	0.987043744496398
1804	Tcrg-V4	0.355160273055589	0.470305027625504	0.755170053887659	0.45014695421623	0.9758951651743
1805	Vmn2r10	0.893161194567465	0.33157449623244	2.69369690587222	0.00706643919527388	0.196508456925964
1806	Trim42	-0.613304162842258	0.304379177806457	-2.01493468528992	0.0439114931223763	0.518188025850034
1807	Tuft1	-0.470302321579487	0.607900477149903	-0.773650193177121	0.439137681219977	0.9758951651743
1808	Pcgf5	0.236533666890155	0.328006981609488	0.721123878917194	0.470833300516672	0.978532785884301
1809	Bex2	-0.0782516079084459	0.327059655202729	-0.239257904983546	0.810905604502377	0.993766322527017
1810	Bex1	0.227758805835723	0.586225692195973	0.388517270511549	0.697633275875241	0.987043744496398
1811	Taf1b	0.0381470957345465	0.387795562436002	0.0983690878124527	0.921639219957131	0.995038680893297
1812	Prcc	-0.409276043207144	0.381246073108631	-1.07352199032494	0.283036977560655	0.943980571458951
1813	Msh2	-0.189894192697737	0.305431354851176	-0.621724618909099	0.5341229605565	0.984237464711255
1814	Msh3	0.0799817876505219	0.535567705041876	0.149340199002978	0.881285196694006	0.995038680893297
1815	Msh6	0.299828668034076	0.295452231783659	1.01481266945928	0.310195133254157	0.948127246607991
1816	Tuba4a	-0.321650640817409	0.32499799367631	-0.989700389159218	0.32232058473737	0.948127246607991
1817	Nfkb2	-0.0519159548607892	0.385742971187942	-0.134586910815012	0.892938491097991	0.995038680893297
1818	Kifc5b	-0.0782894096885211	0.428080210093365	-0.182884907647205	0.854888325127301	0.995038680893297
1819	Anxa1	-0.105329120127915	0.320544968817731	-0.328593895940409	0.742462662433548	0.988880338605745
1820	Olfm3	-0.221221282159399	0.318101439093409	-0.695442569483121	0.486777990509261	0.978532785884301
1821	Dis3	-0.0566739656602601	0.619525821783141	-0.0914795859471024	0.927111526268987	0.995038680893297
1822	Anxa4	0.71925881559147	0.360369745411307	1.99589123324031	0.0459457631681525	0.526905064777478
1823	Ifng	-0.0354044537910714	0.354316990217148	-0.0999231049275207	0.920405373070413	0.995038680893297
1824	Abcb1a	-1.35900913190444	0.493957528344657	-2.75126717161034	0.00593652037599485	0.187737630776333
1825	Rad51ap1	0.0651906572609959	0.438448986640844	0.148684702775689	0.881802432472765	0.995038680893297
1826	Grb2	-0.326886948471385	0.358697568411524	-0.911316321208949	0.362128729265496	0.966858418319045
1827	Atf5	-0.355798894432401	0.345453369881689	-1.02994767297901	0.303034569982744	0.948127246607991
1828	Smarca2	-0.367457401427419	0.321209080668294	-1.14398198414224	0.252631108555552	0.932926426282513
1829	Atf1	-0.459669012494434	0.362668623135453	-1.26746286601902	0.204989833355465	0.906718516003841
1830	Smarca5	-0.0546980372948928	0.345477784829634	-0.158325772876731	0.874200100448906	0.995038680893297
1831	Atf3	1.32063993075661	0.336390849911742	3.92590919492342	8.64027487970775e-05	0.0184210660435369
1832	Atf2	-0.356309204917499	0.377517404533301	-0.94382192884055	0.345260652683242	0.963616289047845
1833	Abtb1	1.05788952154886	0.327811289815926	3.22712961516027	0.00125038805463697	0.084934093656019
1834	Csf3r	0.36647505581174	0.537771281420756	0.681470112802486	0.495574071790398	0.980210688956304
1835	Nr4a2	-0.243691060368767	0.315987793078212	-0.771204032898985	0.440586004148537	0.9758951651743
1836	Nr4a3	-0.157918136125648	0.371188431722778	-0.425439271888702	0.670516482575977	0.987043744496398
1837	Bax	0.409999034916024	0.359102717581839	1.14173191914813	0.253565468820987	0.933082868273505
1838	Bad	-0.0162196532921047	0.315255109853477	-0.0514492954599314	0.958967504660787	0.995170631322659
1839	Erg	-0.108139950684499	0.301771312381995	-0.358350665710764	0.720080906416279	0.987043744496398
1840	Pcbp1	0.68443937902056	0.524743157009255	1.30433216684803	0.19212035233739	0.889147448299526
1841	Hsd17b1	-0.176114828360293	0.371853035001333	-0.473614067341582	0.635775142144223	0.98623193390591
1842	Hsd17b2	-0.420531948850283	0.303906727266464	-1.38375333982509	0.166433994783674	0.855716905656254
1843	Hsd17b3	0.534680796858157	0.486101356663394	1.09993685376279	0.271359635938806	0.943980571458951
1844	Hsd17b4	-0.119429233213203	0.384170838792221	-0.310875322001721	0.755895405755663	0.99025429474269
1845	Akr1c21	0.566306624231292	0.33416850079077	1.69467386330906	0.0901373064819891	0.691676413119741
1846	Disc1	-0.0441604057212373	0.333254803446422	-0.132512435723487	0.894578987478969	0.995038680893297
1847	Ran	1.28770085575163	1.25629838026086	1.02499603277706	0.30536505958599	0.948127246607991
1848	Ciita	-0.165387860634416	0.295479855096458	-0.559726349467803	0.575666106721465	0.984237464711255
1849	Carm1	0.812948329506446	0.336985907138939	2.41241046668242	0.0158474291552714	0.335389385309284
1850	Polg	0.875291139578872	0.503427434869983	1.73866396416184	0.082093888177255	0.674216338183719
1851	Ppp1r36	0.131491587567353	0.337694453681629	0.389380358883006	0.696994799217447	0.987043744496398
1852	Pole	1.16011832847314	0.510707351927308	2.27159120403317	0.0231112126520497	0.388998200322395
1853	Polb	0.0201803811012741	0.455945447768955	0.0442605166912429	0.964696743928952	0.996425808489674
1854	Adcy10	-0.212862716316451	0.386970891684509	-0.5500742326893	0.582268459326836	0.984237464711255
1855	Atg5	-0.0223808383802494	0.31818260131572	-0.0703396046411784	0.943923360609425	0.995038680893297
1856	Plagl2	-0.0237114729650387	0.360164386069751	-0.0658351405139946	0.947509078828383	0.995038680893297
1857	Brms1	1.07679926060669	0.391432760226595	2.75091757772994	0.00594285940873931	0.187737630776333
1858	Polm	0.119704019127715	0.324373658612169	0.369031257469758	0.712104426464796	0.987043744496398
1859	Plekho1	0.0185492337620175	0.37459202231345	0.0495184965431431	0.960506097171339	0.995170631322659
1860	Polh	-0.148846720179188	0.555187016575334	-0.268101947155298	0.788620847070418	0.993766322527017
1861	Ltbr	-0.29648181519587	0.314161699763804	-0.943723615637339	0.345310902829528	0.963616289047845
1862	B3galt4	0.314076064254542	0.315981089346239	0.993971078789435	0.320236947801859	0.948127246607991
1863	5031439G07Rik	0.105856970739192	0.327770676887773	0.322960466580837	0.746725182109504	0.988880338605745
1864	Tbl1x	-0.905414712577032	0.299998882208232	-3.01806028713325	0.00254398289838446	0.114586722662444
1865	Fn1	-0.0960739234273662	0.328051812972083	-0.29286204077629	0.769627604392771	0.991889877582395
1866	Rtn4	-0.37647790386171	0.328118182467763	-1.14738507031288	0.251222508781287	0.931486707231385
1867	Aspm	-0.0466567060796333	0.316841712395941	-0.147255567225722	0.882930302288305	0.995038680893297
1868	Asph	-0.431625721290772	0.584684839434843	-0.738219451196959	0.460381104693019	0.977851111355823
1869	Ifnb1	0.121945754188398	0.335483959367878	0.363492056127419	0.716237346006784	0.987043744496398
1870	Eno1	0.121162773295741	0.3332753310331	0.363551580370968	0.716192889191488	0.987043744496398
1871	Eno2	-0.0724106371726052	0.357524526104568	-0.202533342150146	0.839499795205695	0.993766322527017
1872	Rngtt	-0.126008927160245	0.47206637324583	-0.266930529903737	0.789522649757961	0.993766322527017
1873	Psca	0.287072777766948	0.334959807713031	0.857036489622336	0.391424718654601	0.973174307657113
1874	Plekha8	-0.101437708668939	0.33375618228264	-0.303927579633675	0.76118306556451	0.99025429474269
1875	Pa2g4	0.352817969947057	0.496719552297302	0.710296118434018	0.477520526352781	0.978532785884301
1876	Cdc6	-0.488328115687395	0.486689016246592	-1.00336785788478	0.315683406377706	0.948127246607991
1877	Tbrg4	0.163196424582795	0.402827237744839	0.40512758148238	0.685383733389803	0.987043744496398
1878	Omg	0.0656686023006976	0.471881082010815	0.139163456226865	0.889320985164637	0.995038680893297
1879	Hic1	-0.0755209047285681	0.30070814731972	-0.251143527043424	0.801703144325049	0.993766322527017
1880	Omd	-1.26609865394153	0.38067057666378	-3.32596930668427	0.000881116306628216	0.0722515371435137
1881	Atp8a2	0.411816803603665	0.312656037328605	1.31715608987534	0.187786309029975	0.881922630180458
1882	Plcz1	-0.299812618930995	0.338945738571339	-0.884544588743642	0.376402303655386	0.973174307657113
1883	Rictor	0.0826620806151102	0.557874371296439	0.148173289307076	0.882206011148736	0.995038680893297
1884	Myo6	0.658926340667183	0.382510920234796	1.72263406300326	0.0849547210725431	0.683961519429431
1885	Irs2	-0.308457343325696	0.364895005190109	-0.845331777465661	0.3979256234684	0.973174307657113
1886	Tcf15	0.772512244662414	0.494408288930683	1.56249857042895	0.118170582378192	0.746730099319077
1887	Mbd4	-0.00959107587155073	0.376659235229296	-0.0254635356696141	0.97968523337032	0.998851093452165
1888	Prr16	-0.0710670526911568	0.484873948917248	-0.146568098471477	0.883472935423015	0.995038680893297
1889	Mbd2	0.0999452687210495	0.494357177191255	0.202172181030929	0.839782120376461	0.993766322527017
1890	Brat1	-0.00846783543313284	0.334413890406922	-0.0253214225725762	0.979798586666492	0.998851093452165
1891	Ybx3	0.2268497767922	0.478324180255877	0.474259479566447	0.635314882938147	0.98623193390591
1892	Lrp2	0.642493147514683	0.456064779033147	1.40877607097124	0.158901392937238	0.842730770502965
1893	Pla2g16	-0.484410481640724	0.315319535178836	-1.53625268211177	0.124476419739444	0.765973470235016
1894	Abca13	-0.453170991546946	0.37528214037702	-1.20754744974455	0.227221383055265	0.91469203488713
1895	Shc2	0.894712034386974	0.501247270690816	1.78497138379205	0.0742659586475805	0.657901761094079
1896	Taldo1	0.341877312031414	0.357549134901822	0.956168757408095	0.338986981581707	0.960212902655712
1897	Arhgef6	-0.274887952364811	0.328200567738807	-0.837560867912868	0.402277378297891	0.973174307657113
1898	Arhgef7	-0.212563700678927	0.498626383957953	-0.426298542390914	0.66989031987993	0.987043744496398
1899	Dazap2	0.147687566695893	0.399976592420353	0.369240524307188	0.711948452646059	0.987043744496398
1900	Nr2c2	0.0665542853330127	0.470782468657168	0.141369506648895	0.887578042479704	0.995038680893297
1901	Tcp10a	-0.271107624380611	0.376384782059922	-0.720293798534739	0.47134412219381	0.978532785884301
1902	Tcp10b	0.594331694866629	0.330982996113841	1.79565627795033	0.0725491994707091	0.657258753278549
1903	Nr2c1	-0.307867453370344	0.303893500505375	-1.01307679452953	0.311023481405509	0.948127246607991
1904	Ung	0.0286533564513745	0.391361055798113	0.0732146339725627	0.941635321415206	0.995038680893297
1905	Polrmt	-0.247434729111751	0.359668721442213	-0.687951757716318	0.491483161508948	0.978532785884301
1906	Lrp6	0.280776986560337	0.448119511097973	0.626567198273475	0.530942975496779	0.984237464711255
1907	Ninl	-0.388104359471658	0.361681942209292	-1.07305428935978	0.283246758546413	0.943980571458951
1908	Dido1	0.00145848901235457	0.386207929000424	0.00377643466857192	0.996986848245057	0.999541476500008
1909	Wt1	-0.347566118818433	0.347734692513153	-0.999515223248216	0.317545168291807	0.948127246607991
1910	Sirt1	-0.364798379109177	0.4269224721813	-0.854483900192209	0.392836926215148	0.973174307657113
1911	Ipo5	0.104316172961357	0.472613022723005	0.220722172149064	0.825308766330433	0.993766322527017
1912	Sirt5	-0.135230255396689	0.327726292171891	-0.412631694883243	0.679876476055979	0.987043744496398
1913	Hspb1	0.62933295873956	0.416458543233857	1.51115391667248	0.130749240424966	0.780104609848959
1914	Aldoart1	1.36333768141972	1.66729972198572	0.817692022281403	0.413533066939333	0.973174307657113
1915	Itgb1bp1	0.114394433914534	0.324810420073404	0.352188313074077	0.724697041005615	0.987043744496398
1916	Hdac6	0.238119861879175	0.46465612837414	0.512464696661532	0.608325821883119	0.984237464711255
1917	Aplf	-0.0530802095850615	0.395674274800186	-0.134151277870837	0.893282952185468	0.995038680893297
1918	Hdac9	0.322200703513908	0.356562425179754	0.903630558804609	0.366191331731249	0.966858418319045
1919	Polr3a	-0.638906767264821	0.764225832000817	-0.836018282177275	0.403144618126667	0.973174307657113
1920	Hdac8	0.647470673654475	0.337779955868993	1.91684160769325	0.0552580572137645	0.565712600336004
1921	Nell2	-0.39583573950845	0.472326882826533	-0.838054647958341	0.402000012309825	0.973174307657113
1922	Vps72	0.0758019158539266	0.650916498440753	0.116454132036148	0.907292636022355	0.995038680893297
1923	Taf1c	0.134940810600075	0.365932373268075	0.368758875840756	0.712307459964851	0.987043744496398
1924	Ccnb3	0.0859741963348815	0.349886831847181	0.245720011470544	0.805898980137673	0.993766322527017
1925	Taf1a	0.304432794670541	0.39399952872917	0.772672991900465	0.439715934430417	0.9758951651743
1926	Trps1	0.306405219243402	0.351397835154313	0.871961032738995	0.383229636022326	0.973174307657113
1927	Tep1	0.101563583132163	0.325966992214821	0.311576280905245	0.755362562586612	0.99025429474269
1928	Upk3a	-0.074267520393093	0.42974443788451	-0.172817874638908	0.862794586514097	0.995038680893297
1929	Pdpn	-0.329484767253219	0.353088615573735	-0.933150355804699	0.350742342654552	0.966858418319045
1930	Gfra1	0.017735593702741	0.318505471148225	0.0556837960704521	0.955593708334937	0.995170631322659
1931	Tubb2a	0.331312253216308	0.327333850290975	1.01215396122887	0.311464444995072	0.948127246607991
1932	Clu	-0.166075560892232	0.361001213760759	-0.460041558204545	0.645486391113578	0.987043744496398
1933	Fry	-0.901708108937922	0.395786280061019	-2.27827025433753	0.0227104807688409	0.388385655073547
1934	Tlx3	-0.549004899267609	0.488103841703813	-1.12477069910208	0.260686213816864	0.940941886892022
1935	Clic6	-0.125282664424493	0.606357990365205	-0.206615013597884	0.836310534111028	0.993766322527017
1936	Traf1	0.0667441652323564	0.379711786340576	0.175775858515204	0.860470036429283	0.995038680893297
1937	Traf2	0.59738504283019	0.463614378364558	1.28853864484859	0.197558525547044	0.896829111738665
1938	Traf3	0.189559665990038	0.339594192232782	0.558194663883123	0.576711464265664	0.984237464711255
1939	Traf4	0.0437191596084872	0.340459288521703	0.12841229798229	0.897822699348456	0.995038680893297
1940	Traf5	-0.483802170016842	0.347199487488475	-1.39344148666954	0.163486327657449	0.848748824429418
1941	Traf6	-0.074021222761952	0.364652558019984	-0.202991096960563	0.839141990947349	0.993766322527017
1942	Lrp5	0.930309092441196	0.337430715948189	2.75703736640277	0.00583276857258887	0.187737630776333
1943	Mcc	0.260190706952611	0.341377445589494	0.762178961481511	0.445953200835652	0.9758951651743
1944	Zic2	-1.03895681701177	0.326344669140766	-3.1836181658712	0.00145446734121593	0.0894497414847798
1945	Timm44	0.187925189125469	0.50318515208855	0.373471252769395	0.708797737057677	0.987043744496398
1946	Nkx3-2	-1.56676087196207	0.476234924836779	-3.28989074562108	0.00100226290274301	0.076315161023146
1947	Blnk	-0.329600391203698	0.420328512040451	-0.784149496791638	0.432952394951544	0.973174307657113
1948	Tax1bp1	0.219564897834673	0.374731909404964	0.585925277042245	0.557925730150246	0.984237464711255
1949	Rasgrf1	-0.00931704208684	0.321196131907748	-0.0290073296695739	0.976858744824475	0.998851093452165
1950	Rasgrf2	-0.193103532063718	0.366446949770371	-0.526961766729737	0.598220139287203	0.984237464711255
1951	Smim12	-1.70163529690759	2.62924098961141	-0.647196397603358	0.517504842507011	0.984237464711255
1952	Mad1l1	-0.168947879924388	0.410611138423939	-0.411454693053056	0.680739156609837	0.987043744496398
1953	Gfral	-0.00358765604897278	0.412939245739344	-0.00868809658076768	0.99306798908374	0.999541476500008
1954	Map2	0.115678130652049	0.288590224403384	0.400838700933808	0.68853888343836	0.987043744496398
1955	Taf12	-0.512013684218997	0.336945754042573	-1.51957304128636	0.128618317685465	0.777074468475773
1956	Taf11	0.185735754678798	0.522086204598719	0.355756871265267	0.722022650432046	0.987043744496398
1957	Taf10	-0.504210422321742	0.386082190372703	-1.30596654001316	0.191563936494902	0.88785720131985
1958	Leng1	-0.141316995258416	0.405643990720217	-0.348376898194669	0.727557149742667	0.987043744496398
1959	Taf15	0.209018713619139	0.374339355477276	0.558366921780489	0.576593855604536	0.984237464711255
1960	Apc2	-0.0933926942881918	0.326061588898224	-0.286426544763429	0.77455144618001	0.993189865630983
1961	Map9	-0.129944834042318	0.350095473218418	-0.371169706502455	0.7105111347856	0.987043744496398
1962	Xk	-0.42610048067744	0.31218820516736	-1.36488334160162	0.17228971880101	0.862349956061623
1963	Zfyve19	-0.111876439411532	0.330077583758482	-0.338939827835724	0.734655060124179	0.988400034613852
1964	Tgds	0.0652177040780455	0.344563585528164	0.189276252097495	0.849876306976478	0.995038680893297
1965	Il21r	-0.415762281022802	0.339782768160784	-1.22361202503967	0.221098621129572	0.911376692876326
1966	Actr3b	0.725194464873953	0.367065022939938	1.97565668083993	0.0481936743283043	0.535150592020545
1967	Chd9	0.132087053601778	0.297447520517537	0.444068430531732	0.656993110046779	0.987043744496398
1968	Zmat3	-0.536585518902133	0.53125001553743	-1.01004330015747	0.312474545295628	0.948127246607991
1969	Chd8	1.71286299693876	0.539098195708502	3.17727458665977	0.00148666207162447	0.0897046283972651
1970	Ube2v2	-0.508729213680752	1.07042221818035	-0.475260327224485	0.634601432686532	0.98623193390591
1971	Nrg2	-0.251216704729043	0.365253520221241	-0.687787223999583	0.491586782709009	0.978532785884301
1972	Fam53b	1.35673905170605	0.432310585615119	3.13834335047706	0.00169905724668526	0.0968725446117377
1973	Tfap2c	0.219422077349558	0.438745273837991	0.500112685955861	0.61699573405164	0.985458135421529
1974	Reln	0.0722265037298769	0.332539150592113	0.217196993500681	0.828054827602516	0.993766322527017
1975	Rara	0.514872883657383	0.35588745674762	1.4467295036546	0.147972697812171	0.822472582644538
1976	Pprc1	0.995665683899849	0.50599410126971	1.96774168197097	0.0490977672849494	0.541429861300925
1977	Dcaf4	-0.149976861701392	0.307474806007413	-0.487769595333207	0.625713049819013	0.986215048457961
1978	Hmox1	-0.00196217213252455	0.360146987463835	-0.0054482536320579	0.995652944049603	0.999541476500008
1979	Mef2c	-0.0813856460877403	0.42392979921483	-0.191979064077299	0.847758604831277	0.99381672223256
1980	Vamp2	0.214958759325459	0.335844781174424	0.640053892080039	0.522137563426848	0.984237464711255
1981	Upf1	-0.300960578929971	0.544490478566154	-0.552738001447724	0.580442827679755	0.984237464711255
1982	Actr8	1.07258823345778	0.314746129538222	3.40778847711781	0.000654916410881742	0.0581784078333281
1983	Gm694	0.124682365840004	0.343630257926868	0.362838728440901	0.716725359424734	0.987043744496398
1984	Prss39	-0.0888505482363756	0.403442243485561	-0.220231147508864	0.825691139864717	0.993766322527017
1985	Actr3	-0.396827877865001	0.429460831224694	-0.924014133566886	0.355478957220184	0.966858418319045
1986	Col7a1	0.453145398205733	0.387725164521164	1.16872836656182	0.242513089317181	0.925400940722124
1987	Adamtsl3	0.0379324788308949	0.359058726405298	0.105644219291519	0.915864639117313	0.995038680893297
1988	Adamtsl1	0.0488215604865821	0.358781176861411	0.136076147900704	0.891761083334883	0.995038680893297
1989	Nin	0.321090965126968	0.321099455116354	0.999973559626928	0.317323303624532	0.948127246607991
1990	Add1	-0.160306097095658	0.367600015925825	-0.436088384522825	0.662772604317495	0.987043744496398
1991	Galnt10	0.0336630198493832	0.311385571276102	0.108107192351359	0.913910662923244	0.995038680893297
1992	Adamtsl5	0.307881618071686	0.346000455125569	0.889830095627914	0.373557123940738	0.972038797691196
1993	Foxg1	-0.28698618261408	0.301315426400731	-0.952444373798525	0.340871664228082	0.962142614476087
1994	Plekhm2	0.112093293242983	0.35564655796205	0.315181718291632	0.752623685397814	0.988931580769239
1995	Mllt10	-0.299767014522801	0.460209162282462	-0.651371243971047	0.514806868707162	0.982982264956055
1996	Mtus1	0.139719632700535	0.322174454345472	0.43367694370551	0.664523051701877	0.987043744496398
1997	Mtus2	-0.2358580422324	0.324652125214316	-0.726494681273688	0.467535566898581	0.978314611516375
1998	Adam15	-0.337284143069172	0.37356721508909	-0.902874046344606	0.366592746522803	0.966858418319045
1999	Vamp8	0.822075686564576	0.42471039205277	1.93561471992998	0.0529149061709031	0.558488019585968
[truncated: 1,199 more rows]
