# Supplementary material for: Co-transcriptional genome surveillance by HUSH is coupled to termination machinery
Source: Mol Cell. Author manuscript; Available in PMC 2024 Mar 6. (PMC10915761; doi:10.1016/j.molcel.2023.04.014)
Supplement: Table S1 [file NIHMS1960707-supplement-Table_S1.csv]

#GeneID	Symbol	GeneInfo	Localization	Process	Function	# elements 1	casTLE Effect 1	casTLE Score 1	# elements 2	casTLE Effect 2	casTLE Score 2	Combo casTLE Effect	Combo casTLE Score	casTLE p-value	Minimum Effect Estimate	Maximum Effect Estimate
ENSMUSG00000018921	PELP1	proline, glutamate and leucine rich protein 1	nucleus|nucleolus|cytoplasm|membrane|MLL1 complex|	transcription, DNA-templated|	protein binding|poly(A) RNA binding|	7	-4.6	10.8	7	-5.9	32.7	-4.9	42.6	2.00E-05	-8.6	-3
ENSMUSG00000047407	TGIF1	TGFB-induced factor homeobox 1	nucleoplasm|	negative regulation of transcription from RNA polymerase II promoter|negative regulation of transcription from RNA polymerase II promoter|negative regulation of transcription from RNA polymerase II promoter|neural tube closure|transcription, DNA-templated|transcription initiation from RNA polymerase II promoter|transforming growth factor beta receptor signaling pathway|multicellular organismal de…	RNA polymerase II core promoter proximal region sequence-specific DNA binding|RNA polymerase II core promoter proximal region sequence-specific DNA binding transcription factor activity involved in negative regulation of transcription|RNA polymerase II core promoter proximal region sequence-specific DNA binding transcription factor activity involved in negative regulation of transcription|chromat…	10	-6.9	31.9	10	-2.6	1.12	-6.7	31	6.00E-05	-10	-4.2
ENSMUSG00000039396	NEIL3	nei endonuclease VIII-like 3 (E. coli)	nucleus|	DNA catabolic process, endonucleolytic|DNA catabolic process, endonucleolytic|base-excision repair|nucleotide-excision repair|	bubble DNA binding|damaged DNA binding|double-stranded DNA binding|single-stranded DNA binding|DNA-(apurinic or apyrimidinic site) lyase activity|zinc ion binding|DNA N-glycosylase activity|	9	4	1.84	10	-5.6	30.7	-5.3	30.1	6.00E-05	-10.2	-2.1
ENSMUSG00000022674	UBE2V2	ubiquitin-conjugating enzyme E2 variant 2	nucleus|cytoplasm|UBC13-MMS2 complex|extracellular vesicular exosome|	protein polyubiquitination|DNA double-strand break processing|regulation of DNA repair|cell proliferation|positive regulation of neuron projection development|protein ubiquitination|positive regulation of proteasomal ubiquitin-dependent protein catabolic process|negative regulation of neuron apoptotic process|positive regulation of DNA repair|positive regulation of synapse assembly|	protein binding|acid-amino acid ligase activity|	9	-4.9	19.4	9	-3.5	8.71	-4.2	26.7	0.00014	-6.5	-2.7
ENSMUSG00000026355	MCM6	minichromosome maintenance complex component 6	nucleus|nucleus|nucleoplasm|MCM complex|	G1/S transition of mitotic cell cycle|mitotic cell cycle|DNA replication|DNA replication|DNA unwinding involved in DNA replication|DNA replication initiation|DNA strand elongation involved in DNA replication|	single-stranded DNA binding|ATP-dependent DNA helicase activity|protein binding|ATP binding|identical protein binding|	6	0.8	0.429	7	7.8	28.4	7.7	26	0.00016	1.9	13.5
ENSMUSG00000056234	NCOA4	nuclear receptor coactivator 4	nucleus|	transcription, DNA-templated|male gonad development|response to hormone|androgen receptor signaling pathway|positive regulation of transcription, DNA-templated|	transcription coactivator activity|androgen receptor binding|	10	-4	8.15	10	-5.4	18.6	-4.3	25.9	0.00016	-7.9	-1.9
ENSMUSG00000027263	TUBGCP4	tubulin, gamma complex associated protein 4	spindle pole|centrosome|cytosol|microtubule|gamma-tubulin ring complex|microtubule cytoskeleton|membrane|	G2/M transition of mitotic cell cycle|mitotic cell cycle|protein complex assembly|microtubule nucleation|	structural constituent of cytoskeleton|	6	-3.2	4.22	6	7.8	27.1	7.6	25.8	0.00016	2.1	13.7
ENSMUSG00000024844	BANF1	barrier to autointegration factor 1	nucleus|nucleoplasm|chromosome|cytoplasm|cytosol|extracellular vesicular exosome|	mitotic cell cycle|mitotic nuclear envelope disassembly|mitotic nuclear envelope reassembly|response to virus|DNA integration|viral process|establishment of integrated proviral latency|	DNA binding|protein binding|	10	-4.9	11.5	10	-3.7	15	-4.7	25.4	0.00016	-6.5	-2.8
ENSMUSG00000015697	SETDB1	SET domain, bifurcated 1	nucleus|chromosome|cytoplasm|Golgi apparatus|plasma membrane|	inner cell mass cell proliferation|transcription, DNA-templated|regulation of transcription, DNA-templated|histone lysine methylation|bone development|	DNA binding|protein binding|zinc ion binding|histone-lysine N-methyltransferase activity|	10	-5.4	21.4	9	-2.4	6.1	-4.4	24.9	0.00016	-7.9	-2.6
ENSMUSG00000030062	RPN1	ribophorin I	endoplasmic reticulum membrane|endoplasmic reticulum membrane|rough endoplasmic reticulum|oligosaccharyltransferase complex|membrane|integral component of membrane|melanosome|	translation|cellular protein modification process|SRP-dependent cotranslational protein targeting to membrane|gene expression|protein N-linked glycosylation via asparagine|protein N-linked glycosylation via asparagine|post-translational protein modification|cellular protein metabolic process|	dolichyl-diphosphooligosaccharide-protein glycotransferase activity|protein binding|poly(A) RNA binding|	9	-4.1	9.55	8	-5	15.5	-4.3	24.5	0.00018	-8.2	-2.7
ENSMUSG00000018841	RAD51D	RAD51 paralog D	chromosome, telomeric region|nucleus|replication fork|cytoplasm|centrosome|Rad51B-Rad51C-Rad51D-XRCC2 complex|	telomere maintenance|double-strand break repair via homologous recombination|ATP catabolic process|ATP catabolic process|DNA repair|reciprocal meiotic recombination|strand invasion|	four-way junction DNA binding|DNA binding|single-stranded DNA binding|protein binding|ATP binding|DNA-dependent ATPase activity|gamma-tubulin binding|	10	-4.6	12.7	10	-3	12.8	-3.7	23.9	0.00024	-5.8	-2.2
ENSMUSG00000014355	ANAPC1	anaphase promoting complex subunit 1	nucleoplasm|anaphase-promoting complex|cytosol|	mitotic cell cycle|mitotic nuclear division|mitotic spindle assembly checkpoint|anaphase-promoting complex-dependent proteasomal ubiquitin-dependent protein catabolic process|negative regulation of ubiquitin-protein ligase activity involved in mitotic cell cycle|positive regulation of ubiquitin-protein ligase activity involved in mitotic cell cycle|regulation of ubiquitin-protein ligase activity …	None	10	-3.6	8.57	8	-3.8	14.8	-3.7	22.9	0.00034	-5.9	-2.3
ENSMUSG00000030884	UQCRC2	ubiquinol-cytochrome c reductase core protein II	mitochondrion|mitochondrial inner membrane|mitochondrial respiratory chain complex III|extracellular vesicular exosome|	oxidative phosphorylation|proteolysis|aerobic respiration|respiratory electron transport chain|cellular metabolic process|small molecule metabolic process|	metalloendopeptidase activity|protein binding|protein complex binding|metal ion binding|	9	-2.2	4.2	10	-3.9	18.2	-3.7	21.3	0.0007	-6.1	-2
ENSMUSG00000020471	POLD2	polymerase (DNA directed), delta 2, accessory subunit	nucleus|nucleoplasm|delta DNA polymerase complex|	mitotic cell cycle|telomere maintenance via recombination|telomere maintenance|DNA replication|DNA strand elongation involved in DNA replication|DNA repair|transcription-coupled nucleotide-excision repair|base-excision repair|nucleotide-excision repair|nucleotide-excision repair, DNA gap filling|telomere maintenance via semi-conservative replication|	DNA binding|DNA-directed DNA polymerase activity|protein binding|	3	-5.3	7.46	5	8	23.1	8	21.1	0.00076	5	16
ENSMUSG00000009013	DYNLL1	dynein, light chain, LC8-type 1	kinetochore|nucleus|cytoplasm|mitochondrion|centrosome|cytosol|cytoplasmic dynein complex|microtubule|plasma membrane|COP9 signalosome|membrane|extracellular vesicular exosome|mitotic spindle|	G2/M transition of mitotic cell cycle|mitotic cell cycle|transcription, DNA-templated|regulation of transcription, DNA-templated|transport|apoptotic process|microtubule-based process|female gamete generation|anatomical structure morphogenesis|viral process|antigen processing and presentation of exogenous peptide antigen via MHC class II|substantia nigra development|actin cytoskeleton organization…	motor activity|protein binding|protein C-terminus binding|enzyme binding|protein domain specific binding|nitric-oxide synthase regulator activity|protein homodimerization activity|	10	-4.2	13.9	8	-3	7.8	-4	21.1	0.00076	-6.1	-2.3
ENSMUSG00000025234	ARIH1	ariadne RBR E3 ubiquitin protein ligase 1	ubiquitin ligase complex|cytoplasm|cytosol|	ubiquitin-dependent protein catabolic process|protein ubiquitination|protein ubiquitination|cytokine-mediated signaling pathway|	ubiquitin-protein transferase activity|protein binding|zinc ion binding|small conjugating protein ligase activity|ubiquitin protein ligase binding|	10	-4.7	8.85	10	-3.2	14.1	-3.9	20.9	0.00084	-5.9	-2.1
ENSMUSG00000029833	TRIM24	tripartite motif containing 24	nucleus|nuclear euchromatin|perichromatin fibrils|cytosol|	transcription from RNA polymerase II promoter|negative regulation of cell proliferation|protein ubiquitination|protein ubiquitination|protein catabolic process|regulation of protein stability|regulation of apoptotic process|response to peptide hormone|negative regulation of transcription, DNA-templated|positive regulation of transcription, DNA-templated|protein autophosphorylation|calcium ion hom…	p53 binding|chromatin binding|transcription coactivator activity|protein kinase activity|ubiquitin-protein transferase activity|receptor binding|protein binding|zinc ion binding|ligase activity|ligand-dependent nuclear receptor binding|estrogen response element binding|sequence-specific DNA binding|lysine-acetylated histone binding|	10	-2.1	0.949	10	-6.5	21.2	-5.3	20.3	0.00098	-11.5	-2
ENSMUSG00000002068	CCNE1	cyclin E1	cyclin-dependent protein kinase holoenzyme complex|nucleus|nucleoplasm|cytosol|	regulation of cyclin-dependent protein serine/threonine kinase activity|G1/S transition of mitotic cell cycle|G1/S transition of mitotic cell cycle|regulation of transcription involved in G1/S transition of mitotic cell cycle|mitotic cell cycle|DNA replication initiation|protein phosphorylation|Wnt signaling pathway|androgen receptor signaling pathway|positive regulation of transcription, DNA-tem…	transcription coactivator activity|protein binding|kinase activity|cyclin-dependent protein serine/threonine kinase regulator activity|protein kinase binding|androgen receptor binding|	10	-5.2	12.8	10	-3.3	8.2	-4.7	19.8	0.00116	-7.7	-2.6
ENSMUSG00000050732	VAMP8	vesicle-associated membrane protein 8	mitochondrion|lysosomal membrane|early endosome|plasma membrane|membrane|integral component of membrane|secretory granule membrane|SNARE complex|late endosome membrane|recycling endosome|extracellular vesicular exosome|	autophagic vacuole fusion|protein complex assembly|post-Golgi vesicle-mediated transport|vesicle fusion|protein transport|regulation of endocytosis|viral entry into host cell|membrane organization|	syntaxin binding|	10	-3	5.56	10	-6.4	16	-2.4	19.6	0.00126	-8.5	-1.2
ENSMUSG00000032087	DSCAML1	Down syndrome cell adhesion molecule like 1	extracellular space|plasma membrane|cell surface|integral component of membrane|	cell fate determination|homophilic cell adhesion|negative regulation of cell adhesion|axonogenesis|central nervous system development|brain development|dorsal/ventral pattern formation|embryonic skeletal system morphogenesis|dendrite self-avoidance|	protein homodimerization activity|	10	-3.5	1.45	10	-6.6	18.9	-5.4	19.6	0.00126	-10.8	-1.4
ENSMUSG00000014769	PSMB1	proteasome (prosome, macropain) subunit, beta type, 1	proteasome complex|nucleus|nucleoplasm|cytosol|proteasome core complex|extracellular vesicular exosome|	G1/S transition of mitotic cell cycle|protein polyubiquitination|mitotic cell cycle|antigen processing and presentation of peptide antigen via MHC class I|antigen processing and presentation of exogenous peptide antigen via MHC class I, TAP-dependent|regulation of cellular amino acid metabolic process|apoptotic process|DNA damage response, signal transduction by p53 class mediator resulting in ce…	threonine-type endopeptidase activity|protein binding|	7	-3.9	6.42	6	-3.8	13.5	-3.8	19.5	0.00132	-6.4	-2.1
ENSMUSG00000000759	TUBGCP3	tubulin, gamma complex associated protein 3	cytoplasm|centrosome|centrosome|centriole|spindle|polar microtubule|cytosol|membrane|	G2/M transition of mitotic cell cycle|mitotic cell cycle|microtubule nucleation|single fertilization|	structural molecule activity|structural constituent of cytoskeleton|protein binding|gamma-tubulin binding|	9	-1.6	0.815	9	-6.6	20.4	-2.2	19.3	0.0014	-11	-1.2
ENSMUSG00000002307	DAXX	death-domain associated protein	chromosome, centromeric region|heterochromatin|nucleus|nucleus|nucleolus|cytoplasm|cytosol|PML body|PML body|SWI/SNF superfamily-type complex|	mitotic cytokinesis|positive regulation of protein phosphorylation|nucleosome assembly|chromatin remodeling|transcription, DNA-templated|regulation of transcription, DNA-templated|apoptotic process|activation of JUN kinase activity|extrinsic apoptotic signaling pathway via death domain receptors|viral process|androgen receptor signaling pathway|regulation of protein ubiquitination|positive regula…	p53 binding|transcription corepressor activity|receptor signaling protein activity|protein binding|transcription factor binding|enzyme binding|protein kinase binding|protein kinase activator activity|heat shock protein binding|ubiquitin protein ligase binding|histone binding|protein homodimerization activity|protein N-terminus binding|androgen receptor binding|	10	-5	18.1	10	-1.7	4.07	-4.8	19	0.00152	-7.4	-2.6
ENSMUSG00000038943	PRC1	protein regulator of cytokinesis 1	spindle pole|nucleus|cytoplasm|spindle|spindle microtubule|plasma membrane|microtubule cytoskeleton|	mitotic spindle elongation|cytokinesis|	protein binding|microtubule binding|protein kinase binding|identical protein binding|	10	-5.1	11	7	-3.6	8.94	-4.5	18.9	0.00152	-7.1	-2.4
ENSMUSG00000046711	HMGA1	high mobility group AT-hook 1	nucleus|nucleoplasm|transcription factor complex|cytosol|senescence-associated heterochromatin focus|	DNA catabolic process, endonucleolytic|DNA unwinding involved in DNA replication|base-excision repair|nucleosome disassembly|transcription, DNA-templated|regulation of transcription, DNA-templated|protein complex assembly|negative regulation of cell proliferation|response to virus|viral process|negative regulation of chromatin silencing|senescence-associated heterochromatin focus assembly|negativ…	DNA binding|AT DNA binding|sequence-specific DNA binding transcription factor activity|DNA-(apurinic or apyrimidinic site) lyase activity|protein binding|transcription factor binding|enzyme binding|ligand-dependent nuclear receptor transcription coactivator activity|retinoic acid receptor binding|peroxisome proliferator activated receptor binding|retinoid X receptor binding|5'-deoxyribose-5-phosp…	10	-3.2	7.02	10	-3.6	12.2	-3.3	18.7	0.00158	-5.6	-1.9
ENSMUSG00000029649	POMP	proteasome maturation protein	proteasome complex|nucleus|endoplasmic reticulum|cytosol|organelle membrane|	proteasome assembly|	protein binding|	9	-4.3	12.6	5	8	22	8	18.6	0.00162	-4.3	16
ENSMUSG00000011960	CCNT1	cyclin T1	nucleus|nucleoplasm|positive transcription elongation factor complex b|	regulation of cyclin-dependent protein serine/threonine kinase activity|transcription, DNA-templated|transcription from RNA polymerase II promoter|transcription initiation from RNA polymerase II promoter|transcription elongation from RNA polymerase II promoter|protein phosphorylation|cell cycle|transforming growth factor beta receptor signaling pathway|gene expression|viral process|positive regul…	DNA binding|chromatin binding|protein binding|snRNA binding|protein kinase binding|transcription regulatory region DNA binding|	10	-5.9	11.3	10	-4.3	7.81	-5.8	18.4	0.00186	-8.7	-3.1
ENSMUSG00000005566	TRIM28	tripartite motif containing 28	nucleus|nucleus|nucleoplasm|nuclear euchromatin|nuclear heterochromatin|	negative regulation of transcription from RNA polymerase II promoter|epithelial to mesenchymal transition|DNA repair|transcription initiation from RNA polymerase II promoter|gene expression|protein ubiquitination|protein sumoylation|protein sumoylation|positive regulation of transcription factor import into nucleus|innate immune response|positive regulation of DNA repair|negative regulation of tr…	DNA binding|sequence-specific DNA binding transcription factor activity|transcription coactivator activity|transcription corepressor activity|protein kinase activity|ubiquitin-protein transferase activity|protein binding|zinc ion binding|ligase activity|ubiquitin protein ligase binding|Krueppel-associated box domain binding|sequence-specific DNA binding|poly(A) RNA binding|chromo shadow domain bi…	9	3.1	14.5	9	3.3	4.14	3.2	18.3	0.00194	1.8	5.6
ENSMUSG00000036835	PSENEN	presenilin enhancer gamma secretase subunit	endoplasmic reticulum|endoplasmic reticulum membrane|Golgi apparatus|plasma membrane|integral component of plasma membrane|Golgi cisterna membrane|	membrane protein ectodomain proteolysis|Notch signaling pathway|Notch receptor processing|protein processing|membrane protein intracellular domain proteolysis|amyloid precursor protein catabolic process|positive regulation of apoptotic process|positive regulation of catalytic activity|neurotrophin TRK receptor signaling pathway|apoptotic signaling pathway|	protein binding|	9	-5.3	2.95	10	-4.2	15.8	-4.2	18.3	0.00194	-8.1	-1.4
ENSMUSG00000003271	SULT2B1	sulfotransferase family, cytosolic, 2B, member 1	nucleus|cytoplasm|endoplasmic reticulum|cytosol|intracellular membrane-bounded organelle|	sulfate assimilation|xenobiotic metabolic process|steroid metabolic process|small molecule metabolic process|3'-phosphoadenosine 5'-phosphosulfate metabolic process|	alcohol sulfotransferase activity|protein binding|steroid sulfotransferase activity|	10	-4.6	6.81	10	-5.2	11.8	-4.6	18.1	0.00206	-7.2	-2.6
ENSMUSG00000027401	TGM3	transglutaminase 3	cytoplasm|extrinsic component of cytoplasmic side of plasma membrane|extracellular vesicular exosome|	cellular protein modification process|peptide cross-linking|keratinocyte differentiation|keratinocyte differentiation|hair follicle morphogenesis|keratinization|cell envelope organization|protein tetramerization|	protein-glutamine gamma-glutamyltransferase activity|catalytic activity|calcium ion binding|transferase activity, transferring acyl groups|	10	8.9	18.4	9	3.3	3.13	8.7	17.8	0.00224	3.2	18.3
ENSMUSG00000026708	CENPL	centromere protein L	chromosome, centromeric region|nucleus|cytosol|	mitotic cell cycle|	None	6	-4.2	6.81	8	-3.6	11.5	-4	17.8	0.00224	-7.3	-2.2
ENSMUSG00000042474	FAIM3	Fas apoptotic inhibitory molecule 3	extracellular region|integral component of membrane|	immune system process|cellular defense response|negative regulation of apoptotic process|	None	10	-2.5	1.56	10	-6.5	17.4	-2.3	17.5	0.00248	-10.6	-1.1
ENSMUSG00000013698	PEA15A	phosphoprotein enriched in astrocytes 15A	intracellular|cytoplasm|microtubule associated complex|	transport|apoptotic process|carbohydrate transport|intracellular signal transduction|regulation of apoptotic process|negative regulation of glucose import|negative regulation of extrinsic apoptotic signaling pathway via death domain receptors|negative regulation of extrinsic apoptotic signaling pathway via death domain receptors|positive regulation of extrinsic apoptotic signaling pathway via dea…	protein kinase C binding|	9	-5	4.68	9	-4.9	12.9	-4.9	17.2	0.00286	-8.4	-2.4
ENSMUSG00000026162	NHEJ1	nonhomologous end-joining factor 1	nucleus|nonhomologous end joining complex|	double-strand break repair via nonhomologous end joining|DNA recombination|central nervous system development|response to ionizing radiation|B cell differentiation|T cell differentiation|positive regulation of ligase activity|	DNA binding|protein binding|	9	-4.7	5.9	9	-6.2	11.5	-4.9	16.8	0.00344	-9	-1.6
ENSMUSG00000041710	TRPC5	transient receptor potential cation channel, subfamily C, member 5	plasma membrane|integral component of plasma membrane|calcium channel complex|	calcium ion transport|nervous system development|axon guidance|ion transmembrane transport|transmembrane transport|calcium ion transmembrane transport|	calcium channel activity|protein binding|store-operated calcium channel activity|inositol 1,4,5 trisphosphate binding|	10	-1.5	0.367	10	-4.3	17	-2	16.8	0.00344	-8.7	-0.9
ENSMUSG00000031453	RASA3	RAS p21 protein activator 3	cytoplasm|intrinsic component of the cytoplasmic side of the plasma membrane|	signal transduction|positive regulation of Ras GTPase activity|intracellular signal transduction|negative regulation of Ras protein signal transduction|calcium ion transmembrane transport|	GTPase activator activity|Ras GTPase activator activity|calcium-release channel activity|metal ion binding|	8	-0.9	1.11	8	-6.5	16.4	-6.3	16.3	0.00406	-11.6	-1.1
ENSMUSG00000061808	TTR	transthyretin	extracellular region|extracellular region|extracellular space|cytoplasm|protein complex|extracellular vesicular exosome|	retinoid metabolic process|transport|phototransduction, visible light|extracellular matrix organization|retinol metabolic process|	hormone activity|protein binding|hormone binding|identical protein binding|protein heterodimerization activity|	10	0.2	0.0989	10	8.1	19.5	8.1	16.1	0.00426	4.8	16
ENSMUSG00000045591	OLIG3	oligodendrocyte transcription factor 3	nucleus|	negative regulation of transcription from RNA polymerase II promoter|transcription, DNA-templated|spinal cord motor neuron cell fate specification|spinal cord motor neuron migration|	RNA polymerase II transcription corepressor activity|DNA binding|protein dimerization activity|	0	0	0	1	-6.5	16.3	-6.5	16.1	0.00426	-12	-4
ENSMUSG00000002728	NAA20	N(alpha)-acetyltransferase 20, NatB catalytic subunit	intracellular|nucleus|cytoplasm|	metabolic process|	peptide alpha-N-acetyltransferase activity|	10	-5.9	5.77	10	-3.8	11.2	-3.9	15.9	0.00456	-7.6	-1.8
ENSMUSG00000024238	ZEB1	zinc finger E-box binding homeobox 1	nucleus|transcription factor complex|cytoplasm|	negative regulation of transcription from RNA polymerase II promoter|transcription, DNA-templated|regulation of transcription from RNA polymerase II promoter|immune response|pattern specification process|cell proliferation|negative regulation of cell proliferation|regulation of mesenchymal cell proliferation|response to activity|regulation of transforming growth factor beta receptor signaling pat…	chromatin binding|double-stranded DNA binding|sequence-specific DNA binding transcription factor activity|transcription coactivator activity|transcription corepressor activity|protein binding|transcription factor binding|zinc ion binding|sequence-specific DNA binding|E-box binding|	9	-3.7	0.919	10	-4.7	15.5	-4.2	15.8	0.0046	-7.7	-2.5
ENSMUSG00000022070	BORA	bora, aurora kinase A activator	cytosol|	G2/M transition of mitotic cell cycle|mitotic cell cycle|mitotic nuclear division|regulation of mitosis|regulation of protein localization|regulation of mitotic spindle organization|	protein binding|protein kinase binding|	5	3.3	6.28	9	4.1	10.1	3.7	15.7	0.00466	2	7.1
ENSMUSG00000032218	CCNB2	cyclin B2	nucleoplasm|centrosome|cytosol|microtubule cytoskeleton|membrane|	regulation of cyclin-dependent protein serine/threonine kinase activity|G2/M transition of mitotic cell cycle|mitotic cell cycle|in utero embryonic development|mitotic nuclear division|mitotic nuclear envelope disassembly|growth|T cell homeostasis|thymus development|regulation of cell cycle|	protein binding|protein kinase binding|	10	-3.8	4.24	9	-3.4	12	-3.7	15.7	0.00466	-6.3	-1.8
ENSMUSG00000044641	PARD6B	par-6 family cell polarity regulator beta	nucleus|cytoplasm|cytosol|plasma membrane|plasma membrane|tight junction|cell cortex|protein complex|apical part of cell|extracellular vesicular exosome|	protein complex assembly|cell-cell junction assembly|cell cycle|establishment or maintenance of cell polarity|axonogenesis|regulation of cell migration|cell junction assembly|cell-cell junction organization|cell division|tight junction assembly|	protein binding|	10	-5.2	4.82	9	-6.3	11.3	-5.3	15.6	0.00476	-9.5	-1.4
ENSMUSG00000026750	PSMB7	proteasome (prosome, macropain) subunit, beta type, 7	proteasome complex|nucleus|nucleoplasm|cytosol|proteasome core complex|microtubule cytoskeleton|extracellular vesicular exosome|	G1/S transition of mitotic cell cycle|protein polyubiquitination|mitotic cell cycle|antigen processing and presentation of peptide antigen via MHC class I|antigen processing and presentation of exogenous peptide antigen via MHC class I, TAP-dependent|regulation of cellular amino acid metabolic process|apoptotic process|DNA damage response, signal transduction by p53 class mediator resulting in ce…	threonine-type endopeptidase activity|protein binding|	4	5.6	16.7	2	-3.3	2.26	5.6	15.4	0.00504	3.3	12
ENSMUSG00000027115	KIF18A	kinesin family member 18A	ruffle|nucleus|cytoplasm|microtubule organizing center|kinetochore microtubule|cytosol|kinesin complex|caveola|microtubule cytoskeleton|	mitotic cell cycle|ATP catabolic process|microtubule-based movement|microtubule depolymerization|mitotic metaphase plate congression|blood coagulation|metabolic process|protein transport|antigen processing and presentation of exogenous peptide antigen via MHC class II|	actin binding|protein binding|ATP binding|microtubule binding|plus-end-directed microtubule motor activity|ubiquitin binding|microtubule plus-end binding|tubulin-dependent ATPase activity|	10	-1.3	0.878	10	-6.5	16.2	-2	15.4	0.00504	-11.3	-0.9
ENSMUSG00000002496	TSC2	tuberous sclerosis 2	nucleus|cytoplasm|cytoplasm|Golgi apparatus|cytosol|cytosol|caveola|membrane|dendrite|growth cone|TSC1-TSC2 complex|neuronal cell body|perinuclear region of cytoplasm|	response to hypoxia|neural tube closure|negative regulation of protein kinase activity|protein import into nucleus|endocytosis|acute-phase response|cell cycle arrest|epidermal growth factor receptor signaling pathway|heart development|protein localization|negative regulation of cell proliferation|insulin receptor signaling pathway|fibroblast growth factor receptor signaling pathway|phosphatidylin…	GTPase activator activity|protein binding|phosphatase binding|protein homodimerization activity|protein heterodimerization activity|14-3-3 protein binding|	10	-5.7	14.8	9	-2.2	5.68	-5.3	15.2	0.00528	-8.7	-1.5
ENSMUSG00000074928	KRTAP14	keratin associated protein 14	intermediate filament|	None	None	10	-4.6	2.84	10	-5.8	13.2	-5	15.1	0.00536	-9.6	-3.1
ENSMUSG00000025466	FUOM	fucose mutarotase	None	fucose metabolic process|	racemase and epimerase activity, acting on carbohydrates and derivatives|fucose binding|	3	4	15.1	0	0	0	4	14.9	0.00556	2.9	8.8
ENSMUSG00000041459	TARDBP	TAR DNA binding protein	nucleus|	regulation of transcription, DNA-templated|transcription from RNA polymerase II promoter|mRNA processing|cell death|RNA splicing|negative regulation by host of viral transcription|3'-UTR-mediated mRNA stabilization|	nucleotide binding|double-stranded DNA binding|sequence-specific DNA binding transcription factor activity|RNA binding|mRNA 3'-UTR binding|protein binding|identical protein binding|poly(A) RNA binding|	5	-5.6	3.16	9	-2.9	12.7	-3.4	14.9	0.00556	-6.7	-1.5
ENSMUSG00000025220	MGEA5	meningioma expressed antigen 5 (hyaluronidase)	nucleus|cytoplasm|membrane|	N-acetylglucosamine metabolic process|glycoprotein catabolic process|protein targeting to membrane|aging|positive regulation of calcium ion transport into cytosol|negative regulation of cardiac muscle adaptation|histone acetylation|positive regulation of cell killing|positive regulation of insulin secretion|positive regulation of protein complex disassembly|positive regulation of proteolysis|dATP…	histone acetyltransferase activity|hyalurononglucosaminidase activity|	9	-2.4	3.34	9	-3.6	12.6	-3.4	14.8	0.0057	-6.3	-1.7
ENSMUSG00000029866	KEL	Kell blood group, metallo-endopeptidase	plasma membrane|integral component of membrane|	proteolysis|vasoconstriction|	metalloendopeptidase activity|protein binding|metal ion binding|	10	-4.9	1.53	10	-6.5	13.8	-5.2	14.7	0.00586	-11.6	-1.6
ENSMUSG00000029014	DNAJC2	DnaJ (Hsp40) homolog, subfamily C, member 2	nucleus|cytoplasm|cytosol|nuclear membrane|	DNA replication|transcription, DNA-templated|chromatin modification|negative regulation of cell growth|positive regulation of transcription, DNA-templated|'de novo' cotranslational protein folding|negative regulation of DNA biosynthetic process|	DNA binding|chromatin binding|Hsp70 protein binding|histone binding|ubiquitin binding|poly(A) RNA binding|	9	-3.7	5.85	9	-4	9.31	-3.8	14.7	0.00586	-6.7	-2
ENSMUSG00000032310	CYP1A2	cytochrome P450, family 1, subfamily A, polypeptide 2	endoplasmic reticulum membrane|intracellular membrane-bounded organelle|	steroid catabolic process|porphyrin-containing compound metabolic process|xenobiotic metabolic process|toxin biosynthetic process|post-embryonic development|alkaloid metabolic process|regulation of gene expression|monoterpenoid metabolic process|drug metabolic process|dibenzo-p-dioxin metabolic process|arachidonic acid metabolic process|epoxygenase P450 pathway|lung development|methylation|respon…	monooxygenase activity|iron ion binding|electron carrier activity|oxidoreductase activity|oxidoreductase activity, acting on paired donors, with incorporation or reduction of molecular oxygen, reduced flavin or flavoprotein as one donor, and incorporation of one atom of oxygen|enzyme binding|heme binding|demethylase activity|caffeine oxidase activity|aromatase activity|	10	5.8	9.62	10	3.1	9.17	5.4	14.7	0.00586	2.3	9.2
ENSMUSG00000021287	XRCC3	X-ray repair complementing defective repair in Chinese hamster cells 3	nucleus|replication fork|cytoplasm|mitochondrion|Rad51C-XRCC3 complex|perinuclear region of cytoplasm|	double-strand break repair via homologous recombination|DNA catabolic process, endonucleolytic|ATP catabolic process|DNA repair|DNA recombination|cellular response to DNA damage stimulus|response to organic substance|regulation of centrosome duplication|resolution of mitotic recombination intermediates|positive regulation of mitotic cell cycle spindle assembly checkpoint|	four-way junction DNA binding|protein binding|ATP binding|DNA-dependent ATPase activity|crossover junction endodeoxyribonuclease activity|	9	-5.9	12.1	10	-2.4	7.47	-5.4	14.5	0.00614	-8.1	-2
ENSMUSG00000031575	ASH2L	ash2 (absent, small, or homeotic)-like (Drosophila)	nucleus|histone methyltransferase complex|histone methyltransferase complex|Set1C/COMPASS complex|	transcription, DNA-templated|regulation of transcription, DNA-templated|transcription from RNA polymerase II promoter|cellular response to DNA damage stimulus|positive regulation of cell proliferation|hemopoiesis|response to estrogen|positive regulation of transcription from RNA polymerase II promoter|histone H3-K4 methylation|	DNA binding|protein binding|histone methyltransferase activity (H3-K4 specific)|transcription regulatory region DNA binding|metal ion binding|	10	-4.1	7.58	10	-2.5	8.31	-3.2	14.5	0.00614	-5.4	-1.4
ENSMUSG00000052144	PPP4R2	protein phosphatase 4, regulatory subunit 2	nucleus|cytoplasm|centrosome|protein phosphatase 4 complex|	mRNA processing|cellular protein modification process|RNA splicing|regulation of double-strand break repair via homologous recombination|regulation of catalytic activity|	protein binding|protein phosphatase type 4 regulator activity|protein binding, bridging|	9	-6.2	9.12	10	-4.5	6.03	-5.1	14.4	0.00628	-9.4	-2.9
ENSMUSG00000091896	UBE2D2A	ubiquitin-conjugating enzyme E2D 2A	ubiquitin ligase complex|protein complex|	protein polyubiquitination|protein ubiquitination|protein K48-linked ubiquitination|	nucleotide binding|ubiquitin-protein transferase activity|protein binding|ATP binding|ligase activity|acid-amino acid ligase activity|	9	-5.2	2.5	9	-4.9	12.2	-5.1	14.3	0.00636	-9.9	-2
ENSMUSG00000028896	RCC1	regulator of chromosome condensation 1	nuclear chromatin|condensed nuclear chromosome|nucleus|nucleoplasm|cytoplasm|nuclear membrane|	G1/S transition of mitotic cell cycle|mitotic spindle organization|chromosome segregation|mitotic nuclear division|regulation of mitosis|viral process|positive regulation of Ran GTPase activity|positive regulation of Ran GTPase activity|spindle assembly|	chromatin binding|Ran guanyl-nucleotide exchange factor activity|protein binding|nucleosomal DNA binding|histone binding|	10	-4.7	10.8	8	-4.3	3.86	-4.5	14.1	0.00662	-7.3	-2.4
ENSMUSG00000042590	IPO11	importin 11	nucleus|cytoplasm|	ribosomal protein import into nucleus|	Ran GTPase binding|protein transporter activity|	10	-1.3	1.42	10	-4.5	13.7	-3.8	14.1	0.00662	-7.7	-1.2
ENSMUSG00000048368	OMD	osteomodulin	extracellular region|proteinaceous extracellular matrix|Golgi lumen|lysosomal lumen|	carbohydrate metabolic process|cell adhesion|keratan sulfate biosynthetic process|glycosaminoglycan metabolic process|keratan sulfate metabolic process|keratan sulfate catabolic process|small molecule metabolic process|	None	10	4.2	14.4	10	1.5	1.44	2.7	13.9	0.00684	1.2	7.3
ENSMUSG00000060073	PSMA3	proteasome (prosome, macropain) subunit, alpha type, 3	proteasome complex|nucleus|nucleus|nucleoplasm|cytoplasm|cytosol|proteasome core complex|proteasome core complex, alpha-subunit complex|extracellular vesicular exosome|	G1/S transition of mitotic cell cycle|protein polyubiquitination|mitotic cell cycle|antigen processing and presentation of peptide antigen via MHC class I|antigen processing and presentation of exogenous peptide antigen via MHC class I, TAP-dependent|regulation of cellular amino acid metabolic process|apoptotic process|DNA damage response, signal transduction by p53 class mediator resulting in ce…	threonine-type endopeptidase activity|protein binding|	5	4.5	9.37	6	4.1	4.93	4.4	13.8	0.00694	2.5	8.6
ENSMUSG00000028678	KIF2C	kinesin family member 2C	chromosome, centromeric region|kinetochore|condensed chromosome kinetochore|nucleus|cytosol|kinesin complex|cytoplasmic microtubule|microtubule cytoskeleton|membrane|microtubule plus-end|	mitotic cell cycle|microtubule-based movement|microtubule depolymerization|microtubule depolymerization|chromosome segregation|mitotic nuclear division|blood coagulation|metabolic process|metabolic process|cell proliferation|antigen processing and presentation of exogenous peptide antigen via MHC class II|establishment or maintenance of microtubule cytoskeleton polarity|regulation of chromosome s…	microtubule motor activity|protein binding|ATP binding|centromeric DNA binding|microtubule plus-end binding|	10	-5.4	8.44	10	-3.9	6.39	-5.1	13.7	0.00702	-8.1	-2.7
ENSMUSG00000028367	TXN1	thioredoxin 1	extracellular region|nucleus|nucleus|cytoplasm|cytoplasm|mitochondrion|cytosol|cytosol|axon|dendrite|neuronal cell body|extracellular vesicular exosome|	negative regulation of transcription from RNA polymerase II promoter|transcription, DNA-templated|regulation of transcription, DNA-templated|glycerol ether metabolic process|transport|response to radiation|regulation of protein import into nucleus, translocation|positive regulation of DNA binding|cell redox homeostasis|negative regulation of protein export from nucleus|oxidation-reduction process…	protein binding|protein disulfide oxidoreductase activity|peptide disulfide oxidoreductase activity|enzyme binding|poly(A) RNA binding|	6	5.2	2.41	8	-3.4	13.4	-3.3	13.7	0.00702	-6.7	-1.5
ENSMUSG00000035783	ACTA2	actin, alpha 2, smooth muscle, aorta	extracellular space|cytoplasm|cytosol|actin cytoskeleton|smooth muscle contractile fiber|protein complex|	muscle contraction|regulation of blood pressure|response to virus|vascular smooth muscle contraction|glomerular mesangial cell development|	ATP binding|protein kinase binding|	10	-3.1	0.834	10	-6.4	14.4	-4.4	13.7	0.00702	-10.9	-0.9
ENSMUSG00000083012	FAM220A	family with sequence similarity 220, member A	nucleus|	None	None	8	-5	7.16	9	-3.9	7.04	-5	13.6	0.00712	-8.5	-2.1
ENSMUSG00000011752	PGAM1	phosphoglycerate mutase 1 (brain)	cytoplasm|cytosol|cytosol|membrane|extracellular vesicular exosome|	carbohydrate metabolic process|glucose metabolic process|gluconeogenesis|glycolytic process|glycolytic process|regulation of glycolytic process|dephosphorylation|regulation of pentose-phosphate shunt|small molecule metabolic process|respiratory burst|	bisphosphoglycerate mutase activity|bisphosphoglycerate 2-phosphatase activity|phosphoglycerate mutase activity|phosphoglycerate mutase activity|phosphoglycerate mutase activity|protein binding|protein kinase binding|	9	-3.2	5.84	8	-3.8	8.31	-3.5	13.6	0.00712	-6.2	-1.5
ENSMUSG00000074802	GAS2L3	growth arrest-specific 2 like 3	cytoplasm|microtubule|actin cytoskeleton|microtubule cytoskeleton|	microtubule cytoskeleton organization|cell cycle arrest|actin cytoskeleton organization|	actin binding|protein binding|microtubule binding|	10	-3.3	3.66	10	-3.6	10.2	-3.5	13.5	0.0072	-6.9	-1
ENSMUSG00000053289	DDX10	DEAD (Asp-Glu-Ala-Asp) box polypeptide 10	None	ATP catabolic process|metabolic process|	RNA helicase activity|ATP binding|ATP-dependent helicase activity|poly(A) RNA binding|	4	-5.1	2.47	6	-3.1	11.7	-3.2	13.2	0.00748	-7.9	-1.5
ENSMUSG00000006931	LEPREL4	leprecan-like 4	condensed nuclear chromosome|synaptonemal complex|nucleolus|	synaptonemal complex assembly|	None	1	-0.2	0.0189	3	4.5	13.8	4.5	13.1	0.0076	3	8.9
ENSMUSG00000052833	SAE1	SUMO1 activating enzyme subunit 1	nucleus|nucleus|nucleoplasm|cytosol|intracellular membrane-bounded organelle|	regulation of mitotic cell cycle|protein ubiquitination|protein sumoylation|protein sumoylation|protein sumoylation|SMT3-dependent protein catabolic process|positive regulation of catalytic activity|post-translational protein modification|cellular protein metabolic process|	ubiquitin activating enzyme activity|protein binding|protein C-terminus binding|enzyme activator activity|SUMO activating enzyme activity|ATP-dependent protein binding|protein heterodimerization activity|protein heterodimerization activity|	10	-6.2	9.85	10	-2.9	4.61	-3.6	13.1	0.0076	-8.6	-2
ENSMUSG00000028629	EXO5	exonuclease 5	nucleus|cytosol|	DNA catabolic process, exonucleolytic|DNA catabolic process, exonucleolytic|interstrand cross-link repair|	DNA binding|single-stranded DNA 3'-5' exodeoxyribonuclease activity|protein homodimerization activity|single-stranded DNA 5'-3' exodeoxyribonuclease activity|metal ion binding|4 iron, 4 sulfur cluster binding|	9	-5	2.48	9	-3.6	11.2	-4.7	13.1	0.0076	-7.6	-2.2
ENSMUSG00000033577	MYO6	myosin VI	ruffle|nucleus|nucleoplasm|cytoplasm|cytoplasm|lysosomal membrane|Golgi apparatus|cytosol|plasma membrane|microvillus|coated pit|cell cortex|membrane|cytoplasmic membrane-bounded vesicle|unconventional myosin complex|DNA-directed RNA polymerase II, holoenzyme|endocytic vesicle|axon|clathrin-coated vesicle membrane|filamentous actin|filamentous actin|nuclear membrane|ruffle membrane|neuronal cell …	protein targeting|intracellular protein transport|endocytosis|endocytosis|synaptic transmission|synapse assembly|sensory perception of sound|locomotory behavior|metabolic process|metabolic process|metabolic process|glutamate secretion|dendrite development|actin filament-based movement|actin filament-based movement|DNA damage response, signal transduction by p53 class mediator|inner ear morphogene…	motor activity|actin binding|protein binding|calmodulin binding|calmodulin binding|ATP binding|ADP binding|actin filament binding|actin filament binding|minus-end directed microfilament motor activity|	10	-6.6	4.14	10	-1.7	9.77	-4.8	13.1	0.0076	-9.3	-0.9
ENSMUSG00000024913	LRP5	low density lipoprotein receptor-related protein 5	mitochondrion|endoplasmic reticulum|plasma membrane|integral component of membrane|receptor complex|	gastrulation with mouth forming second|positive regulation of mesenchymal cell proliferation|osteoblast development|glucose catabolic process|endocytosis|cholesterol metabolic process|regulation of blood pressure|positive regulation of cell proliferation|anterior/posterior pattern specification|Wnt signaling pathway|embryonic limb morphogenesis|positive regulation of osteoblast proliferation|soma…	protein binding|coreceptor activity|Wnt-protein binding|Wnt-activated receptor activity|	10	-1.5	2.13	10	-3.9	12.3	-1.8	13	0.00774	-7.4	-0.8
ENSMUSG00000039994	TIMELESS	timeless circadian clock	nuclear chromatin|nucleus|nucleus|	negative regulation of transcription from RNA polymerase II promoter|morphogenesis of an epithelium|transcription, DNA-templated|cellular response to DNA damage stimulus|mitotic nuclear division|circadian rhythm|detection of abiotic stimulus|response to abiotic stimulus|embryo development|lung development|regulation of circadian rhythm|cell cycle phase transition|negative regulation of transcript…	protein binding|protein homodimerization activity|protein heterodimerization activity|	10	2.6	12.5	9	1.6	1.24	2.4	13	0.00774	1	4.5
ENSMUSG00000060679	MRPS9	mitochondrial ribosomal protein S9	nucleolus|mitochondrion|mitochondrial small ribosomal subunit|	translation|DNA damage response, detection of DNA damage|peptide biosynthetic process|	structural constituent of ribosome|protein binding|poly(A) RNA binding|	10	-4.2	1.1	10	-3.7	12.2	-3.8	13	0.00774	-7.1	-1.1
ENSMUSG00000079445	B3GNT7	UDP-GlcNAc:betaGal beta-1,3-N-acetylglucosaminyltransferase 7	Golgi membrane|integral component of membrane|	carbohydrate metabolic process|O-glycan processing|keratan sulfate biosynthetic process|glycosaminoglycan metabolic process|keratan sulfate metabolic process|post-translational protein modification|cellular protein metabolic process|small molecule metabolic process|	galactosyltransferase activity|	10	-3.6	5.38	10	-3.1	8.06	-3.4	12.9	0.00794	-5.6	-1.3
ENSMUSG00000037159	WEE2	WEE1 homolog 2 (S. pombe)	nucleus|cytoplasm|	mitotic nuclear division|female meiotic division|peptidyl-tyrosine phosphorylation|female pronucleus assembly|negative regulation of cyclin-dependent protein serine/threonine kinase activity|regulation of meiosis I|negative regulation of oocyte maturation|	magnesium ion binding|protein serine/threonine kinase activity|non-membrane spanning protein tyrosine kinase activity|ATP binding|	10	0	0	10	-4.6	13.6	-4.4	12.7	0.00818	-9.5	-1.2
ENSMUSG00000055884	FANCM	Fanconi anemia, complementation group M	nucleus|nucleoplasm|Fanconi anaemia nuclear complex|FANCM-MHF complex|	resolution of meiotic recombination intermediates|DNA repair|replication fork processing|nucleic acid phosphodiester bond hydrolysis|	DNA binding|chromatin binding|helicase activity|nuclease activity|protein binding|ATP binding|	10	0.3	0.0119	10	-4.3	15.5	-3.9	12.7	0.00818	-8.2	-1.5
ENSMUSG00000029414	KNTC1	kinetochore associated 1	condensed chromosome kinetochore|spindle pole|nucleus|cytoplasm|kinetochore microtubule|cytosol|plasma membrane|actin cytoskeleton|	mitotic cell cycle|protein complex assembly|mitotic nuclear division|mitotic cell cycle checkpoint|regulation of exit from mitosis|	protein binding|	10	-4	5.96	9	-3.6	7.21	-4	12.7	0.00818	-6.4	-2
ENSMUSG00000031821	GINS2	GINS complex subunit 2 (Psf2 homolog)	nucleoplasm|	mitotic cell cycle|DNA strand elongation involved in DNA replication|	protein binding|	10	-3	4.69	10	-4.4	9.05	-3.4	12.6	0.00832	-6.5	-2.1
ENSMUSG00000055041	COMMD5	COMM domain containing 5	nucleus|	None	protein binding|	9	-0.4	0.299	10	-6.6	15.6	-6.5	12.6	0.00832	-12.1	-1
ENSMUSG00000034462	PKD2	polycystic kidney disease 2 (autosomal dominant)	polycystin complex|cytoplasm|cytoplasm|endoplasmic reticulum|endoplasmic reticulum|endoplasmic reticulum membrane|plasma membrane|integral component of plasma membrane|cell-cell junction|cilium|basal plasma membrane|lamellipodium|motile primary cilium|nonmotile primary cilium|filamentous actin|ciliary basal body|basal cortex|ciliary membrane|extracellular vesicular exosome|integral component of c…	branching involved in ureteric bud morphogenesis|liver development|embryonic placenta development|heart looping|detection of nodal flow|calcium ion transport|calcium ion transport|cell cycle arrest|JAK-STAT cascade|determination of left/right symmetry|heart development|negative regulation of cell proliferation|spinal cord development|neural tube development|regulation of cAMP metabolic process|po…	receptor binding|voltage-gated ion channel activity|voltage-gated calcium channel activity|voltage-gated sodium channel activity|potassium channel activity|calcium ion binding|protein binding|cytoskeletal protein binding|voltage-gated cation channel activity|identical protein binding|identical protein binding|protein homodimerization activity|actinin binding|HLH domain binding|ion channel binding…	10	-3.6	4.37	10	-3.3	8.67	-3.5	12.6	0.00832	-6.3	-1.6
ENSMUSG00000039105	ATP6V1G1	ATPase, H+ transporting, lysosomal 13kDa, V1 subunit G1	lysosomal membrane|cytosol|cytosol|plasma membrane|plasma membrane|vacuolar proton-transporting V-type ATPase complex|extracellular vesicular exosome|	cellular iron ion homeostasis|insulin receptor signaling pathway|proton transport|transferrin transport|interaction with host|transmembrane transport|phagosome maturation|	hydrolase activity, acting on acid anhydrides, catalyzing transmembrane movement of substances|ATPase binding|	10	-4.1	14.3	8	-0.1	0.00055	-3.9	12.3	0.00864	-6.7	-1.9
ENSMUSG00000026662	SEPHS1	selenophosphate synthetase 1	cytoplasm|cytoplasm|plasma membrane|plasma membrane|nuclear membrane|nuclear membrane|	cellular protein modification process|phosphorylation|	selenide, water dikinase activity|protein binding|ATP binding|GTP binding|protein homodimerization activity|protein heterodimerization activity|	10	-4.4	13.1	10	-1.2	2.13	-4.2	12.3	0.00864	-8.1	-1.7
ENSMUSG00000006678	POLA1	polymerase (DNA directed), alpha 1, catalytic subunit	chromatin|nucleus|nuclear envelope|nucleoplasm|nucleoplasm|alpha DNA polymerase:primase complex|alpha DNA polymerase:primase complex|nucleolus|cytoplasm|nuclear matrix|	G1/S transition of mitotic cell cycle|regulation of transcription involved in G1/S transition of mitotic cell cycle|mitotic S phase|mitotic cell cycle|telomere maintenance via recombination|telomere maintenance|DNA replication|DNA replication, synthesis of RNA primer|DNA replication initiation|DNA replication initiation|DNA strand elongation involved in DNA replication|DNA strand elongation invol…	nucleotide binding|nucleoside binding|DNA binding|DNA binding|chromatin binding|DNA-directed DNA polymerase activity|DNA-directed DNA polymerase activity|DNA primase activity|protein binding|3'-5' exonuclease activity|metal ion binding|protein heterodimerization activity|4 iron, 4 sulfur cluster binding|	7	-4.3	6.37	9	-2.6	7.1	-3.8	12.3	0.00864	-6.3	-1.6
ENSMUSG00000046994	MARS2	methionyl-tRNA synthetase 2, mitochondrial	mitochondrial matrix|mitochondrial matrix|	tRNA aminoacylation for protein translation|methionyl-tRNA aminoacylation|cell death|gene expression|	methionine-tRNA ligase activity|ATP binding|	8	-3.9	2.83	8	-3.5	9.82	-3.7	12.2	0.00876	-7	-1.6
ENSMUSG00000058290	ESPL1	extra spindle pole bodies homolog 1 (S. cerevisiae)	nucleus|centrosome|cytosol|	mitotic sister chromatid segregation|meiotic spindle organization|mitotic cell cycle|cytokinesis|proteolysis|apoptotic process|establishment of mitotic spindle localization|homologous chromosome segregation|positive regulation of mitotic metaphase/anaphase transition|negative regulation of sister chromatid cohesion|	catalytic activity|protein binding|cysteine-type peptidase activity|cysteine-type peptidase activity|	6	5.7	5.05	5	-6.1	10.6	-5.9	12.2	0.00876	-12	8.2
ENSMUSG00000036158	PRICKLE1	prickle homolog 1 (Drosophila)	nucleus|cytosol|cytosol|nuclear membrane|	neural tube closure|protein import into nucleus|protein import into nucleus|positive regulation of protein ubiquitination|positive regulation of proteasomal ubiquitin-dependent protein catabolic process|negative regulation of transcription, DNA-templated|negative regulation of canonical Wnt signaling pathway|negative regulation of cardiac muscle cell myoblast differentiation|	protein binding|zinc ion binding|	1	6.4	8.81	1	3.9	4.26	6.2	12.2	0.00876	4.3	13
ENSMUSG00000025261	HUWE1	HECT, UBA and WWE domain containing 1, E3 ubiquitin protein ligase	nucleus|nucleus|cytoplasm|membrane|extracellular vesicular exosome|	protein polyubiquitination|base-excision repair|protein monoubiquitination|histone ubiquitination|cell differentiation|protein ubiquitination involved in ubiquitin-dependent protein catabolic process|	DNA binding|ubiquitin-protein transferase activity|protein binding|ligase activity|poly(A) RNA binding|	10	-2.8	3.64	10	-2.7	8.82	-2.8	12.1	0.0089	-5.6	-1.4
ENSMUSG00000024231	CUL2	cullin 2	nucleus|nucleoplasm|cytosol|VCB complex|Cul2-RING ubiquitin ligase complex|	G1/S transition of mitotic cell cycle|ubiquitin-dependent protein catabolic process|cell cycle arrest|negative regulation of cell proliferation|viral process|protein ubiquitination|regulation of transcription from RNA polymerase II promoter in response to hypoxia|cellular response to hypoxia|intrinsic apoptotic signaling pathway|	protein binding|ubiquitin protein ligase binding|protein complex binding|	9	-4	6.2	6	-3.2	6.55	-3.8	12	0.00918	-6.8	-1.4
ENSMUSG00000057130	TXNL4A	thioredoxin-like 4A	nucleoplasm|spliceosomal complex|	spliceosomal complex assembly|RNA splicing, via transesterification reactions|mRNA splicing, via spliceosome|mitotic nuclear division|RNA splicing|gene expression|	protein binding|	7	5.6	14.9	7	-3.1	4.54	5.5	12	0.00918	2.8	11.8
ENSMUSG00000024791	CDCA5	cell division cycle associated 5	chromosome, centromeric region|nuclear chromatin|nucleus|nucleus|nucleoplasm|chromosome|cytoplasm|cytosol|plasma membrane|cohesin complex|	G1/S transition of mitotic cell cycle|mitotic cell cycle|double-strand break repair|mitotic sister chromatid cohesion|mitotic nuclear division|mitotic chromosome condensation|mitotic metaphase plate congression|mitotic interphase|regulation of cohesin localization to chromatin|	chromatin binding|protein binding|	8	2.8	6.77	9	6.8	8.09	2.5	12	0.00918	1.4	10.2
ENSMUSG00000025467	PRAP1	proline-rich acidic protein 1	extracellular region|	None	None	9	-3.6	2.22	10	-3.6	10	-3.6	11.9	0.00928	-6.4	-1.6
ENSMUSG00000051316	TAF7	TAF7 RNA polymerase II, TATA box binding protein (TBP)-associated factor, 55kDa	nucleus|transcription factor TFIID complex|Golgi apparatus|positive transcription elongation factor complex b|transcription factor TFTC complex|MLL1 complex|	negative regulation of transcription from RNA polymerase II promoter|spermine transport|DNA-templated transcription, initiation|transcription from RNA polymerase II promoter|transcription initiation from RNA polymerase II promoter|negative regulation of protein kinase activity|intracellular estrogen receptor signaling pathway|negative regulation of histone acetylation|negative regulation of trans…	sequence-specific DNA binding transcription factor activity|transcription coactivator activity|protein binding|transcription factor binding|histone acetyltransferase binding|vitamin D receptor binding|transcription regulatory region DNA binding|thyroid hormone receptor binding|	10	-1	1.58	10	-4	11.5	-3.4	11.9	0.00928	-7.3	-1.2
ENSMUSG00000022122	EDNRB	endothelin receptor type B	plasma membrane|integral component of plasma membrane|nuclear membrane|membrane raft|	negative regulation of transcription from RNA polymerase II promoter|negative regulation of transcription from RNA polymerase II promoter|neural crest cell migration|positive regulation of protein phosphorylation|regulation of pH|cell surface receptor signaling pathway|negative regulation of adenylate cyclase activity|phospholipase C-activating G-protein coupled receptor signaling pathway|positiv…	endothelin receptor activity|endothelin receptor activity|protein binding|peptide hormone binding|type 1 angiotensin receptor binding|	10	-5.6	8.02	10	-4.4	4.6	-5.5	11.9	0.00928	-8.8	-2.8
ENSMUSG00000005262	UFD1L	ubiquitin fusion degradation 1 like (yeast)	nucleus|cytosol|	skeletal system development|ubiquitin-dependent protein catabolic process|proteasome-mediated ubiquitin-dependent protein catabolic process|	ubiquitin-specific protease activity|receptor binding|protein binding|protein complex binding|	8	4.3	4.1	9	3.1	8.51	3.3	11.9	0.00928	1.5	7
ENSMUSG00000085793	LIN52	lin-52 DREAM MuvB core complex component	nucleoplasm|DRM complex|	G2/M transition of mitotic cell cycle|mitotic cell cycle|transcription, DNA-templated|regulation of cell cycle|	None	6	-3.1	3.29	7	-3.4	8.74	-3.2	11.7	0.00964	-6	-1.5
ENSMUSG00000029505	EP400	E1A binding protein p400	Swr1 complex|nucleoplasm|nuclear speck|NuA4 histone acetyltransferase complex|	chromatin organization|histone H4 acetylation|histone H2A acetylation|	DNA binding|chromatin binding|helicase activity|ATP binding|	10	-3.8	7.17	10	-2.4	5.07	-3.6	11.6	0.00982	-6.5	-1.4
ENSMUSG00000036980	TAF6	TAF6 RNA polymerase II, TATA box binding protein (TBP)-associated factor, 80kDa	nucleus|nucleoplasm|transcription factor TFIID complex|cytoplasm|transcription factor TFTC complex|MLL1 complex|	DNA-templated transcription, initiation|regulation of transcription, DNA-templated|transcription from RNA polymerase II promoter|transcription from RNA polymerase II promoter|transcription initiation from RNA polymerase II promoter|transcription initiation from RNA polymerase II promoter|transcription elongation from RNA polymerase II promoter|negative regulation of cell proliferation|gene expres…	DNA binding|sequence-specific DNA binding transcription factor activity|sequence-specific DNA binding transcription factor activity|protein binding|protein heterodimerization activity|	9	-3.4	2.33	9	-2.7	9.73	-2.8	11.6	0.00982	-5.2	-1.1
ENSMUSG00000026109	TMEFF2	transmembrane protein with EGF-like and two follistatin-like domains 2	extracellular region|integral component of membrane|	None	molecular_function|	10	-2.5	1.78	10	-6.1	11	-4.1	11.6	0.00982	-9.6	-0.8
ENSMUSG00000028851	NUDC	nudC nuclear distribution protein	nucleoplasm|cytoplasm|cytosol|microtubule|	mitotic cell cycle|mitotic nuclear division|multicellular organismal development|cell proliferation|	None	9	-3.9	2.9	9	-3.2	8.89	-3.2	11.4	0.0102	-6.8	-1
ENSMUSG00000071317	BVES	blood vessel epicardial substance	plasma membrane|tight junction|integral component of membrane|integral component of membrane|lateral plasma membrane|	positive regulation of receptor recycling|muscle organ development|regulation of cell shape|vesicle-mediated transport|regulation of Rac GTPase activity|substrate adhesion-dependent cell spreading|positive regulation of locomotion|regulation of Cdc42 GTPase activity|epithelial cell-cell adhesion|	structural molecule activity|	10	-5.4	5	9	-2.6	8.54	-3.4	11.2	0.0108	-6.7	-1.2
ENSMUSG00000030079	RUVBL1	RuvB-like AAA ATPase 1	Swr1 complex|nucleus|nucleoplasm|cytoplasm|Golgi apparatus|microtubule organizing center|membrane|nuclear matrix|Ino80 complex|NuA4 histone acetyltransferase complex|intracellular membrane-bounded organelle|extracellular vesicular exosome|MLL1 complex|	DNA repair|DNA recombination|chromatin organization|nucleosome assembly|transcription, DNA-templated|regulation of transcription from RNA polymerase II promoter|mitotic nuclear division|spermatogenesis|DNA duplex unwinding|DNA duplex unwinding|centromere-specific nucleosome assembly|regulation of growth|histone H4 acetylation|histone H2A acetylation|	DNA helicase activity|protein binding|ATP binding|	4	-3.6	7.66	4	-2.5	4.62	-3.3	11.2	0.0108	-6.5	-1.6
ENSMUSG00000027284	CDAN1	codanin 1	nucleus|cytoplasm|plasma membrane|endomembrane system|integral component of membrane|	chromatin organization|protein localization|negative regulation of DNA replication|chromatin assembly|	protein binding|	8	-2.8	1.52	8	-4.9	11.1	-4	11.2	0.0108	-8	-2.2
ENSMUSG00000042606	HIRIP3	HIRA interacting protein 3	nucleus|	chromatin assembly or disassembly|	protein binding|	0	0	0	1	7	11.3	7	11.1	0.011	4.9	14
ENSMUSG00000002949	TIMM44	translocase of inner mitochondrial membrane 44 homolog (yeast)	mitochondrion|mitochondrial inner membrane|mitochondrial matrix|	protein targeting to mitochondrion|cellular protein metabolic process|protein transmembrane transport|	protein binding|ATP binding|P-P-bond-hydrolysis-driven protein transmembrane transporter activity|	6	-4.3	7.17	9	5.7	5.68	-4.3	11.1	0.011	-9	6.5
ENSMUSG00000024286	CCNY	cyclin Y	cytoplasmic cyclin-dependent protein kinase holoenzyme complex|nucleus|plasma membrane|extracellular vesicular exosome|	G2/M transition of mitotic cell cycle|Wnt signaling pathway|positive regulation of cyclin-dependent protein serine/threonine kinase activity|cell division|regulation of canonical Wnt signaling pathway|	protein binding|cyclin-dependent protein serine/threonine kinase regulator activity|protein kinase binding|	8	-2.1	2.27	10	-2.8	9.5	-2.6	11.1	0.011	-5.1	-1
ENSMUSG00000020720	PSMD12	proteasome (prosome, macropain) 26S subunit, non-ATPase, 12	nucleoplasm|cytosol|proteasome regulatory particle|membrane|proteasome accessory complex|extracellular vesicular exosome|	G1/S transition of mitotic cell cycle|protein polyubiquitination|mitotic cell cycle|antigen processing and presentation of peptide antigen via MHC class I|antigen processing and presentation of exogenous peptide antigen via MHC class I, TAP-dependent|regulation of cellular amino acid metabolic process|apoptotic process|DNA damage response, signal transduction by p53 class mediator resulting in ce…	None	6	2.6	6.85	6	-2.9	6.41	3.5	11	0.0112	-3.5	11
ENSMUSG00000024137	E4F1	E4F transcription factor 1	nucleus|nucleoplasm|cytoplasm|spindle|	negative regulation of transcription from RNA polymerase II promoter|DNA replication|transcription, DNA-templated|mitotic nuclear division|cell proliferation|embryo development|regulation of mitotic cell cycle, embryonic|regulation of cell cycle process|viral process|protein ubiquitination|regulation of growth|mitotic cell cycle arrest|	RNA polymerase II regulatory region sequence-specific DNA binding|RNA polymerase II transcription regulatory region sequence-specific DNA binding transcription factor activity involved in negative regulation of transcription|DNA binding|sequence-specific DNA binding transcription factor activity|transcription coactivator activity|transcription corepressor activity|protein binding|ligase activity|…	9	3.1	6.29	9	2.6	5.18	2.9	10.9	0.0115	0.9	7.5
ENSMUSG00000028394	POLE3	polymerase (DNA directed), epsilon 3, accessory subunit	nucleus|Ada2/Gcn5/Ada3 transcription activator complex|epsilon DNA polymerase complex|	DNA replication|DNA-dependent DNA replication|DNA-dependent DNA replication|histone H3 acetylation|	DNA-directed DNA polymerase activity|protein binding|sequence-specific DNA binding|protein heterodimerization activity|	9	-5.3	11.9	9	-1.7	0.956	-3	10.8	0.0118	-9.9	-1.1
ENSMUSG00000020453	PATZ1	POZ (BTB) and AT hook containing zinc finger 1	nucleus|	transcription, DNA-templated|regulation of transcription, DNA-templated|spermatogenesis|male gonad development|T cell differentiation|negative regulation of transcription, DNA-templated|positive regulation of transcription, DNA-templated|	DNA binding|chromatin binding|metal ion binding|	10	-3.6	7.65	10	-4.6	3.67	-3.6	10.8	0.0118	-7.5	-2.1
ENSMUSG00000021258	CCNK	cyclin K	cyclin K-CDK12 complex|cyclin K-CDK13 complex|nucleus|	regulation of cyclin-dependent protein serine/threonine kinase activity|in utero embryonic development|regulation of transcription, DNA-templated|transcription from RNA polymerase II promoter|protein phosphorylation|cellular response to DNA damage stimulus|mitotic nuclear division|negative regulation of cell cycle arrest|	cyclin-dependent protein serine/threonine kinase activity|protein binding|RNA polymerase II carboxy-terminal domain kinase activity|protein kinase binding|	8	-3.9	5.7	9	-2.5	5.81	-2.9	10.7	0.0119	-5.7	-0.9
ENSMUSG00000009733	TFCP2	transcription factor CP2	cellular_component|nucleus|	transcription, DNA-templated|regulation of transcription from RNA polymerase II promoter|	DNA binding|sequence-specific DNA binding transcription factor activity|	10	0	0	10	-5.2	12.4	-5	10.7	0.0119	-10.9	-1.5
ENSMUSG00000025979	MOB4	MOB family member 4, phocein	cytoplasm|Golgi apparatus|Golgi cisterna membrane|perinuclear region of cytoplasm|	transport|	protein binding|kinase binding|metal ion binding|	9	-3.1	1.79	9	-4.6	9.7	-3.7	10.7	0.0119	-8.4	-0.7
ENSMUSG00000050552	LAMTOR4	late endosomal/lysosomal adaptor, MAPK and MTOR activator 4	lysosome|intracellular membrane-bounded organelle|Ragulator complex|	regulation of cell size|positive regulation of TOR signaling|positive regulation of GTPase activity|protein localization to lysosome|cellular response to amino acid stimulus|	guanyl-nucleotide exchange factor activity|protein complex scaffold|	7	-3.9	4.38	8	-2.4	7.13	-2.6	10.7	0.0119	-5.6	-0.9
ENSMUSG00000038252	NCAPD2	non-SMC condensin I complex, subunit D2	nuclear chromosome|condensed chromosome|condensin complex|condensin core heterodimer|nucleus|nucleus|cytoplasm|cytoplasm|cytoplasm|cytosol|membrane|pronucleus|	mitotic cell cycle|mitotic chromosome condensation|mitotic chromosome condensation|	protein binding|histone binding|histone binding|	6	-3.8	7.04	5	-2.9	4.16	-3.7	10.6	0.0122	-7.6	-1.2
ENSMUSG00000030400	ERCC2	excision repair cross-complementation group 2	nucleus|nucleoplasm|holo TFIIH complex|holo TFIIH complex|cytoplasm|spindle|cyclin-dependent protein kinase activating kinase holoenzyme complex|MMXD complex|	nucleotide-excision repair, DNA damage removal|response to hypoxia|in utero embryonic development|ATP catabolic process|ATP catabolic process|ATP catabolic process|DNA repair|transcription-coupled nucleotide-excision repair|transcription-coupled nucleotide-excision repair|nucleotide-excision repair|nucleotide-excision repair|nucleotide-excision repair|transcription from RNA polymerase I promoter|…	DNA binding|ATP-dependent DNA helicase activity|protein kinase activity|protein binding|ATP binding|protein C-terminus binding|DNA-dependent ATPase activity|DNA-dependent ATPase activity|RNA polymerase II carboxy-terminal domain kinase activity|5'-3' DNA helicase activity|metal ion binding|protein N-terminus binding|4 iron, 4 sulfur cluster binding|	6	4.3	11.4	7	-3	10.1	-4.5	10.5	0.0124	-10	6.6
ENSMUSG00000029191	RFC1	replication factor C (activator 1) 1, 145kDa	nucleus|nucleoplasm|DNA replication factor C complex|Golgi apparatus|cell junction|extracellular vesicular exosome|	negative regulation of transcription from RNA polymerase II promoter|mitotic cell cycle|telomere maintenance via recombination|telomere maintenance|ATP catabolic process|DNA-dependent DNA replication|DNA strand elongation involved in DNA replication|DNA repair|transcription-coupled nucleotide-excision repair|nucleotide-excision repair|nucleotide-excision repair, DNA gap filling|transcription, DNA…	DNA binding|DNA clamp loader activity|double-stranded DNA binding|protein binding|ATP binding|enzyme activator activity|protein domain specific binding|sequence-specific DNA binding|	9	-3.4	6.74	7	-3	4.15	-3.2	10.5	0.0124	-6.2	-1.3
ENSMUSG00000024981	ACSL5	acyl-CoA synthetase long-chain family member 5	nucleus|nucleolus|mitochondrion|mitochondrial outer membrane|mitochondrial inner membrane|endoplasmic reticulum|endoplasmic reticulum membrane|membrane|integral component of membrane|	long-chain fatty acid metabolic process|long-chain fatty acid metabolic process|triglyceride biosynthetic process|long-chain fatty-acyl-CoA biosynthetic process|cellular lipid metabolic process|small molecule metabolic process|regulation of extrinsic apoptotic signaling pathway|	long-chain fatty acid-CoA ligase activity|long-chain fatty acid-CoA ligase activity|ATP binding|	10	-5.2	6.05	10	-2.9	6.26	-3.3	10.4	0.0127	-7.1	-1.1
ENSMUSG00000022521	CREBBP	CREB binding protein	histone acetyltransferase complex|nuclear chromatin|condensed chromosome outer kinetochore|nucleus|nucleus|nucleoplasm|transcription factor complex|cytoplasm|nuclear body|	negative regulation of transcription from RNA polymerase II promoter|response to hypoxia|chromatin organization|regulation of transcription, DNA-templated|regulation of transcription, DNA-templated|transcription initiation from RNA polymerase II promoter|protein complex assembly|signal transduction|Notch signaling pathway|regulation of smoothened signaling pathway|gene expression|viral process|hi…	core promoter proximal region sequence-specific DNA binding|RNA polymerase II core promoter proximal region sequence-specific DNA binding transcription factor activity involved in negative regulation of transcription|RNA polymerase II transcription factor binding|RNA polymerase II activating transcription factor binding|RNA polymerase II transcription coactivator activity|RNA polymerase II transc…	10	-5.8	5.55	10	-3.7	7.24	-5.3	10.4	0.0127	-8.3	-1.8
ENSMUSG00000001847	RAC1	ras-related C3 botulinum toxin substrate 1 (rho family, small GTP binding protein Rac1)	Golgi membrane|phagocytic cup|trans-Golgi network|cytosol|cytosol|plasma membrane|membrane|extrinsic component of plasma membrane|lamellipodium|ruffle membrane|cytoplasmic ribonucleoprotein granule|melanosome|extracellular vesicular exosome|	positive regulation of protein phosphorylation|auditory receptor cell morphogenesis|mast cell chemotaxis|epithelial cell morphogenesis|GTP catabolic process|cellular component movement|inflammatory response|hyperosmotic response|cell adhesion|cell-matrix adhesion|small GTPase mediated signal transduction|axon guidance|blood coagulation|cell proliferation|response to wounding|anatomical structure …	GTPase activity|protein binding|GTP binding|Rab GTPase binding|enzyme binding|protein kinase binding|GTP-dependent protein binding|thioesterase binding|Rho GDP-dissociation inhibitor binding|	8	-5.5	3.26	10	-3	8.41	-3.1	10.4	0.0127	-7.1	-1.2
ENSMUSG00000072082	CCNF	cyclin F	nucleus|centriole|SCF ubiquitin ligase complex|	re-entry into mitotic cell cycle|placenta development|mitotic nuclear division|negative regulation of centrosome duplication|protein ubiquitination|SCF-dependent proteasomal ubiquitin-dependent protein catabolic process|	protein binding|	10	-1.6	2.3	10	-5.9	8.6	-1.7	10.3	0.0131	-9.1	-0.5
ENSMUSG00000029394	CDK2AP1	cyclin-dependent kinase 2 associated protein 1	nucleus|cytoplasm|	mitotic S phase|DNA-dependent DNA replication|protein phosphorylation|	DNA binding|	10	-3.6	8.05	10	-3.3	2.66	-3.5	10.3	0.0131	-6.5	-1.3
ENSMUSG00000001924	UBA1	ubiquitin-like modifier activating enzyme 1	heterochromatin|nucleus|cytoplasm|mitochondrion|lysosomal membrane|cytosol|endosome membrane|desmosome|rough endoplasmic reticulum membrane|extracellular vesicular exosome|	cellular response to DNA damage stimulus|cell death|protein ubiquitination|protein ubiquitination|modification-dependent protein catabolic process|	ubiquitin activating enzyme activity|ubiquitin-protein transferase activity|protein binding|ATP binding|poly(A) RNA binding|	6	-3.2	4.69	5	-3.3	5.97	-3.3	10.3	0.0131	-7	-1.6
ENSMUSG00000026021	SUMO1	small ubiquitin-like modifier 1	nucleus|nuclear pore|nucleoplasm|nucleolus|cytoplasm|PML body|PML body|nuclear speck|dendrite|nuclear membrane|synapse|	DNA repair|protein sumoylation|protein sumoylation|cytokine-mediated signaling pathway|PML body organization|positive regulation of protein complex assembly|positive regulation of proteasomal ubiquitin-dependent protein catabolic process|regulation of protein localization|negative regulation of DNA binding|negative regulation of sequence-specific DNA binding transcription factor activity|post-tra…	protein binding|transcription factor binding|SUMO ligase activity|ubiquitin protein ligase binding|poly(A) RNA binding|	10	-3.8	5.93	9	-2.1	5.58	-2.3	10.3	0.0131	-5.4	-1
ENSMUSG00000023064	SNCG	synuclein, gamma (breast cancer-specific protein 1)	microtubule organizing center|spindle|plasma membrane|neuronal cell body|axon terminus|perinuclear region of cytoplasm|extracellular vesicular exosome|	aggressive behavior|synaptic transmission|adult locomotory behavior|regulation of dopamine secretion|response to cocaine|response to drug|regulation of neurotransmitter secretion|synapse organization|cellular response to hydrostatic pressure|	alpha-tubulin binding|beta-tubulin binding|	0	0	0	1	6.9	10.4	6.9	10.2	0.0134	4.8	14
ENSMUSG00000020156	MUM1	melanoma associated antigen (mutated) 1	nucleus|	DNA repair|chromatin organization|	protein binding|nucleosome binding|	10	-3.2	2.28	10	-6.3	9.92	-4.1	10.2	0.0134	-12	6.6
ENSMUSG00000095642	IGHV14-3	immunoglobulin heavy variable V14-3	None	None	None	2	-5.7	5.42	2	-3.3	6.17	-5.4	10.2	0.0134	-10.8	-2.8
ENSMUSG00000094509	IGHV14-1	immunoglobulin heavy variable 14-1	None	None	None	2	-5.7	5.42	2	-3.3	6.17	-5.4	10.2	0.0134	-10.8	-2.8
ENSMUSG00000030695	ALDOA	aldolase A, fructose-bisphosphate	extracellular region|extracellular space|nucleus|cytosol|actin cytoskeleton|membrane|platelet alpha granule lumen|M band|I band|extracellular vesicular exosome|	platelet degranulation|carbohydrate metabolic process|fructose metabolic process|glucose metabolic process|gluconeogenesis|glycolytic process|glycolytic process|glycolytic process|ATP biosynthetic process|striated muscle contraction|actin filament organization|blood coagulation|regulation of cell shape|platelet activation|fructose 1,6-bisphosphate metabolic process|small molecule metabolic proces…	actin binding|fructose-bisphosphate aldolase activity|protein binding|cytoskeletal protein binding|tubulin binding|identical protein binding|poly(A) RNA binding|fructose binding|	7	-3.5	8.06	7	-2.9	2.69	-3.4	10.2	0.0134	-6.7	-1.7
ENSMUSG00000033790	TUBGCP5	tubulin, gamma complex associated protein 5	spindle pole|nucleus|cytoplasm|centrosome|cytosol|microtubule|gamma-tubulin ring complex|	G2/M transition of mitotic cell cycle|mitotic cell cycle|microtubule nucleation|	microtubule binding|	10	5.7	8.94	9	5.7	1.54	5.7	10.2	0.0134	2.6	11.9
ENSMUSG00000030287	ITPR2	inositol 1,4,5-trisphosphate receptor, type 2	endoplasmic reticulum membrane|plasma membrane|cell cortex|membrane|integral component of membrane|platelet dense tubular network membrane|sarcoplasmic reticulum membrane|receptor complex|	response to hypoxia|energy reserve metabolic process|transport|signal transduction|epidermal growth factor receptor signaling pathway|activation of phospholipase C activity|blood coagulation|fibroblast growth factor receptor signaling pathway|platelet activation|Fc-epsilon receptor signaling pathway|Fc-gamma receptor signaling pathway involved in phagocytosis|small molecule metabolic process|inna…	inositol 1,4,5-trisphosphate-sensitive calcium-release channel activity|calcium ion transmembrane transporter activity|phosphatidylinositol binding|	10	-7.7	4.2	10	-3.3	8.03	-3.2	10.2	0.0134	-10.7	-0.8
ENSMUSG00000027394	TTL	tubulin tyrosine ligase	None	microtubule cytoskeleton organization|cellular protein modification process|regulation of axon extension|	tubulin-tyrosine ligase activity|ATP binding|	10	-6.3	5.58	10	-5.2	5.64	-5.9	10.1	0.0139	-10.5	-2.7
ENSMUSG00000025747	TYMS	thymidylate synthetase	nucleus|nucleoplasm|nucleolus|cytoplasm|mitochondrion|mitochondrial inner membrane|mitochondrial matrix|cytosol|	G1/S transition of mitotic cell cycle|regulation of transcription involved in G1/S transition of mitotic cell cycle|mitotic cell cycle|polysaccharide metabolic process|nucleobase-containing compound metabolic process|pyrimidine nucleobase metabolic process|dTMP biosynthetic process|dTTP biosynthetic process|DNA replication|DNA repair|aging|circadian rhythm|deoxyribonucleoside monophosphate biosyn…	nucleotide binding|mRNA binding|thymidylate synthase activity|folic acid binding|drug binding|protein homodimerization activity|cofactor binding|	10	-1.7	1.96	10	-3.3	8.98	-2.6	10.1	0.0139	-5.3	-1.1
ENSMUSG00000020755	SAP30BP	SAP30 binding protein	nucleus|	transcription, DNA-templated|regulation of transcription, DNA-templated|apoptotic process|positive regulation of cell death|	protein binding|	9	-3	4.39	10	-3.5	6.16	-3.1	10.1	0.0139	-6.9	-1
ENSMUSG00000027323	RAD51	RAD51 recombinase	nuclear chromosome|condensed chromosome|condensed nuclear chromosome|lateral element|nucleus|nucleus|nucleoplasm|nucleolus|cytoplasm|mitochondrion|mitochondrial matrix|microtubule organizing center|PML body|perinuclear region of cytoplasm|	double-strand break repair via homologous recombination|double-strand break repair via homologous recombination|double-strand break repair via homologous recombination|DNA recombinase assembly|ATP catabolic process|ATP catabolic process|DNA unwinding involved in DNA replication|DNA repair|double-strand break repair|DNA recombination|mitotic recombination|cellular response to DNA damage stimulus|m…	damaged DNA binding|double-stranded DNA binding|single-stranded DNA binding|protein binding|ATP binding|protein C-terminus binding|identical protein binding|single-stranded DNA-dependent ATPase activity|DNA polymerase binding|	9	-4.3	2.78	9	-3.4	7.94	-4.1	10.1	0.0139	-6.8	-1.5
ENSMUSG00000028452	VCP	valosin containing protein	proteasome complex|Hrd1p ubiquitin ligase complex|nucleus|nucleus|cytoplasm|endoplasmic reticulum|endoplasmic reticulum membrane|lipid particle|cytosol|site of double-strand break|intracellular membrane-bounded organelle|perinuclear region of cytoplasm|extracellular vesicular exosome|	ATP catabolic process|DNA repair|double-strand break repair|ER to Golgi vesicle-mediated transport|activation of cysteine-type endopeptidase activity involved in apoptotic process|cellular response to DNA damage stimulus|protein ubiquitination|protein ubiquitination|protein N-linked glycosylation via asparagine|translesion synthesis|ER-associated ubiquitin-dependent protein catabolic process|ER-a…	receptor binding|protein binding|ATP binding|lipid binding|ATPase activity|protein phosphatase binding|protein domain specific binding|polyubiquitin binding|protein complex binding|deubiquitinase activator activity|identical protein binding|ADP binding|poly(A) RNA binding|ubiquitin-specific protease binding|	4	-5.2	4.03	4	4	7.7	4.1	10.1	0.0139	1.7	9
ENSMUSG00000032328	TMEM30A	transmembrane protein 30A	endoplasmic reticulum|Golgi apparatus|membrane|integral component of membrane|apical plasma membrane|transport vesicle membrane|	drug transmembrane transport|protein localization to endosome|phospholipid translocation|positive regulation of protein exit from endoplasmic reticulum|	protein binding|	10	2.6	4.32	10	-3.2	8.92	-3.6	10	0.0142	-7.8	-0.9
ENSMUSG00000043962	THRAP3	thyroid hormone receptor associated protein 3	nucleus|mediator complex|exon-exon junction complex|	regulation of alternative mRNA splicing, via spliceosome|nuclear-transcribed mRNA catabolic process|transcription initiation from RNA polymerase II promoter|mRNA processing|RNA splicing|intracellular steroid hormone receptor signaling pathway|androgen receptor signaling pathway|positive regulation of transcription, DNA-templated|positive regulation of transcription from RNA polymerase II promoter…	RNA polymerase II transcription cofactor activity|transcription cofactor activity|transcription coactivator activity|receptor activity|protein binding|ATP binding|ligand-dependent nuclear receptor transcription coactivator activity|vitamin D receptor binding|poly(A) RNA binding|thyroid hormone receptor binding|phosphoprotein binding|	10	-3.3	6.17	10	-2.1	4.57	-3	9.98	0.0142	-6	-0.9
ENSMUSG00000038462	UQCRFS1	ubiquinol-cytochrome c reductase, Rieske iron-sulfur polypeptide 1	mitochondrion|mitochondrial inner membrane|mitochondrial respiratory chain complex III|	response to hormone|respiratory electron transport chain|response to drug|cellular metabolic process|small molecule metabolic process|response to antibiotic|hydrogen ion transmembrane transport|	ubiquinol-cytochrome-c reductase activity|protein complex binding|metal ion binding|2 iron, 2 sulfur cluster binding|	10	3.7	6.99	10	-3.4	11.8	-3.3	9.96	0.0143	-10	3.2
ENSMUSG00000037343	TAF2	TAF2 RNA polymerase II, TATA box binding protein (TBP)-associated factor, 150kDa	transcription factor TFIID complex|transcription factor TFIID complex|transcription factor TFTC complex|	G2/M transition of mitotic cell cycle|transcription initiation from RNA polymerase II promoter|proteolysis|response to organic cyclic compound|positive regulation of transcription from RNA polymerase II promoter|	protein binding|metallopeptidase activity|zinc ion binding|transcription regulatory region DNA binding|	10	-3.4	3.96	10	-3.8	6.46	-3.5	9.95	0.0144	-7.3	-0.9
ENSMUSG00000025037	MAOA	monoamine oxidase A	mitochondrion|mitochondrial outer membrane|integral component of membrane|	cellular biogenic amine metabolic process|xenobiotic metabolic process|synaptic transmission|neurotransmitter secretion|neurotransmitter catabolic process|neurotransmitter biosynthetic process|dopamine catabolic process|small molecule metabolic process|oxidation-reduction process|	primary amine oxidase activity|	10	-2	0.136	10	-1.7	10.1	-1.8	9.95	0.0144	-10	-0.6
ENSMUSG00000021178	PSMC1	proteasome (prosome, macropain) 26S subunit, ATPase, 1	proteasome complex|nucleus|nucleoplasm|cytoplasm|cytosol|membrane|proteasome accessory complex|	G1/S transition of mitotic cell cycle|protein polyubiquitination|mitotic cell cycle|antigen processing and presentation of peptide antigen via MHC class I|antigen processing and presentation of exogenous peptide antigen via MHC class I, TAP-dependent|ATP catabolic process|regulation of cellular amino acid metabolic process|apoptotic process|DNA damage response, signal transduction by p53 class me…	protein binding|ATP binding|ATPase activity|TBP-class protein binding|poly(A) RNA binding|	8	5.6	3.49	6	3.7	8.13	4.3	9.92	0.0144	1.5	10.3
ENSMUSG00000035834	POLR3G	polymerase (RNA) III (DNA directed) polypeptide G (32kD)	nuclear chromatin|nucleoplasm|DNA-directed RNA polymerase III complex|cytosol|	regulation of transcription from RNA polymerase III promoter|transcription from RNA polymerase III promoter|transcription initiation from RNA polymerase III promoter|transcription elongation from RNA polymerase III promoter|termination of RNA polymerase III transcription|cell proliferation|cell proliferation|gene expression|positive regulation of type I interferon production|positive regulation o…	RNA polymerase III activity|DNA-directed RNA polymerase activity|	10	-2.6	3.05	10	-3.2	7.44	-2.9	9.91	0.0144	-6.5	-0.8
ENSMUSG00000066516	KLK1B21	kallikrein 1-related peptidase b21	extracellular space|nucleus|	proteolysis|	catalytic activity|serine-type endopeptidase activity|peptidase activity|serine-type peptidase activity|hydrolase activity|	9	4.3	1.91	10	2.8	8.82	2.9	9.9	0.0145	0.9	6.1
ENSMUSG00000001525	TUBB5	tubulin, beta 5 class I	nucleus|nucleus|nuclear envelope lumen|cytoplasm|cytoskeleton|microtubule|microtubule|cytoplasmic ribonucleoprotein granule|protein complex|cell body|tubulin complex|extracellular vesicular exosome|	GTP catabolic process|microtubule-based process|microtubule-based process|cellular process|spindle assembly|protein polymerization|	nucleotide binding|GTPase activity|structural constituent of cytoskeleton|GTP binding|protein domain specific binding|protein complex binding|GTPase activating protein binding|MHC class I protein binding|	10	-3.8	5.92	10	-1.9	5.13	-3.5	9.79	0.0148	-6.1	-0.9
ENSMUSG00000056612	PPP1R14B	protein phosphatase 1, regulatory (inhibitor) subunit 14B	cytoplasm|	regulation of phosphorylation|negative regulation of catalytic activity|	protein phosphatase inhibitor activity|	9	-3.3	6.5	9	-3.2	3.62	-3.3	9.75	0.015	-7	-1.3
ENSMUSG00000051695	PCBP1	poly(rC) binding protein 1	nucleoplasm|cytoplasm|membrane|ribonucleoprotein complex|extracellular vesicular exosome|	mRNA splicing, via spliceosome|RNA splicing|gene expression|	single-stranded DNA binding|RNA binding|protein binding|poly(A) RNA binding|	10	-1.4	6.25	10	-1.8	4.06	-1.6	9.75	0.015	-3.8	-0.6
ENSMUSG00000023940	SGOL1	shugoshin-like 1 (S. pombe)	chromosome, centromeric region|kinetochore|kinetochore|condensed chromosome kinetochore|condensed chromosome, centromeric region|condensed nuclear chromosome, centromeric region|spindle pole|nucleus|cytoplasm|centrosome|cytosol|mitotic cohesin complex|	mitotic cell cycle|chromosome segregation|mitotic nuclear division|attachment of spindle microtubules to kinetochore|centriole-centriole cohesion|centriole-centriole cohesion|meiotic chromosome segregation|	protein binding|kinase binding|	9	6	5.02	9	5.9	5.09	6	9.74	0.0151	2.8	12.8
ENSMUSG00000030528	BLM	Bloom syndrome, RecQ helicase-like	nuclear chromosome|chromosome, telomeric region|lateral element|male germ cell nucleus|nucleus|replication fork|nucleolus|cytoplasm|nuclear matrix|PML body|PML body|pronucleus|	regulation of cyclin-dependent protein serine/threonine kinase activity|mitotic G2 phase|telomere maintenance|double-strand break repair via homologous recombination|DNA double-strand break processing|DNA strand renaturation|ATP catabolic process|ATP catabolic process|DNA repair|DNA recombination|cellular response to DNA damage stimulus|cellular response to DNA damage stimulus|response to X-ray|r…	bubble DNA binding|p53 binding|single-stranded DNA binding|ATP-dependent DNA helicase activity|ATP-dependent DNA helicase activity|helicase activity|protein binding|ATP binding|ATP-dependent helicase activity|four-way junction helicase activity|ATPase activity|annealing helicase activity|ATP-dependent 3'-5' DNA helicase activity|G-quadruplex DNA binding|	10	-4.1	1.35	10	-4.9	8.7	-4.1	9.71	0.0152	-9	-1.8
ENSMUSG00000056216	CEBPG	CCAAT/enhancer binding protein (C/EBP), gamma	nucleus|nucleus|	liver development|transcription, DNA-templated|regulation of transcription from RNA polymerase II promoter|immune response|mRNA metabolic process|B cell differentiation|natural killer cell mediated cytotoxicity|enucleate erythrocyte differentiation|positive regulation of DNA binding|negative regulation of sequence-specific DNA binding transcription factor activity|positive regulation of interfero…	DNA binding|double-stranded DNA binding|sequence-specific DNA binding transcription factor activity|protein binding|transcription factor binding|sequence-specific DNA binding|protein heterodimerization activity|	10	-3.9	2.04	10	-3.5	8.01	-3.7	9.67	0.0154	-7.1	-1.7
ENSMUSG00000025809	ITGB1	integrin, beta 1 (fibronectin receptor, beta polypeptide, antigen CD29 includes MDF2, MSK12)	acrosomal vesicle|ruffle|basement membrane|cytoplasm|plasma membrane|plasma membrane|focal adhesion|focal adhesion|integrin complex|external side of plasma membrane|cell surface|intercalated disc|membrane|lamellipodium|hemidesmosome|filopodium|neuromuscular junction|cleavage furrow|ruffle membrane|integrin alpha3-beta1 complex|integrin alpha7-beta1 complex|integrin alpha8-beta1 complex|integrin a…	G1/S transition of mitotic cell cycle|in utero embryonic development|cell fate specification|tissue homeostasis|cell migration involved in sprouting angiogenesis|cellular calcium ion homeostasis|cellular defense response|homophilic cell adhesion|leukocyte cell-cell adhesion|cell-matrix adhesion|calcium-independent cell-matrix adhesion|integrin-mediated signaling pathway|axon guidance|blood coagul…	virus receptor activity|glycoprotein binding|fibronectin binding|protease binding|actin binding|integrin binding|protein binding|collagen binding|protein kinase binding|protein domain specific binding|peptide binding|laminin binding|metal ion binding|protein heterodimerization activity|cell adhesion molecule binding|alpha-actinin binding|	10	0.8	0.917	10	-4.7	12.2	-4.6	9.67	0.0154	-8.6	-2.3
ENSMUSG00000026234	NCL	nucleolin	nucleus|nucleoplasm|nucleolus|cell cortex|membrane|ribonucleoprotein complex|cytoplasmic ribonucleoprotein granule|extracellular vesicular exosome|	angiogenesis|positive regulation of transcription of nuclear large rRNA transcript from RNA polymerase I promoter|	nucleotide binding|RNA binding|protein binding|protein C-terminus binding|telomeric DNA binding|identical protein binding|poly(A) RNA binding|	8	-2.3	3.13	8	-2.6	6.88	-2.5	9.59	0.0157	-6.1	-1.1
ENSMUSG00000069922	CES3A	carboxylesterase 3A	endoplasmic reticulum|extracellular vesicular exosome|	biological_process|	hydrolase activity|carboxylic ester hydrolase activity|	10	-3.3	3.08	10	-3.3	6.86	-3.3	9.59	0.0157	-7.2	-1
ENSMUSG00000031386	HCFC1	host cell factor C1	histone acetyltransferase complex|nucleus|nucleoplasm|Ada2/Gcn5/Ada3 transcription activator complex|cytoplasm|mitochondrion|membrane|neuronal cell body|Set1C/COMPASS complex|SAGA-type complex|MLL5-L complex|MLL1 complex|	negative regulation of transcription from RNA polymerase II promoter|chromatin organization|regulation of transcription, DNA-templated|transcription from RNA polymerase II promoter|cell cycle|positive regulation of gene expression|release from viral latency|regulation of protein complex assembly|histone H4-K5 acetylation|histone H4-K8 acetylation|histone H4-K16 acetylation|positive regulation of …	chromatin binding|sequence-specific DNA binding transcription factor activity|transcription coactivator activity|protein binding|identical protein binding|histone acetyltransferase activity (H4-K5 specific)|histone acetyltransferase activity (H4-K8 specific)|histone acetyltransferase activity (H4-K16 specific)|	6	-3.4	2.05	8	-2.6	7.93	-2.6	9.52	0.0161	-5.6	-0.7
ENSMUSG00000027715	CCNA2	cyclin A2	female pronucleus|male pronucleus|nucleus|nucleoplasm|cytoplasm|	regulation of cyclin-dependent protein serine/threonine kinase activity|G2/M transition of mitotic cell cycle|mitotic cell cycle|mitotic nuclear division|mitotic G2 DNA damage checkpoint|Ras protein signal transduction|regulation of G2/M transition of mitotic cell cycle|organ regeneration|response to estradiol|response to glucagon|positive regulation of transcription, DNA-templated|positive regul…	protein binding|protein kinase binding|	9	-3.6	5.98	6	-2.3	4.58	-3.4	9.51	0.0161	-6.6	-1
ENSMUSG00000027829	CCNL1	cyclin L1	nucleus|nuclear speck|	regulation of cyclin-dependent protein serine/threonine kinase activity|transcription, DNA-templated|regulation of transcription, DNA-templated|RNA processing|	protein kinase binding|	10	-3.2	0.736	10	-2.9	9.03	-3.1	9.48	0.0162	-5.8	-1
ENSMUSG00000030342	CD9	CD9 molecule	extracellular space|plasma membrane|integral component of plasma membrane|external side of plasma membrane|apical plasma membrane|platelet alpha granule membrane|extracellular vesicular exosome|	platelet degranulation|cellular component movement|cell adhesion|single fertilization|fusion of sperm to egg plasma membrane|fusion of sperm to egg plasma membrane|brain development|blood coagulation|negative regulation of cell proliferation|response to water deprivation|oligodendrocyte development|platelet activation|platelet activation|paranodal junction assembly|multicellular organism reproduc…	integrin binding|protein binding|	10	-1.8	5.01	9	-2.2	4.96	-2	9.47	0.0163	-7.7	-0.8
ENSMUSG00000038058	NOD1	nucleotide-binding oligomerization domain containing 1	cytoplasm|cytoplasm|cytosol|basolateral plasma membrane|apical plasma membrane|	activation of MAPK activity|toll-like receptor signaling pathway|positive regulation of dendritic cell antigen processing and presentation|MyD88-dependent toll-like receptor signaling pathway|MyD88-independent toll-like receptor signaling pathway|apoptotic process|activation of cysteine-type endopeptidase activity involved in apoptotic process|defense response|inflammatory response|signal transdu…	protein binding|ATP binding|cysteine-type endopeptidase activator activity involved in apoptotic process|identical protein binding|identical protein binding|protein homodimerization activity|peptidoglycan binding|CARD domain binding|	10	-4.9	6.35	10	-2.6	4.96	-4.7	9.45	0.0163	-7.6	-1.3
ENSMUSG00000055491	PPRC1	peroxisome proliferator-activated receptor gamma, coactivator-related 1	nucleus|	transcription, DNA-templated|regulation of transcription, DNA-templated|	nucleotide binding|poly(A) RNA binding|	10	-2.7	7.57	10	-1.4	3.04	-2.4	9.33	0.0168	-4.5	-0.8
ENSMUSG00000040761	SPEN	spen family transcriptional repressor	nucleus|transcriptional repressor complex|extracellular vesicular exosome|	negative regulation of transcription from RNA polymerase II promoter|transcription, DNA-templated|Notch signaling pathway|viral process|negative regulation of transcription, DNA-templated|positive regulation of transcription, DNA-templated|positive regulation of neurogenesis|	nucleotide binding|RNA polymerase II transcription factor binding|RNA polymerase II transcription factor binding transcription factor activity involved in negative regulation of transcription|single-stranded DNA binding|sequence-specific DNA binding transcription factor activity|transcription corepressor activity|protein binding|poly(A) RNA binding|	10	2.7	7.19	10	-3.2	8.38	-3.2	9.32	0.0168	-10	2.8
ENSMUSG00000024622	HMGXB3	HMG box domain containing 3	cellular_component|nucleus|	biological_process|phosphorylation|	DNA binding|kinase activity|	0	0	0	1	6.8	9.51	6.8	9.32	0.0168	4.5	13
ENSMUSG00000053754	CHD8	chromodomain helicase DNA binding protein 8	nucleus|protein complex|MLL1 complex|	in utero embryonic development|ATP catabolic process|transcription, DNA-templated|negative regulation of Wnt signaling pathway|DNA duplex unwinding|ATP-dependent chromatin remodeling|negative regulation of transcription, DNA-templated|positive regulation of transcription, DNA-templated|positive regulation of transcription from RNA polymerase II promoter|positive regulation of transcription from R…	p53 binding|DNA binding|DNA helicase activity|protein binding|ATP binding|beta-catenin binding|DNA-dependent ATPase activity|methylated histone binding|histone binding|armadillo repeat domain binding|	9	-5.2	9.1	10	-1.8	3.77	-3	9.3	0.017	-7.8	-1.2
ENSMUSG00000024811	TNKS2	tankyrase, TRF1-interacting ankyrin-related ADP-ribose polymerase 2	Golgi membrane|pericentriolar material|nuclear chromosome, telomeric region|nucleus|nuclear envelope|cytoplasm|perinuclear region of cytoplasm|	protein polyubiquitination|protein ADP-ribosylation|Wnt signaling pathway|positive regulation of telomere maintenance via telomerase|multicellular organism growth|regulation of multicellular organism growth|protein localization to chromosome, telomeric region|protein auto-ADP-ribosylation|positive regulation of canonical Wnt signaling pathway|	NAD+ ADP-ribosyltransferase activity|protein binding|enzyme binding|metal ion binding|	10	-2.5	4.61	10	-2.8	5.07	-2.6	9.27	0.0171	-5	-0.8
ENSMUSG00000097386	9130213A22RIK	RIKEN cDNA 9130213A22 gene	cellular_component|	biological_process|	molecular_function|	2	-3	2.94	2	-3.8	6.91	-3.7	9.26	0.0172	-7	-2.1
ENSMUSG00000053886	SH2D4A	SH2 domain containing 4A	cytoplasm|	negative regulation of phosphatase activity|	protein binding|phosphatase binding|	0	0	0	1	-5.9	9.39	-5.9	9.2	0.0176	-11	-3.3
ENSMUSG00000029687	EZH2	enhancer of zeste 2 polycomb repressive complex 2 subunit	nuclear chromatin|nucleus|nucleoplasm|cytoplasm|ESC/E(Z) complex|pronucleus|	negative regulation of transcription from RNA polymerase II promoter|chromatin organization|transcription, DNA-templated|regulation of transcription, DNA-templated|positive regulation of epithelial to mesenchymal transition|regulation of gliogenesis|cerebellar cortex development|positive regulation of Ras GTPase activity|negative regulation of transcription elongation from RNA polymerase II promo…	core promoter binding|DNA binding|chromatin binding|RNA binding|protein binding|chromatin DNA binding|histone methyltransferase activity|sequence-specific DNA binding|histone methyltransferase activity (H3-K27 specific)|	10	-3.2	5.07	10	-2.2	4.92	-2.9	9.14	0.018	-5.7	-0.7
ENSMUSG00000021639	GTF2H2	general transcription factor IIH, polypeptide 2, 44kDa	core TFIIH complex|nucleoplasm|holo TFIIH complex|	nucleotide-excision repair, DNA damage removal|G-protein coupled receptor internalization|ATP catabolic process|DNA repair|transcription-coupled nucleotide-excision repair|nucleotide-excision repair|regulation of transcription, DNA-templated|transcription from RNA polymerase I promoter|transcription initiation from RNA polymerase I promoter|transcription elongation from RNA polymerase I promoter|…	nucleic acid binding|sequence-specific DNA binding transcription factor activity|protein kinase activity|protein binding|DNA-dependent ATPase activity|translation factor activity, nucleic acid binding|zinc ion binding|RNA polymerase II carboxy-terminal domain kinase activity|protein N-terminus binding|	4	-4.4	3.04	7	-3.7	6.52	-4.2	9.11	0.0181	-9.1	-1
ENSMUSG00000031921	TERF2	telomeric repeat binding factor 2	chromosome, telomeric region|nuclear telomere cap complex|male germ cell nucleus|nucleus|nucleoplasm|cytoplasm|Golgi apparatus|Mre11 complex|	telomere maintenance|telomere maintenance|age-dependent telomere shortening|in utero embryonic development|telomere maintenance via telomerase|cell cycle|telomere maintenance via telomere shortening|telomere capping|telomeric loop formation|protection from non-homologous end joining at telomere|negative regulation of telomere maintenance|positive regulation of telomere maintenance|negative regula…	chromatin binding|double-stranded telomeric DNA binding|protein binding|protein C-terminus binding|telomeric DNA binding|protein homodimerization activity|	8	-3.9	7.39	10	-1.8	3.74	-3.6	9.11	0.0181	-6.8	-0.8
ENSMUSG00000027239	MDK	midkine (neurite growth-promoting factor 2)	extracellular region|	behavioral fear response|signal transduction|Notch signaling pathway|nervous system development|short-term memory|response to wounding|cell migration|dentate gyrus development|cerebellar granular layer development|cerebral cortex development|cell differentiation|adrenal gland development|defecation|response to drug|negative regulation of neuron apoptotic process|positive regulation of transcripti…	growth factor activity|heparin binding|	10	-4.2	4.2	10	-5.9	5.54	-5.6	9.06	0.0183	-11	-0.9
ENSMUSG00000028410	DNAJA1	DnaJ (Hsp40) homolog, subfamily A, member 1	cytosol|membrane|extracellular vesicular exosome|	protein folding|response to unfolded protein|spermatogenesis|response to heat|sperm motility|androgen receptor signaling pathway|positive regulation of apoptotic process|negative regulation of apoptotic process|negative regulation of JUN kinase activity|regulation of protein transport|protein localization to mitochondrion|	protein binding|ATP binding|Hsp70 protein binding|metal ion binding|low-density lipoprotein particle receptor binding|unfolded protein binding|chaperone binding|chaperone binding|	9	-4.3	9.91	10	4.4	0.837	-4.1	9.03	0.0186	-7.6	-1.4
ENSMUSG00000024603	DCTN4	dynactin 4 (p62)	nucleus|cytoplasm|centrosome|cytosol|dynactin complex|	antigen processing and presentation of exogenous peptide antigen via MHC class II|	protein N-terminus binding|	10	3	10.7	10	-1.1	1.06	2.8	9.01	0.0186	0.9	7.1
ENSMUSG00000052593	ADAM17	ADAM metallopeptidase domain 17	cytoplasm|plasma membrane|integral component of plasma membrane|cell-cell junction|focal adhesion|cell surface|actin cytoskeleton|membrane|apical plasma membrane|ruffle membrane|membrane raft|	response to hypoxia|positive regulation of protein phosphorylation|neutrophil mediated immunity|germinal center formation|positive regulation of leukocyte chemotaxis|proteolysis|membrane protein ectodomain proteolysis|membrane protein ectodomain proteolysis|apoptotic process|cell adhesion|epidermal growth factor receptor signaling pathway|epidermal growth factor receptor signaling pathway|Notch s…	metalloendopeptidase activity|metalloendopeptidase activity|metalloendopeptidase activity|Notch binding|interleukin-6 receptor binding|integrin binding|protein binding|metallopeptidase activity|metallopeptidase activity|metallopeptidase activity|zinc ion binding|SH3 domain binding|PDZ domain binding|	10	-1.6	3.23	10	-2	6.19	-1.8	8.99	0.0188	-4.6	-0.6
ENSMUSG00000025950	IDH1	isocitrate dehydrogenase 1 (NADP+), soluble	cytoplasm|mitochondrion|peroxisome|peroxisomal matrix|cytosol|cytosol|extracellular vesicular exosome|	glyoxylate cycle|tricarboxylic acid cycle|isocitrate metabolic process|2-oxoglutarate metabolic process|2-oxoglutarate metabolic process|NADPH regeneration|glutathione metabolic process|response to oxidative stress|female gonad development|cellular lipid metabolic process|small molecule metabolic process|response to steroid hormone|	magnesium ion binding|isocitrate dehydrogenase (NADP+) activity|isocitrate dehydrogenase (NADP+) activity|receptor binding|protein homodimerization activity|NADP binding|NAD binding|	10	-4.4	2.39	10	3.1	11	2.8	8.99	0.0188	0.7	6.5
ENSMUSG00000026229	PSMD1	proteasome (prosome, macropain) 26S subunit, non-ATPase, 1	proteasome complex|nucleoplasm|cytosol|proteasome regulatory particle|membrane|proteasome accessory complex|extracellular vesicular exosome|	G1/S transition of mitotic cell cycle|protein polyubiquitination|mitotic cell cycle|antigen processing and presentation of peptide antigen via MHC class I|antigen processing and presentation of exogenous peptide antigen via MHC class I, TAP-dependent|regulation of cellular amino acid metabolic process|apoptotic process|DNA damage response, signal transduction by p53 class mediator resulting in ce…	enzyme regulator activity|	6	2.2	5.07	8	2.3	4.27	2.2	8.98	0.0188	-5	7
ENSMUSG00000079184	MPHOSPH8	M-phase phosphoprotein 8	nuclear nucleosome|nucleus|nuclear heterochromatin|nucleolus|cytoplasm|plasma membrane|extracellular vesicular exosome|	transcription, DNA-templated|cell cycle|regulation of DNA methylation|negative regulation of transcription, DNA-templated|	protein binding|methylated histone binding|	10	-7	11.5	10	-1.5	2.95	-6.9	8.97	0.0188	-11.8	-0.7
ENSMUSG00000017716	BIRC5	baculoviral IAP repeat containing 5	nuclear chromosome|chromosome, centromeric region|condensed chromosome kinetochore|nucleus|cytoplasm|centriole|spindle|cytosol|cytosol|microtubule|spindle microtubule|cytoplasmic microtubule|midbody|interphase microtubule organizing center|chromosome passenger complex|	G2/M transition of mitotic cell cycle|mitotic cell cycle|cytokinesis|transcription, DNA-templated|protein phosphorylation|apoptotic process|chromosome segregation|mitotic nuclear division|mitotic nuclear division|positive regulation of cell proliferation|negative regulation of endopeptidase activity|protein complex localization|positive regulation of exit from mitosis|spindle checkpoint|negative …	cysteine-type endopeptidase inhibitor activity|protein binding|microtubule binding|microtubule binding|zinc ion binding|zinc ion binding|Ran GTPase binding|tubulin binding|enzyme binding|identical protein binding|protein homodimerization activity|protein homodimerization activity|cysteine-type endopeptidase inhibitor activity involved in apoptotic process|metal ion binding|protein heterodimerizat…	5	-5.6	7.81	3	-2.5	3.03	-5.3	8.93	0.0191	-12	7.4
ENSMUSG00000037849	GM4955	predicted gene 4955	None	None	None	10	2.7	6.32	10	2	3.14	2.5	8.91	0.0191	-2.6	8.3
ENSMUSG00000042043	TBCA	tubulin folding cofactor A	nucleolus|cytoplasm|microtubule|microtubule cytoskeleton|extracellular vesicular exosome|	protein folding|tubulin complex assembly|post-chaperonin tubulin folding pathway|cellular protein metabolic process|'de novo' posttranslational protein folding|	poly(A) RNA binding|unfolded protein binding|chaperone binding|	9	-2.6	3.41	8	-2.8	5.83	-2.7	8.87	0.0193	-5.6	-0.8
ENSMUSG00000022285	YWHAZ	tyrosine 3-monooxygenase/tryptophan 5-monooxygenase activation protein, zeta	extracellular space|nucleus|nucleoplasm|cytoplasm|mitochondrion|cytosol|postsynaptic density|cytoplasmic vesicle membrane|cell leading edge|melanosome|mast cell granule|protein complex|perinuclear region of cytoplasm|extracellular vesicular exosome|blood microparticle|	histamine secretion by mast cell|protein targeting to mitochondrion|apoptotic process|signal transduction|blood coagulation|gene expression|RNA metabolic process|mRNA metabolic process|platelet activation|response to drug|negative regulation of apoptotic process|membrane organization|intrinsic apoptotic signaling pathway|positive regulation of protein insertion into mitochondrial membrane involve…	protein binding|transcription factor binding|protein kinase binding|protein domain specific binding|protein complex binding|identical protein binding|poly(A) RNA binding|	8	-4.5	4.33	10	-3.2	5.09	-4.3	8.83	0.0194	-7.6	-1.4
ENSMUSG00000017724	ETV4	ets variant 4	nucleolus|	regulation of transcription from RNA polymerase II promoter|transcription from RNA polymerase II promoter|motor neuron axon guidance|cell differentiation|negative regulation of mammary gland epithelial cell proliferation|positive regulation of transcription from RNA polymerase II promoter|stem cell differentiation|branching involved in mammary gland duct morphogenesis|regulation of branching invo…	RNA polymerase II core promoter proximal region sequence-specific DNA binding|sequence-specific DNA binding RNA polymerase II transcription factor activity|RNA polymerase II core promoter proximal region sequence-specific DNA binding transcription factor activity involved in positive regulation of transcription|	10	-4.4	2.8	10	-3.7	6.44	-4.4	8.83	0.0194	-7.9	-1.6
ENSMUSG00000033054	NPAT	nuclear protein, ataxia-telangiectasia locus	nucleus|nucleoplasm|cytoplasm|Cajal body|Gemini of coiled bodies|	regulation of transcription involved in G1/S transition of mitotic cell cycle|transcription, DNA-templated|regulation of gene expression|positive regulation of transcription, DNA-templated|	sequence-specific DNA binding transcription factor activity|transcription coactivator activity|transcription coactivator activity|transcription corepressor activity|protein binding|protein C-terminus binding|protein N-terminus binding|	10	-3.5	2.19	9	-2.6	7.34	-2.8	8.82	0.0195	-5.5	-0.8
ENSMUSG00000050395	TNFSF15	tumor necrosis factor (ligand) superfamily, member 15	extracellular space|plasma membrane|integral component of plasma membrane|integral component of membrane|	activation of cysteine-type endopeptidase activity involved in apoptotic process|immune response|signal transduction|activation of NF-kappaB-inducing kinase activity|cytokine metabolic process|positive regulation of cytokine secretion|	receptor binding|death receptor binding|cytokine activity|tumor necrosis factor receptor binding|	10	-2.3	1.95	9	-4.6	8.04	-3.9	8.82	0.0195	-9.4	-0.7
ENSMUSG00000026069	IL1RL1	interleukin 1 receptor-like 1	extracellular region|external side of plasma membrane|integral component of membrane|	negative regulation of T-helper 1 type immune response|immune response|signal transduction|negative regulation of interferon-gamma production|positive regulation of interleukin-5 production|intracellular signal transduction|interleukin-33-mediated signaling pathway|positive regulation of macrophage activation|negative regulation of I-kappaB kinase/NF-kappaB signaling|positive regulation of inflam…	interleukin-33 binding|interleukin-33 receptor activity|cytokine receptor activity|interleukin-1 receptor activity|receptor signaling protein activity|protein binding|	1	6.5	8.96	0	0	0	6.5	8.78	0.0197	4.6	14
ENSMUSG00000035198	TUBG1	tubulin, gamma 1	pericentriolar material|condensed nuclear chromosome|gamma-tubulin complex|cytoplasm|cytoplasm|centrosome|centriole|polar microtubule|cytosol|cytoplasmic microtubule|cell leading edge|nonmotile primary cilium|ciliary basal body|apical part of cell|	G2/M transition of mitotic cell cycle|meiotic spindle organization|microtubule cytoskeleton organization|mitotic cell cycle|GTP catabolic process|microtubule nucleation|cytoplasmic microtubule organization|protein polymerization|	GTPase activity|structural constituent of cytoskeleton|protein binding|GTP binding|	9	4.6	7.53	8	1.8	1.86	3.6	8.74	0.0199	1.1	9.5
ENSMUSG00000059495	ARHGEF12	Rho guanine nucleotide exchange factor (GEF) 12	cytoplasm|cytosol|membrane|extracellular vesicular exosome|	G-protein coupled receptor signaling pathway|small GTPase mediated signal transduction|axon guidance|positive regulation of Rho GTPase activity|termination of G-protein coupled receptor signaling pathway|positive regulation of apoptotic process|neurotrophin TRK receptor signaling pathway|regulation of small GTPase mediated signal transduction|apoptotic signaling pathway|	G-protein coupled receptor binding|Rho guanyl-nucleotide exchange factor activity|GTPase activator activity|protein binding|	9	-4.4	7.41	10	-2.1	2.53	-2.6	8.73	0.02	-6.5	-0.9
ENSMUSG00000037005	XPNPEP2	X-prolyl aminopeptidase (aminopeptidase P) 2, membrane-bound	plasma membrane|membrane|anchored component of membrane|extracellular vesicular exosome|	proteolysis|	aminopeptidase activity|metallopeptidase activity|metal ion binding|	1	3.8	4.45	1	4.8	4.83	4.7	8.68	0.0203	2.8	10
ENSMUSG00000041096	TSPYL2	TSPY-like 2	nucleus|nucleoplasm|nucleolus|cytoplasm|centrosome|plasma membrane|	nucleosome assembly|transcription, DNA-templated|regulation of transcription, DNA-templated|activation of signaling protein activity involved in unfolded protein response|cell cycle|negative regulation of DNA replication|regulation of signal transduction|chromatin modification|negative regulation of cell growth|endoplasmic reticulum unfolded protein response|cellular protein metabolic process|neg…	rDNA binding|	10	0.6	0.275	10	-5	11.7	-4.9	8.62	0.0207	-10.4	-0.7
ENSMUSG00000030956	FAM53B	family with sequence similarity 53, member B	cellular_component|	biological_process|	molecular_function|	10	-2.9	6.27	10	-1.8	3.15	-2.7	8.61	0.0207	-5.6	-0.6
ENSMUSG00000027447	CST3	cystatin C	extracellular region|extracellular region|extracellular space|extracellular vesicular exosome|	defense response|negative regulation of peptidase activity|negative regulation of collagen catabolic process|negative regulation of extracellular matrix disassembly|negative regulation of extracellular matrix disassembly|negative regulation of endopeptidase activity|negative regulation of endopeptidase activity|regulation of tissue remodeling|extracellular fibril organization|negative regulation …	beta-amyloid binding|protease binding|endopeptidase inhibitor activity|cysteine-type endopeptidase inhibitor activity|protein binding|	9	-2	0.942	10	7	11.8	7	8.6	0.0209	2.6	14
ENSMUSG00000028907	UTP11L	UTP11-like, U3 small nucleolar ribonucleoprotein (yeast)	extracellular space|nucleolus|nucleolus|cytoplasm|small-subunit processome|	rRNA processing|nervous system development|ribosomal small subunit biogenesis|positive regulation of apoptotic process|	protein binding|poly(A) RNA binding|	10	-3.6	6.67	8	5	5.03	-3	8.6	0.0209	-10.1	5.5
ENSMUSG00000063550	NUP98	nucleoporin 98kDa	kinetochore|nuclear envelope|nuclear envelope|nuclear pore|nuclear pore|nucleoplasm|cytosol|nuclear pore outer ring|nuclear pore outer ring|nuclear membrane|nuclear periphery|nuclear inclusion body|nuclear pore nuclear basket|	protein import into nucleus, docking|mitotic cell cycle|carbohydrate metabolic process|DNA replication|nucleocytoplasmic transport|nuclear pore organization|mitotic nuclear envelope disassembly|hexose transport|regulation of glucose transport|glucose transport|viral process|cytokine-mediated signaling pathway|small molecule metabolic process|mRNA transport|nuclear pore complex assembly|transmembr…	transporter activity|protein binding|structural constituent of nuclear pore|structural constituent of nuclear pore|peptide binding|	10	-4.4	8.17	10	-1.5	2.09	-3.7	8.58	0.0209	-9	-0.6
ENSMUSG00000059891	TSKS	testis-specific serine kinase substrate	centriole|	negative regulation of phosphatase activity|	protein binding|protein kinase binding|	10	-2.3	4.47	10	-2.4	4.43	-2.4	8.54	0.0212	-6.8	1.4
ENSMUSG00000074476	SPC24	SPC24, NDC80 kinetochore complex component	condensed chromosome kinetochore|nucleus|nucleolus|cytosol|Ndc80 complex|	mitotic cell cycle|mitotic nuclear division|	protein binding|	9	-3.2	2.5	10	4.5	9.05	4.3	8.5	0.0215	1.7	10.1
ENSMUSG00000030042	POLE4	polymerase (DNA-directed), epsilon 4, accessory subunit	nucleus|Ada2/Gcn5/Ada3 transcription activator complex|epsilon DNA polymerase complex|	DNA-dependent DNA replication|DNA-dependent DNA replication|histone H3 acetylation|	DNA-directed DNA polymerase activity|protein binding|sequence-specific DNA binding|protein heterodimerization activity|	7	-3.9	4.62	8	-2.7	4.42	-3.7	8.45	0.0219	-7.1	-1
ENSMUSG00000062866	PHACTR2	phosphatase and actin regulator 2	None	negative regulation of catalytic activity|	actin binding|protein phosphatase inhibitor activity|protein binding|	9	-3.3	5.61	9	-1.9	3.93	-3.1	8.44	0.022	-7.1	-0.6
ENSMUSG00000003360	DDX23	DEAD (Asp-Glu-Ala-Asp) box polypeptide 23	nucleus|nucleoplasm|U5 snRNP|mitochondrion|plasma membrane|extracellular vesicular exosome|catalytic step 2 spliceosome|	cis assembly of pre-catalytic spliceosome|RNA splicing, via transesterification reactions|mRNA splicing, via spliceosome|mRNA splicing, via spliceosome|ATP catabolic process|RNA splicing|gene expression|	ATP-dependent RNA helicase activity|protein binding|ATP binding|poly(A) RNA binding|	9	-3	2.81	10	-4.2	6.29	-3.4	8.43	0.0221	-7.9	-0.6
ENSMUSG00000093626	GM20654	N/A	None	None	None	0	0	0	1	6.5	8.61	6.5	8.42	0.0222	4.3	13
ENSMUSG00000068314	GM6899	predicted gene 6899	cellular_component|	biological_process|	molecular_function|	0	0	0	1	6.5	8.6	6.5	8.41	0.0223	4.3	13
ENSMUSG00000023781	HES7	hes family bHLH transcription factor 7	nucleus|	negative regulation of transcription from RNA polymerase II promoter|skeletal system development|somitogenesis|transcription, DNA-templated|Notch signaling pathway|mesoderm development|regulation of somitogenesis|post-anal tail morphogenesis|rhythmic process|	DNA binding|transcription factor binding|protein dimerization activity|	2	-3	2.94	3	-3.8	6.03	-3.7	8.39	0.0225	-7	-1.9
ENSMUSG00000025911	ADHFE1	alcohol dehydrogenase, iron containing, 1	mitochondrion|mitochondrial matrix|	2-oxoglutarate metabolic process|molecular hydrogen transport|cellular metabolic process|small molecule metabolic process|oxidation-reduction process|	metal ion binding|hydroxyacid-oxoacid transhydrogenase activity|	10	-4.1	1.92	10	-6.1	7.33	-4.4	8.39	0.0225	-10.4	-0.6
ENSMUSG00000021149	GTPBP4	GTP binding protein 4	nucleus|nucleolus|cytoplasm|Golgi apparatus|membrane|nuclear membrane|perinuclear region of cytoplasm|	regulation of cyclin-dependent protein serine/threonine kinase activity|osteoblast differentiation|GTP catabolic process|negative regulation of DNA replication|negative regulation of cell proliferation|negative regulation of cell-cell adhesion|negative regulation of cell migration|negative regulation of protein ubiquitination|negative regulation of collagen binding|ribosome biogenesis|protein sta…	GTPase activity|protein binding|GTP binding|poly(A) RNA binding|	8	3.2	7.56	6	-2.7	2.06	3.2	8.38	0.0225	-1.7	9
ENSMUSG00000020687	CDC27	cell division cycle 27	nucleus|nucleoplasm|anaphase-promoting complex|cytoplasm|centrosome|spindle|cytosol|spindle microtubule|	mitotic cell cycle|metaphase/anaphase transition of mitotic cell cycle|mitotic spindle assembly checkpoint|cell proliferation|anaphase-promoting complex-dependent proteasomal ubiquitin-dependent protein catabolic process|negative regulation of ubiquitin-protein ligase activity involved in mitotic cell cycle|positive regulation of ubiquitin-protein ligase activity involved in mitotic cell cycle|re…	protein binding|protein phosphatase binding|	7	-3	4.65	5	-2.9	4.09	-3	8.37	0.0226	-7	5
ENSMUSG00000051257	TRAP1A	tumor rejection antigen P1A	nucleus|	None	None	10	-3	5.37	10	-2.1	3.83	-2.8	8.36	0.0226	-5.1	-0.6
ENSMUSG00000066149	CDC26	cell division cycle 26	nucleoplasm|anaphase-promoting complex|cytosol|	mitotic cell cycle|mitotic nuclear division|mitotic spindle assembly checkpoint|anaphase-promoting complex-dependent proteasomal ubiquitin-dependent protein catabolic process|negative regulation of ubiquitin-protein ligase activity involved in mitotic cell cycle|positive regulation of ubiquitin-protein ligase activity involved in mitotic cell cycle|regulation of ubiquitin-protein ligase activity …	protein binding|	7	1.6	1.36	6	-3.6	7.81	-3.5	8.35	0.0228	-7.3	-1.2
ENSMUSG00000004099	DNMT1	DNA (cytosine-5-)-methyltransferase 1	nucleus|replication fork|centromeric heterochromatin|	negative regulation of transcription from RNA polymerase II promoter|DNA methylation|transcription, DNA-templated|maintenance of DNA methylation|positive regulation of gene expression|gene silencing|chromatin modification|regulation of cell proliferation|positive regulation of histone H3-K4 methylation|negative regulation of histone H3-K9 methylation|cellular response to amino acid stimulus|C-5 m…	DNA binding|chromatin binding|RNA binding|DNA (cytosine-5-)-methyltransferase activity|protein binding|transcription factor binding|zinc ion binding|methyl-CpG binding|DNA-methyltransferase activity|	10	-1.8	2.32	10	-3.9	7.73	-2.5	8.34	0.0228	-6.3	-1.1
ENSMUSG00000025616	USP16	ubiquitin specific peptidase 16	nucleus|cytoplasm|	transcription, DNA-templated|regulation of transcription from RNA polymerase II promoter|ubiquitin-dependent protein catabolic process|cellular response to DNA damage stimulus|cell cycle|mitotic nuclear division|histone deubiquitination|monoubiquitinated histone H2A deubiquitination|positive regulation of transcription, DNA-templated|positive regulation of translational elongation|positive regula…	transcription coactivator activity|cysteine-type endopeptidase activity|ubiquitin thiolesterase activity|ubiquitin-specific protease activity|zinc ion binding|histone binding|ubiquitin binding|	9	-5.1	4.88	9	-2.4	5.13	-3	8.33	0.0229	-7.3	-1
ENSMUSG00000021758	DDX4	DEAD (Asp-Glu-Ala-Asp) box polypeptide 4	nucleus|cytoplasm|chromatoid body|perinuclear region of cytoplasm|pi-body|piP-body|	ATP catabolic process|male meiosis I|multicellular organismal development|spermatogenesis|sperm motility|regulation of protein localization|	nucleic acid binding|ATP binding|ATP-dependent helicase activity|	9	5.1	1.79	10	-3.9	7.73	-3.6	8.31	0.0231	-8	-0.9
ENSMUSG00000020737	HN1	hematological and neurological expressed 1	nucleus|	None	None	9	-6.3	3.22	10	-4.2	5.5	-4.4	8.3	0.0231	-10.1	-0.8
ENSMUSG00000020295	HBQ1A	hemoglobin, theta 1A	cellular_component|	transport|biological_process|oxygen transport|	molecular_function|oxygen transporter activity|metal ion binding|	1	6.2	8.47	0	0	0	6.2	8.28	0.0233	4.1	13
ENSMUSG00000073063	HBQ1B	hemoglobin, theta 1B	cellular_component|	transport|biological_process|oxygen transport|	molecular_function|oxygen transporter activity|metal ion binding|	1	6.2	8.47	0	0	0	6.2	8.28	0.0233	4.1	13
ENSMUSG00000026683	NUF2	NUF2, NDC80 kinetochore complex component	chromosome, centromeric region|condensed chromosome kinetochore|nucleus|cytosol|membrane|Ndc80 complex|	mitotic cell cycle|chromosome segregation|mitotic nuclear division|	molecular_function|protein binding|	6	4.3	8.77	5	-1.7	1.48	4	8.26	0.0234	1.4	9.4
ENSMUSG00000032959	PEBP1	phosphatidylethanolamine binding protein 1	nucleus|cytoplasm|extracellular vesicular exosome|	negative regulation of endopeptidase activity|	serine-type endopeptidase inhibitor activity|protein binding|ATP binding|phosphatidylethanolamine binding|enzyme binding|protein kinase binding|poly(A) RNA binding|	10	6	5.54	10	5.2	3.26	5.5	8.24	0.0236	1.3	11.8
ENSMUSG00000023043	KRT18	keratin 18	nucleolus|cytoplasm|microtubule organizing center|intermediate filament|centriolar satellite|keratin filament|perinuclear region of cytoplasm|extracellular vesicular exosome|	cell cycle|anatomical structure morphogenesis|viral process|tumor necrosis factor-mediated signaling pathway|Golgi to plasma membrane CFTR protein transport|negative regulation of apoptotic process|intermediate filament cytoskeleton organization|extrinsic apoptotic signaling pathway|hepatocyte apoptotic process|	structural molecule activity|protein binding|poly(A) RNA binding|scaffold protein binding|	10	-2.7	4.07	10	-2.5	4.54	-2.6	8.23	0.0237	-5.2	-0.8
ENSMUSG00000030268	BCAT1	branched chain amino-acid transaminase 1, cytosolic	mitochondrion|cytosol|	G1/S transition of mitotic cell cycle|cell proliferation|branched-chain amino acid biosynthetic process|branched-chain amino acid catabolic process|cellular nitrogen compound metabolic process|small molecule metabolic process|	branched-chain-amino-acid transaminase activity|identical protein binding|L-leucine transaminase activity|L-valine transaminase activity|L-isoleucine transaminase activity|	10	-2.4	1.58	10	-4.4	7.2	-3.6	8.22	0.0237	-8.4	-0.7
ENSMUSG00000038335	TSR1	TSR1, 20S rRNA accumulation, homolog (S. cerevisiae)	nucleolus|	ribosome assembly|	poly(A) RNA binding|	5	2.7	3.57	5	5.3	6.32	3.4	8.21	0.0238	1.2	10.2
ENSMUSG00000027454	GINS1	GINS complex subunit 1 (Psf1 homolog)	nucleus|nucleoplasm|cytoplasm|	mitotic cell cycle|inner cell mass cell proliferation|DNA strand elongation involved in DNA replication|	None	8	-4.1	6.12	5	-2.4	3.35	-3.9	8.2	0.0238	-7.8	-0.8
ENSMUSG00000066979	BUB3	BUB3 mitotic checkpoint protein	kinetochore|condensed chromosome kinetochore|nucleus|cytosol|	mitotic sister chromatid segregation|mitotic cell cycle|mitotic spindle assembly checkpoint|meiotic nuclear division|attachment of spindle microtubules to kinetochore|anaphase-promoting complex-dependent proteasomal ubiquitin-dependent protein catabolic process|negative regulation of ubiquitin-protein ligase activity involved in mitotic cell cycle|regulation of ubiquitin-protein ligase activity i…	protein binding|	10	-0.9	1.04	10	-2.2	8.03	-1.8	8.2	0.0238	-4.3	-0.5
ENSMUSG00000030030	1700003E16RIK	RIKEN cDNA 1700003E16 gene	cellular_component|	biological_process|	molecular_function|	0	0	0	1	-5.8	8.38	-5.8	8.19	0.0239	-11	-3.1
ENSMUSG00000012443	KIF11	kinesin family member 11	spindle pole|cytoplasm|spindle|cytosol|kinesin complex|microtubule|spindle microtubule|membrane|	microtubule-based movement|spindle organization|mitotic spindle organization|mitotic nuclear division|mitotic centrosome separation|blood coagulation|metabolic process|metabolic process|antigen processing and presentation of exogenous peptide antigen via MHC class II|spindle assembly involved in mitosis|	microtubule motor activity|ATP binding|microtubule binding|protein kinase binding|protein complex binding|	4	0	0	5	4.7	10.1	4.5	8.19	0.0239	2.3	9.6
ENSMUSG00000033208	S100B	S100 calcium binding protein B	ruffle|extracellular region|extracellular space|nucleus|cytoplasm|cytoplasm|neuronal cell body|intracellular membrane-bounded organelle|perinuclear region of cytoplasm|	axonogenesis|central nervous system development|learning or memory|memory|cell proliferation|positive regulation of cell proliferation|regulation of cell shape|positive regulation of apoptotic process|positive regulation of I-kappaB kinase/NF-kappaB signaling|innate immune response|regulation of neuronal synaptic plasticity|astrocyte differentiation|response to glucocorticoid|response to methylme…	calcium ion binding|protein binding|zinc ion binding|identical protein binding|protein homodimerization activity|protein homodimerization activity|S100 protein binding|tau protein binding|calcium-dependent protein binding|RAGE receptor binding|	1	6.2	8.37	0	0	0	6.2	8.18	0.024	4.1	13
ENSMUSG00000023505	CDCA3	cell division cycle associated 3	cellular_component|cytosol|	mitotic nuclear division|biological_process|protein ubiquitination|	molecular_function|	10	-4.9	10.4	10	5.5	4.21	-4.6	8.18	0.024	-11.9	-0.3
ENSMUSG00000020953	COCH	cochlin	proteinaceous extracellular matrix|extracellular vesicular exosome|	sensory perception of sound|regulation of cell shape|	protein binding|	10	-2.2	2.05	10	-2.5	6.47	-2.5	8.18	0.024	-5.7	-0.6
ENSMUSG00000060601	NR1H2	nuclear receptor subfamily 1, group H, member 2	nucleus|nucleoplasm|cytoplasm|	negative regulation of transcription from RNA polymerase II promoter|transcription initiation from RNA polymerase II promoter|gene expression|negative regulation of macrophage derived foam cell differentiation|positive regulation of triglyceride biosynthetic process|positive regulation of cholesterol efflux|positive regulation of lipid storage|negative regulation of cholesterol storage|positive r…	RNA polymerase II core promoter proximal region sequence-specific DNA binding|RNA polymerase II core promoter proximal region sequence-specific DNA binding transcription factor activity involved in positive regulation of transcription|sequence-specific transcription regulatory region DNA binding RNA polymerase II transcription factor recruiting transcription factor activity|DNA binding|steroid ho…	10	-3.6	7.23	10	-1.7	2.6	-3.3	8.15	0.0242	-7.2	-0.6
ENSMUSG00000054387	MDM4	MDM4, p53 regulator	nucleus|	negative regulation of transcription from RNA polymerase II promoter|protein complex assembly|cell proliferation|positive regulation of cell proliferation|negative regulation of cell proliferation|DNA damage response, signal transduction by p53 class mediator|negative regulation of protein catabolic process|negative regulation of apoptotic process|G0 to G1 transition|protein stabilization|negativ…	protein binding|zinc ion binding|enzyme binding|	8	-2.8	2.35	8	-3	6.05	-2.9	8.06	0.0248	-6.9	-1
ENSMUSG00000001855	NUP214	nucleoporin 214kDa	nucleus|nuclear pore|nucleoplasm|cytosol|focal adhesion|intracellular membrane-bounded organelle|	mitotic cell cycle|carbohydrate metabolic process|mRNA export from nucleus|protein import into nucleus|protein export from nucleus|mitotic nuclear envelope disassembly|hexose transport|gene expression|regulation of glucose transport|glucose transport|viral process|RNA metabolic process|mRNA metabolic process|cytokine-mediated signaling pathway|small molecule metabolic process|regulation of cell c…	transporter activity|nucleocytoplasmic transporter activity|protein binding|	9	7.3	6.97	9	3.2	4.22	6.9	8.05	0.0248	1.6	14.5
ENSMUSG00000022545	ERCC4	excision repair cross-complementation group 4	nucleotide-excision repair complex|nucleotide-excision repair factor 1 complex|chromosome, telomeric region|nuclear chromosome, telomeric region|nucleus|nucleoplasm|transcription factor TFIID complex|	resolution of meiotic recombination intermediates|nucleotide-excision repair, DNA damage removal|telomere maintenance|double-strand break repair via homologous recombination|DNA catabolic process, endonucleolytic|DNA catabolic process, endonucleolytic|DNA repair|DNA repair|transcription-coupled nucleotide-excision repair|nucleotide-excision repair|nucleotide-excision repair|nucleotide-excision re…	single-stranded DNA endodeoxyribonuclease activity|TFIID-class transcription factor binding|damaged DNA binding|single-stranded DNA binding|endodeoxyribonuclease activity|endodeoxyribonuclease activity|protein binding|protein C-terminus binding|structure-specific DNA binding|protein N-terminus binding|	10	-1.5	1.66	10	-4.7	8.54	-3.6	8.04	0.0249	-8.1	-1.4
ENSMUSG00000033170	CARD10	caspase recruitment domain family, member 10	cytoplasm|CBM complex|	protein complex assembly|activation of NF-kappaB-inducing kinase activity|regulation of apoptotic process|	protein binding|receptor signaling complex scaffold activity|	10	0.9	0.663	10	-3.6	9.41	-3.5	8	0.0252	-8.1	-0.7
ENSMUSG00000033307	MIF	macrophage migration inhibitory factor (glycosylation-inhibiting factor)	extracellular region|extracellular space|cytoplasm|cell surface|extracellular vesicular exosome|	prostaglandin biosynthetic process|negative regulation of mature B cell apoptotic process|inflammatory response|cell surface receptor signaling pathway|cell aging|cell proliferation|negative regulation of gene expression|positive regulation of protein kinase A signaling|carboxylic acid metabolic process|DNA damage response, signal transduction by p53 class mediator|positive regulation of B cell p…	dopachrome isomerase activity|receptor binding|cytokine activity|cytokine receptor binding|protein binding|chemoattractant activity|phenylpyruvate tautomerase activity|	7	-3.6	4.34	10	-2.7	4.18	-3.4	7.98	0.0253	-6.5	-1.1
ENSMUSG00000020994	PNN	pinin, desmosome associated protein	nucleus|cytoplasm|intermediate filament|plasma membrane|cell-cell junction|membrane|nuclear speck|desmosome|exon-exon junction complex|catalytic step 2 spliceosome|	mRNA splicing, via spliceosome|transcription, DNA-templated|regulation of transcription, DNA-templated|cell adhesion|	DNA binding|structural molecule activity|poly(A) RNA binding|	9	-2.3	0.791	8	-5.8	8.05	-3.9	7.97	0.0254	-10	-0.6
ENSMUSG00000037025	FOXA2	forkhead box A2	nucleus|cytoplasm|	positive regulation of transcription from RNA polymerase II promoter by glucose|negative regulation of transcription from RNA polymerase II promoter by glucose|in utero embryonic development|ectoderm formation|regulation of transcription from RNA polymerase II promoter|transcription from RNA polymerase II promoter|transcription from RNA polymerase II promoter|adult locomotory behavior|negative re…	RNA polymerase II core promoter proximal region sequence-specific DNA binding|RNA polymerase II distal enhancer sequence-specific DNA binding transcription factor activity involved in positive regulation of transcription|DNA binding|sequence-specific DNA binding transcription factor activity|transcription factor binding|protein domain specific binding|transcription regulatory region DNA binding|	1	2.2	1.82	1	-5.9	8.71	-5.8	7.91	0.0261	-11	-2.1
ENSMUSG00000000028	CDC45	cell division cycle 45	nucleus|nucleoplasm|cytoplasm|centrosome|	DNA replication checkpoint|G1/S transition of mitotic cell cycle|regulation of transcription involved in G1/S transition of mitotic cell cycle|mitotic cell cycle|DNA replication|DNA replication initiation|DNA strand elongation involved in DNA replication|	protein binding|	8	4.1	7.22	8	-4	5.82	3.8	7.9	0.0262	-5.7	9
ENSMUSG00000005732	RANBP1	RAN binding protein 1	nucleus|nuclear envelope|cytoplasm|centrosome|	spindle organization|signal transduction|viral process|positive regulation of GTPase activity|positive regulation of mitotic centrosome separation|intracellular transport|regulation of catalytic activity|	GDP-dissociation inhibitor activity|GTPase activator activity|Ran GTPase binding|	10	-6.1	8.71	10	-2.3	1.36	-5.8	7.88	0.0263	-10.2	-1.2
ENSMUSG00000028703	LRRC41	leucine rich repeat containing 41	membrane|	protein ubiquitination|	None	10	-3.6	4.79	10	-4.3	3.51	-3.6	7.84	0.0267	-8.2	-0.4
ENSMUSG00000044167	FOXO1	forkhead box O1	nucleus|nucleoplasm|cytoplasm|mitochondrion|cytosol|cytosol|	negative regulation of transcription from RNA polymerase II promoter|blood vessel development|temperature homeostasis|cellular glucose homeostasis|transcription, DNA-templated|protein acetylation|apoptotic process|cellular response to DNA damage stimulus|epidermal growth factor receptor signaling pathway|insulin receptor signaling pathway|fibroblast growth factor receptor signaling pathway|cellul…	RNA polymerase II core promoter proximal region sequence-specific DNA binding transcription factor activity involved in negative regulation of transcription|chromatin binding|protein binding|ubiquitin protein ligase binding|sequence-specific DNA binding|protein phosphatase 2A binding|	10	-4.7	4.05	10	-3.6	4.29	-4.5	7.83	0.0268	-9.1	-0.6
ENSMUSG00000019505	UBB	ubiquitin B	nucleoplasm|cytosol|plasma membrane|endosome membrane|endocytic vesicle membrane|	G1/S transition of mitotic cell cycle|G2/M transition of mitotic cell cycle|negative regulation of transcription from RNA polymerase II promoter|activation of MAPK activity|protein polyubiquitination|mitotic cell cycle|toll-like receptor signaling pathway|antigen processing and presentation of peptide antigen via MHC class I|antigen processing and presentation of exogenous peptide antigen via MHC…	protein binding|	7	-2.1	1.5	7	-2.6	6.76	-2.4	7.82	0.0268	-5.7	-0.7
ENSMUSG00000015027	GALNS	galactosamine (N-acetyl)-6-sulfatase	lysosomal lumen|extracellular vesicular exosome|	carbohydrate metabolic process|glycosaminoglycan metabolic process|keratan sulfate metabolic process|keratan sulfate catabolic process|small molecule metabolic process|	N-acetylgalactosamine-4-sulfatase activity|sulfuric ester hydrolase activity|N-acetylgalactosamine-6-sulfatase activity|metal ion binding|	9	1	0.132	10	-6.2	10.1	-5	7.82	0.0268	-11.1	-0.7
ENSMUSG00000030603	PSMC4	proteasome (prosome, macropain) 26S subunit, ATPase, 4	proteasome complex|nucleus|nucleoplasm|cytoplasm|cytosol|membrane|inclusion body|proteasome accessory complex|cytosolic proteasome complex|	G1/S transition of mitotic cell cycle|protein polyubiquitination|mitotic cell cycle|blastocyst development|antigen processing and presentation of peptide antigen via MHC class I|antigen processing and presentation of exogenous peptide antigen via MHC class I, TAP-dependent|ATP catabolic process|proteolysis|regulation of cellular amino acid metabolic process|apoptotic process|DNA damage response, …	protein binding|ATP binding|ATPase activity|	8	-3.7	5.32	10	-2.6	3.42	-3.5	7.81	0.0269	-9	1.8
ENSMUSG00000004151	ETV1	ets variant 1	nucleus|	regulation of transcription from RNA polymerase II promoter|transcription from RNA polymerase II promoter|axon guidance|muscle organ development|mechanosensory behavior|cell differentiation|positive regulation of transcription from RNA polymerase II promoter|peripheral nervous system neuron development|	RNA polymerase II core promoter proximal region sequence-specific DNA binding|sequence-specific DNA binding RNA polymerase II transcription factor activity|RNA polymerase II core promoter proximal region sequence-specific DNA binding transcription factor activity involved in positive regulation of transcription|sequence-specific DNA binding transcription factor activity|protein binding|	10	-1.9	4.53	10	-2.8	3.71	-1.9	7.8	0.027	-4.6	-0.6
ENSMUSG00000028031	DKK2	dickkopf WNT signaling pathway inhibitor 2	extracellular space|	multicellular organismal development|Wnt signaling pathway|negative regulation of canonical Wnt signaling pathway|positive regulation of canonical Wnt signaling pathway|	None	9	-1.3	1.5	9	-4.5	7.55	-1.5	7.79	0.027	-9.2	-0.4
ENSMUSG00000037262	KIN	Kin17 DNA and RNA binding protein	nucleus|cytoplasm|nuclear matrix|	DNA replication|DNA repair|DNA recombination|mRNA processing|cellular response to DNA damage stimulus|viral process|	DNA binding|double-stranded DNA binding|RNA binding|metal ion binding|	6	-3.5	5.76	8	-2.2	3.35	-3	7.76	0.0273	-7.5	-0.4
ENSMUSG00000038679	TRPS1	trichorhinophalangeal syndrome I	nucleus|	negative regulation of transcription from RNA polymerase II promoter|skeletal system development|chondrocyte differentiation|transcription from RNA polymerase II promoter|NLS-bearing protein import into nucleus|transmembrane receptor protein serine/threonine kinase signaling pathway|regulation of histone deacetylation|regulation of chondrocyte differentiation|positive regulation of extrinsic apop…	sequence-specific DNA binding transcription factor activity|protein binding|zinc ion binding|sequence-specific DNA binding|	10	-3.1	5.09	10	-4	3.09	-3.2	7.74	0.0275	-7.8	-0.2
ENSMUSG00000026175	VIL1	villin 1	ruffle|cytoplasm|microvillus|lamellipodium|filopodium|actin filament bundle|filopodium tip|extracellular vesicular exosome|	protein complex assembly|epidermal growth factor receptor signaling pathway|regulation of cell shape|response to bacterium|positive regulation of epithelial cell migration|actin filament polymerization|actin filament depolymerization|positive regulation of cell migration|epithelial cell differentiation|positive regulation of actin filament bundle assembly|cellular response to hepatocyte growth fa…	calcium ion binding|protein binding|phosphatidylinositol-4,5-bisphosphate binding|lysophosphatidic acid binding|identical protein binding|protein homodimerization activity|cysteine-type endopeptidase inhibitor activity involved in apoptotic process|actin filament binding|	10	-3.9	3.2	10	-2.1	4.98	-2	7.74	0.0275	-5.7	-0.5
ENSMUSG00000028948	NOL9	nucleolar protein 9	nucleolus|membrane|	maturation of 5.8S rRNA|phosphorylation|	RNA binding|ATP binding|polynucleotide 5'-hydroxyl-kinase activity|	7	-2.8	1.8	7	4.5	10	4	7.72	0.0277	-3.2	10
ENSMUSG00000038429	USP5	ubiquitin specific peptidase 5 (isopeptidase T)	lysosome|	ubiquitin-dependent protein catabolic process|positive regulation of proteasomal ubiquitin-dependent protein catabolic process|protein K48-linked deubiquitination|	cysteine-type endopeptidase activity|ubiquitin thiolesterase activity|protein binding|omega peptidase activity|zinc ion binding|	4	4.1	5.07	5	-3.7	7.99	-3.6	7.72	0.0277	-9	4.4
ENSMUSG00000030413	PGLYRP1	peptidoglycan recognition protein 1	extracellular region|extracellular vesicular exosome|	pattern recognition receptor signaling pathway|immune response|peptidoglycan catabolic process|detection of bacterium|negative regulation of interferon-gamma production|negative regulation of natural killer cell differentiation involved in immune response|growth of symbiont in host|innate immune response|defense response to Gram-positive bacterium|	zinc ion binding|N-acetylmuramoyl-L-alanine amidase activity|peptidoglycan receptor activity|peptidoglycan binding|	9	1	0.16	10	-3.8	8.58	-3.9	7.71	0.0278	-10	2
ENSMUSG00000005378	WBSCR22	Williams Beuren syndrome chromosome region 22	cellular_component|nucleus|cytoplasm|	transcription, DNA-templated|regulation of transcription, DNA-templated|rRNA processing|biological_process|chromatin modification|methylation|methylation|	methyltransferase activity|poly(A) RNA binding|	9	-3.3	4.02	9	-2.1	4.42	-3.1	7.7	0.0278	-5.7	-0.7
ENSMUSG00000006736	TSPAN31	tetraspanin 31	integral component of plasma membrane|membrane|	positive regulation of cell proliferation|	None	10	-4.2	5.19	10	-1.6	3.23	-2.2	7.66	0.0282	-6.1	-0.6
ENSMUSG00000040731	EIF4H	eukaryotic translation initiation factor 4H	cytosol|membrane|eukaryotic translation initiation factor 4F complex|perinuclear region of cytoplasm|	translation|translational initiation|regulation of translational initiation|gene expression|viral process|sexual reproduction|cellular protein metabolic process|developmental growth|	nucleotide binding|RNA binding|translation initiation factor activity|protein binding|translation factor activity, nucleic acid binding|poly(A) RNA binding|	10	-1.6	0.703	10	-4.7	8.28	-3.6	7.64	0.0283	-8.7	-0.6
ENSMUSG00000000776	POLR3D	polymerase (RNA) III (DNA directed) polypeptide D, 44kDa	nuclear chromatin|nucleoplasm|DNA-directed RNA polymerase III complex|DNA-directed RNA polymerase III complex|cytosol|	transcription from RNA polymerase III promoter|transcription elongation from RNA polymerase III promoter|termination of RNA polymerase III transcription|gene expression|positive regulation of type I interferon production|positive regulation of interferon-beta production|innate immune response|positive regulation of innate immune response|defense response to virus|	RNA polymerase III activity|DNA binding|chromatin binding|	10	-3.1	5.53	10	-3.1	2.42	-3.1	7.63	0.0285	-7.6	-0.3
ENSMUSG00000041849	CARD6	caspase recruitment domain family, member 6	intracellular|	apoptotic process|regulation of apoptotic process|	None	8	-2.6	0.852	10	-4.7	7.31	-5.5	7.61	0.0286	-10.6	-1.1
ENSMUSG00000028681	PTCH2	patched 2	integral component of membrane|	signal transduction|signal transduction|epidermis development|hair cycle|negative regulation of smoothened signaling pathway|	smoothened binding|hedgehog receptor activity|hedgehog family protein binding|hedgehog family protein binding|	10	-2.7	4.35	10	-1.9	3.78	-2.6	7.61	0.0286	-7.9	2.2
ENSMUSG00000003378	GRIK5	glutamate receptor, ionotropic, kainate 5	endoplasmic reticulum|plasma membrane|postsynaptic density|cell junction|dendrite|kainate selective glutamate receptor complex|presynaptic membrane|terminal bouton|perikaryon|postsynaptic membrane|	protein retention in ER lumen|synaptic transmission|regulation of synaptic vesicle fusion to presynaptic membrane|ion transmembrane transport|ion transmembrane transport|ionotropic glutamate receptor signaling pathway|ionotropic glutamate receptor signaling pathway|synaptic transmission, glutamatergic|receptor clustering|positive regulation of neuron apoptotic process|establishment of localizatio…	extracellular-glutamate-gated ion channel activity|kainate selective glutamate receptor activity|SH3 domain binding|PDZ domain binding|identical protein binding|	0	0	0	1	6.1	7.71	6.1	7.52	0.0295	3.6	12
ENSMUSG00000036594	H2-AA	histocompatibility 2, class II antigen A, alpha	lysosome|plasma membrane|external side of plasma membrane|membrane|membrane|integral component of membrane|MHC class II protein complex|	immune system process|antigen processing and presentation of peptide or polysaccharide antigen via MHC class II|immune response|antigen processing and presentation|antigen processing and presentation of exogenous peptide antigen via MHC class II|response to interferon-gamma|negative regulation of T cell proliferation|positive regulation of T cell differentiation|antigen processing and presentatio…	protein binding|peptide antigen binding|protein heterodimerization activity|	10	-6.5	4.17	10	-4.5	4.15	-6.3	7.5	0.0297	-11.6	-0.4
ENSMUSG00000027193	API5	apoptosis inhibitor 5	nucleus|spliceosomal complex|cytoplasm|membrane|	apoptotic process|negative regulation of apoptotic process|negative regulation of apoptotic process|negative regulation of apoptotic process|negative regulation of fibroblast apoptotic process|	protein binding|fibroblast growth factor binding|poly(A) RNA binding|	9	4.9	7.88	9	-1.8	2.35	4.5	7.49	0.0298	-1.7	12
ENSMUSG00000026628	ATF3	activating transcription factor 3	nucleus|nucleoplasm|nucleolus|	gluconeogenesis|transcription, DNA-templated|activation of signaling protein activity involved in unfolded protein response|positive regulation of cell proliferation|endoplasmic reticulum unfolded protein response|skeletal muscle cell differentiation|cellular protein metabolic process|negative regulation of transcription, DNA-templated|positive regulation of transcription from RNA polymerase II p…	RNA polymerase II regulatory region sequence-specific DNA binding|RNA polymerase II transcription regulatory region sequence-specific DNA binding transcription factor activity involved in positive regulation of transcription|sequence-specific DNA binding transcription factor activity|transcription corepressor activity|protein binding|identical protein binding|	9	-1.7	3.05	10	-2.2	4.88	-2	7.47	0.03	-4.4	-0.4
ENSMUSG00000026435	SLC45A3	solute carrier family 45, member 3	integral component of membrane|	transmembrane transport|	None	10	-4.1	5.82	10	-2.4	2.2	-3.4	7.46	0.0301	-7.2	-0.7
ENSMUSG00000039982	DTX4	deltex 4, E3 ubiquitin ligase	cytosol|	Notch signaling pathway|protein ubiquitination|regulation of type I interferon production|positive regulation of type I interferon production|innate immune response|	zinc ion binding|ligase activity|	10	-6.7	10.6	10	-0.2	0.0618	-6.5	7.45	0.0301	-11.8	-0.9
ENSMUSG00000053641	DENND4A	DENN/MADD domain containing 4A	nucleus|	transcription, DNA-templated|regulation of transcription, DNA-templated|positive regulation of Rab GTPase activity|	DNA binding|Rab guanyl-nucleotide exchange factor activity|	10	0	0	10	-5.2	9.09	-5.2	7.43	0.0303	-11	-1.4
ENSMUSG00000021116	EIF2S1	eukaryotic translation initiation factor 2, subunit 1 alpha, 35kDa	nucleus|cytosol|polysome|eukaryotic translation initiation factor 2 complex|eukaryotic translation initiation factor 2B complex|cytoplasmic stress granule|membrane|extracellular vesicular exosome|	translation|translational initiation|activation of signaling protein activity involved in unfolded protein response|gene expression|endoplasmic reticulum unfolded protein response|regulation of translational initiation in response to stress|cellular protein metabolic process|protein autophosphorylation|	translation initiation factor activity|protein binding|ribosome binding|poly(A) RNA binding|	8	-3.3	5.03	8	-3.7	2.75	-3.4	7.4	0.0306	-8	5.5
ENSMUSG00000031858	MAU2	MAU2 sister chromatid cohesion factor	chromatin|nucleus|nucleoplasm|nucleoplasm|SMC loading complex|SMC loading complex|	mitotic cell cycle|maintenance of mitotic sister chromatid cohesion|	protein binding|protein N-terminus binding|	10	-4.7	1.63	10	-4.1	6.15	-4.6	7.39	0.0307	-9.2	-0.6
ENSMUSG00000045382	CXCR4	chemokine (C-X-C motif) receptor 4	cytoplasm|lysosome|early endosome|late endosome|plasma membrane|plasma membrane|external side of plasma membrane|cell surface|integral component of membrane|cytoplasmic membrane-bounded vesicle|cell junction|growth cone|cell leading edge|cytoplasmic vesicle|extracellular vesicular exosome|	activation of MAPK activity|patterning of blood vessels|response to hypoxia|ameboidal cell migration|neuron migration|dendritic cell chemotaxis|apoptotic process|inflammatory response|G-protein coupled receptor signaling pathway|positive regulation of cytosolic calcium ion concentration|germ cell development|brain development|motor neuron axon guidance|germ cell migration|response to virus|viral …	virus receptor activity|actin binding|G-protein coupled receptor activity|protein binding|coreceptor activity|C-X-C chemokine receptor activity|cytokine binding|ubiquitin protein ligase binding|myosin light chain binding|ubiquitin binding|	10	-2	1.84	10	-1.9	5.84	-2	7.38	0.0308	-5.5	-0.4
ENSMUSG00000032997	CHPF	chondroitin polymerizing factor	Golgi membrane|mitochondrial matrix|cytosol|integral component of membrane|Golgi cisterna membrane|	carbohydrate metabolic process|glycosaminoglycan metabolic process|chondroitin sulfate metabolic process|chondroitin sulfate biosynthetic process|small molecule metabolic process|	protein binding|metal ion binding|glucuronosyl-N-acetylgalactosaminyl-proteoglycan 4-beta-N-acetylgalactosaminyltransferase activity|N-acetylgalactosaminyl-proteoglycan 3-beta-glucuronosyltransferase activity|	9	2.4	5.54	10	1.7	2.57	2	7.37	0.0309	0.3	5.9
ENSMUSG00000024610	CD74	CD74 molecule, major histocompatibility complex, class II invariant chain	Golgi membrane|intracellular|lysosomal membrane|multivesicular body|vacuole|plasma membrane|external side of plasma membrane|cell surface|ER to Golgi transport vesicle membrane|membrane|integral component of membrane|transport vesicle membrane|endocytic vesicle membrane|clathrin-coated endocytic vesicle membrane|trans-Golgi network membrane|macrophage migration inhibitory factor receptor complex|…	activation of MAPK activity|prostaglandin biosynthetic process|positive regulation of cytokine-mediated signaling pathway|positive regulation of dendritic cell antigen processing and presentation|negative regulation of peptide secretion|positive regulation of type 2 immune response|negative regulation of mature B cell apoptotic process|protein complex assembly|intracellular protein transport|defe…	beta-amyloid binding|cytokine receptor activity|protein binding|cytokine binding|MHC class II protein complex binding|macrophage migration inhibitory factor binding|MHC class II protein binding|MHC class II protein binding|MHC class II protein binding, via antigen binding groove|identical protein binding|protein binding involved in protein folding|nitric-oxide synthase binding|	1	-4.1	2.29	1	6.3	8.2	6.3	7.37	0.0309	0.7	13
ENSMUSG00000036427	GPI1	glucose phosphate isomerase 1	extracellular region|extracellular space|nucleus|cytoplasm|cytosol|plasma membrane|plasma membrane|membrane|neuron projection|ciliary membrane|extracellular vesicular exosome|	angiogenesis|in utero embryonic development|mesoderm formation|carbohydrate metabolic process|gluconeogenesis|glycolytic process|glycolytic process|methylglyoxal biosynthetic process|erythrocyte homeostasis|glucose homeostasis|negative regulation of cysteine-type endopeptidase activity involved in apoptotic process|negative regulation of neuron apoptotic process|aldehyde catabolic process|glucose…	glucose-6-phosphate isomerase activity|glucose-6-phosphate isomerase activity|glucose-6-phosphate isomerase activity|cytokine activity|protein binding|growth factor activity|isomerase activity|intramolecular transferase activity|monosaccharide binding|	10	-4.3	3.93	9	-4.1	3.8	-4.3	7.37	0.0309	-8.3	-0.5
ENSMUSG00000024517	GRP	gastrin-releasing peptide	extracellular region|extracellular space|	signal transduction|neuropeptide signaling pathway|	receptor binding|neuropeptide hormone activity|	10	-3.4	9.3	10	-0.5	0.254	-3.1	7.35	0.0313	-6.9	-0.5
ENSMUSG00000022881	RFC4	replication factor C (activator 1) 4, 37kDa	nucleoplasm|DNA replication factor C complex|	mitotic cell cycle|telomere maintenance via recombination|telomere maintenance|DNA replication|DNA replication|DNA strand elongation involved in DNA replication|DNA repair|DNA repair|transcription-coupled nucleotide-excision repair|nucleotide-excision repair|nucleotide-excision repair, DNA gap filling|telomere maintenance via semi-conservative replication|phosphatidylinositol-mediated signaling|	DNA binding|protein binding|ATP binding|nucleoside-triphosphatase activity|	6	-3	2.11	7	-2.5	5.68	-2.7	7.35	0.0313	-6.6	-0.6
ENSMUSG00000027719	ADAD1	adenosine deaminase domain containing 1 (testis-specific)	nucleus|	RNA processing|multicellular organismal development|spermatid development|	RNA binding|adenosine deaminase activity|	10	1.4	0.899	9	3.1	7.39	2.5	7.35	0.0313	0.1	7.5
ENSMUSG00000057219	ARMC7	armadillo repeat containing 7	cytoplasm|	None	None	1	5.8	7.53	0	0	0	5.8	7.34	0.0314	3.6	12
ENSMUSG00000021147	WDR37	WD repeat domain 37	None	None	None	9	-3.3	6.67	10	-2.9	0.941	-3.3	7.33	0.0315	-8.1	-0.8
ENSMUSG00000022476	POLR3H	polymerase (RNA) III (DNA directed) polypeptide H (22.9kD)	nucleus|nucleoplasm|nucleoplasm|DNA-directed RNA polymerase III complex|centrosome|cytosol|intracellular membrane-bounded organelle|	nucleobase-containing compound metabolic process|transcription from RNA polymerase III promoter|transcription from RNA polymerase III promoter|transcription initiation from RNA polymerase III promoter|transcription elongation from RNA polymerase III promoter|termination of RNA polymerase III transcription|gene expression|positive regulation of type I interferon production|innate immune response|d…	RNA polymerase III activity|DNA binding|DNA-directed RNA polymerase activity|	4	-5.3	3.17	2	-4.2	4.87	-5.1	7.33	0.0315	-10.5	-1.8
ENSMUSG00000033020	POLR2F	polymerase (RNA) II (DNA directed) polypeptide F	nucleus|nucleoplasm|DNA-directed RNA polymerase II, core complex|DNA-directed RNA polymerase III complex|nucleolus|DNA-directed RNA polymerase I complex|cytosol|	mRNA splicing, via spliceosome|DNA repair|transcription-coupled nucleotide-excision repair|nucleotide-excision repair|transcription from RNA polymerase I promoter|transcription from RNA polymerase II promoter|transcription from RNA polymerase II promoter|transcription initiation from RNA polymerase II promoter|transcription elongation from RNA polymerase II promoter|7-methylguanosine mRNA capping…	RNA polymerase I activity|RNA polymerase II activity|RNA polymerase III activity|DNA binding|	9	-4	3.3	9	-2.8	4.44	-3.9	7.31	0.0316	-8.4	-0.6
ENSMUSG00000031712	IL15	interleukin 15	extracellular region|extracellular space|nucleus|cytoplasm|endosome|Golgi apparatus|integral component of plasma membrane|cell surface|membrane|	natural killer cell differentiation|NK T cell proliferation|inflammatory response|immune response|signal transduction|cell-cell signaling|aging|positive regulation of cell proliferation|skeletal muscle atrophy|hyaluronan metabolic process|positive regulation of interleukin-17 production|positive regulation of natural killer cell proliferation|positive regulation of natural killer cell differentia…	cytokine activity|cytokine receptor binding|protein binding|	9	3.4	8.58	9	1.6	0.529	3.1	7.31	0.0316	0.8	8.7
ENSMUSG00000030591	PSMD8	proteasome (prosome, macropain) 26S subunit, non-ATPase, 8	proteasome complex|nucleus|nucleoplasm|cytosol|proteasome regulatory particle|proteasome accessory complex|extracellular vesicular exosome|	G1/S transition of mitotic cell cycle|protein polyubiquitination|mitotic cell cycle|antigen processing and presentation of peptide antigen via MHC class I|antigen processing and presentation of exogenous peptide antigen via MHC class I, TAP-dependent|regulation of cellular amino acid metabolic process|apoptotic process|DNA damage response, signal transduction by p53 class mediator resulting in ce…	None	8	6.3	3.99	7	-3.5	3.65	-3.5	7.3	0.0316	-10	6.1
ENSMUSG00000004667	POLR2E	polymerase (RNA) II (DNA directed) polypeptide E, 25kDa	nucleus|nucleoplasm|DNA-directed RNA polymerase II, core complex|DNA-directed RNA polymerase III complex|DNA-directed RNA polymerase I complex|cytosol|	mRNA splicing, via spliceosome|DNA repair|transcription-coupled nucleotide-excision repair|nucleotide-excision repair|transcription from RNA polymerase I promoter|transcription from RNA polymerase II promoter|transcription from RNA polymerase II promoter|transcription initiation from RNA polymerase II promoter|transcription elongation from RNA polymerase II promoter|7-methylguanosine mRNA capping…	RNA polymerase I activity|RNA polymerase II activity|RNA polymerase III activity|DNA binding|DNA-directed RNA polymerase activity|protein binding|	6	-3.9	9.75	7	2.4	1.8	-3.8	7.27	0.032	-8.9	-1.1
ENSMUSG00000040282	BC052040	cDNA sequence BC052040	cellular_component|	biological_process|	molecular_function|	10	-3.5	9.06	9	-1.1	0.744	-3.3	7.26	0.032	-6.2	-0.7
ENSMUSG00000028312	SMC2	structural maintenance of chromosomes 2	nuclear chromosome|condensed chromosome|condensin complex|nucleus|nucleoplasm|cytoplasm|cytosol|extracellular vesicular exosome|	mitotic cell cycle|mitotic chromosome condensation|meiotic chromosome condensation|meiotic chromosome segregation|kinetochore organization|	protein binding|ATP binding|protein heterodimerization activity|	4	-4.3	2.61	5	-3.4	5.26	-3.8	7.24	0.0322	-8.8	-1
ENSMUSG00000070501	BC094916	cDNA sequence BC094916	nucleus|nucleolus|cytoplasm|membrane|	biological_process|	double-stranded DNA binding|transcription factor binding|poly(A) RNA binding|	10	2.6	5.37	10	2.9	2.2	2.8	7.23	0.0323	0.5	6.1
ENSMUSG00000036948	BC037034	cDNA sequence BC037034	cellular_component|	biological_process|	molecular_function|	10	-5.5	2.98	10	-3	5.33	-3.3	7.21	0.0324	-8.2	-0.6
ENSMUSG00000001672	MARVELD3	MARVEL domain containing 3	tight junction|integral component of membrane|cytoplasmic vesicle|	cell-cell junction organization|tight junction assembly|	protein binding|	1	5.8	7.37	0	0	0	5.8	7.19	0.0326	3.5	12
ENSMUSG00000068039	TCP1	t-complex 1	pericentriolar material|acrosomal vesicle|zona pellucida receptor complex|nuclear heterochromatin|Golgi apparatus|centrosome|cytosol|chaperonin-containing T-complex|microtubule|cell body|extracellular vesicular exosome|	protein folding|tubulin complex assembly|binding of sperm to zona pellucida|cellular protein metabolic process|'de novo' posttranslational protein folding|	protein binding|ATP binding|poly(A) RNA binding|unfolded protein binding|	6	5.6	8.86	5	-2.3	1.92	5.5	7.18	0.0327	-0.7	12
ENSMUSG00000031216	STARD8	StAR-related lipid transfer (START) domain containing 8	cytosol|focal adhesion|	small GTPase mediated signal transduction|positive regulation of GTPase activity|regulation of small GTPase mediated signal transduction|	GTPase activator activity|lipid binding|	10	-2.3	1.96	10	-4.2	6.66	-3	7.18	0.0327	-7.9	-0.4
ENSMUSG00000001403	UBE2C	ubiquitin-conjugating enzyme E2C	nucleoplasm|anaphase-promoting complex|cytosol|	mitotic cell cycle|ubiquitin-dependent protein catabolic process|cell cycle|spindle organization|mitotic spindle assembly checkpoint|cyclin catabolic process|exit from mitosis|free ubiquitin chain polymerization|protein ubiquitination|anaphase-promoting complex-dependent proteasomal ubiquitin-dependent protein catabolic process|anaphase-promoting complex-dependent proteasomal ubiquitin-dependent …	ubiquitin-protein transferase activity|ubiquitin-protein transferase activity|protein binding|ATP binding|acid-amino acid ligase activity|	10	-1.9	0.408	9	-4.4	7.78	-4.1	7.16	0.0329	-7.9	-1.7
ENSMUSG00000000489	PDGFB	platelet-derived growth factor beta polypeptide	Golgi membrane|extracellular region|extracellular region|extracellular space|cytoplasm|endoplasmic reticulum lumen|cell surface|basolateral plasma membrane|platelet alpha granule lumen|	response to hypoxia|embryonic placenta development|positive regulation of endothelial cell proliferation|monocyte chemotaxis|platelet degranulation|positive regulation of glomerular filtration|DNA replication|protein phosphorylation|substrate-dependent cell migration|epidermal growth factor receptor signaling pathway|transforming growth factor beta receptor signaling pathway|heart development|blo…	platelet-derived growth factor receptor binding|platelet-derived growth factor receptor binding|platelet-derived growth factor receptor binding|platelet-derived growth factor receptor binding|protein binding|collagen binding|growth factor activity|superoxide-generating NADPH oxidase activator activity|chemoattractant activity|identical protein binding|protein homodimerization activity|protein het…	10	4.6	4.72	10	2.5	3.51	3.5	7.14	0.0331	0.4	8.1
ENSMUSG00000047146	TET1	tet methylcytosine dioxygenase 1	nucleus|	inner cell mass cell differentiation|transcription, DNA-templated|protein O-linked glycosylation|chromatin modification|stem cell maintenance|regulation of DNA methylation|positive regulation of transcription from RNA polymerase II promoter|oxidation-reduction process|DNA demethylation|negative regulation of methylation-dependent chromatin silencing|	iron ion binding|zinc ion binding|structure-specific DNA binding|methylcytosine dioxygenase activity|methylcytosine dioxygenase activity|	10	-0.6	0.319	10	-4.2	8.05	-4.2	7.13	0.0332	-8.6	-0.6
ENSMUSG00000029313	AFF1	AF4/FMR2 family, member 1	nucleus|	positive regulation of transcription, DNA-templated|	sequence-specific DNA binding transcription factor activity|protein binding|	9	-3.6	3.06	9	6.9	10.3	6.9	7.13	0.0332	-4.4	14
ENSMUSG00000030337	VAMP1	vesicle-associated membrane protein 1 (synaptobrevin 1)	mitochondrial outer membrane|integral component of plasma membrane|cell junction|endocytic vesicle membrane|synaptic vesicle membrane|neuron projection|	synaptic transmission|neurotransmitter secretion|vesicle-mediated transport|	protein binding|	10	-6.6	2.03	10	-3.8	5.94	-4.3	7.12	0.0332	-10.3	-0.5
ENSMUSG00000032254	KIF23	kinesin family member 23	nucleus|nucleoplasm|centrosome|spindle|cytosol|kinesin complex|microtubule|midbody|intercellular bridge|mitotic spindle|centralspindlin complex|	mitotic spindle elongation|mitotic cell cycle|cytokinesis|microtubule-based movement|blood coagulation|metabolic process|metabolic process|antigen processing and presentation of exogenous peptide antigen via MHC class II|positive regulation of cytokinesis|spindle midzone assembly involved in mitosis|	microtubule motor activity|protein binding|ATP binding|microtubule binding|	9	-7.7	6.68	9	-1.2	1.19	-1.9	7.11	0.0334	-13.4	-0.4
ENSMUSG00000028933	XRCC2	X-ray repair complementing defective repair in Chinese hamster cells 2	replication fork|cytoplasm|centrosome|Rad51B-Rad51C-Rad51D-XRCC2 complex|	mitotic cell cycle|double-strand break repair via homologous recombination|in utero embryonic development|ATP catabolic process|DNA repair|meiotic nuclear division|response to X-ray|response to gamma radiation|strand invasion|negative regulation of neuron apoptotic process|positive regulation of neurogenesis|centrosome organization|	four-way junction DNA binding|protein binding|ATP binding|DNA-dependent ATPase activity|	10	-2.2	2.61	10	-3	5.04	-2.5	7.11	0.0334	-7.1	-0.3
ENSMUSG00000039067	PSMD7	proteasome (prosome, macropain) 26S subunit, non-ATPase, 7	proteasome complex|nucleus|nucleoplasm|cytosol|proteasome regulatory particle|membrane|extracellular vesicular exosome|	G1/S transition of mitotic cell cycle|protein polyubiquitination|mitotic cell cycle|antigen processing and presentation of peptide antigen via MHC class I|antigen processing and presentation of exogenous peptide antigen via MHC class I, TAP-dependent|regulation of cellular amino acid metabolic process|apoptotic process|DNA damage response, signal transduction by p53 class mediator resulting in ce…	protein binding|	6	1.9	2.01	8	4.1	6	2.8	7.11	0.0334	0.4	8.3
ENSMUSG00000019470	XAB2	XPA binding protein 2	nucleus|nucleoplasm|membrane|catalytic step 2 spliceosome|	mRNA splicing, via spliceosome|blastocyst development|DNA repair|transcription-coupled nucleotide-excision repair|transcription-coupled nucleotide-excision repair|nucleotide-excision repair|transcription, DNA-templated|	protein binding|	6	-4.7	3.76	9	-2.7	5.08	-4.1	7.11	0.0334	-8	-1
ENSMUSG00000029828	4921507P07RIK	RIKEN cDNA 4921507P07 gene	cellular_component|	biological_process|	molecular_function|	10	0.1	0.00261	10	-4.9	7.55	-4.2	7.09	0.0337	-10.5	-0.5
ENSMUSG00000026966	SSNA1	Sjogren syndrome nuclear autoantigen 1	nucleus|centrosome|cytosol|	G2/M transition of mitotic cell cycle|mitotic cell cycle|intraciliary transport|ciliary receptor clustering involved in smoothened signaling pathway|	identical protein binding|	10	-2.7	1.03	9	3.4	8.29	3.3	7.07	0.0338	0.6	6.9
ENSMUSG00000031906	SMPD3	sphingomyelin phosphodiesterase 3, neutral membrane (neutral sphingomyelinase II)	Golgi cis cisterna|Golgi membrane|plasma membrane|	sphingolipid metabolic process|sphingomyelin catabolic process|glycosphingolipid metabolic process|cell cycle|multicellular organismal development|peptide hormone secretion|small molecule metabolic process|	sphingomyelin phosphodiesterase activity|metal ion binding|	10	-4.8	7.84	10	4	7.8	-4.7	7.07	0.0338	-13.9	6.4
ENSMUSG00000022673	MCM4	minichromosome maintenance complex component 4	nucleus|nucleus|nucleoplasm|membrane|MCM complex|	G1/S transition of mitotic cell cycle|mitotic cell cycle|DNA replication|DNA replication|DNA unwinding involved in DNA replication|DNA replication initiation|DNA strand elongation involved in DNA replication|	single-stranded DNA binding|ATP-dependent DNA helicase activity|protein binding|ATP binding|	9	-4.5	6.95	8	-1.5	2.63	-4.3	7.07	0.0338	-8.4	-0.5
ENSMUSG00000027720	IL2	interleukin 2	extracellular region|extracellular space|	negative regulation of protein phosphorylation|negative regulation of B cell apoptotic process|immune response|cell adhesion|positive regulation of cytosolic calcium ion concentration|protein kinase C-activating G-protein coupled receptor signaling pathway|cell-cell signaling|positive regulation of cell proliferation|natural killer cell activation|T cell differentiation|positive regulation of cel…	cytokine activity|interleukin-2 receptor binding|interleukin-2 receptor binding|growth factor activity|kinase activator activity|carbohydrate binding|kappa-type opioid receptor binding|glycosphingolipid binding|	9	-3	4.57	10	-3.9	2.93	-3.1	7.06	0.034	-8	2.4
ENSMUSG00000037405	ICAM1	intercellular adhesion molecule 1	immunological synapse|extracellular space|plasma membrane|integral component of plasma membrane|external side of plasma membrane|membrane|extracellular vesicular exosome|	ovarian follicle development|regulation of leukocyte mediated cytotoxicity|response to amphetamine|T cell activation via T cell receptor contact with antigen bound to MHC molecule on antigen presenting cell|T cell antigen processing and presentation|positive regulation of cellular extravasation|cell adhesion|heterophilic cell-cell adhesion|leukocyte cell-cell adhesion|cell aging|regulation of cel…	virus receptor activity|receptor activity|transmembrane signaling receptor activity|integrin binding|integrin binding|protein binding|	8	-1.4	2.37	10	-2.5	5.49	-2.2	7.06	0.034	-5.6	-0.5
ENSMUSG00000025912	MYBL1	v-myb avian myeloblastosis viral oncogene homolog-like 1	nucleus|	transcription, DNA-templated|positive regulation of transcription, DNA-templated|positive regulation of transcription from RNA polymerase II promoter|	RNA polymerase II core promoter proximal region sequence-specific DNA binding|RNA polymerase II core promoter proximal region sequence-specific DNA binding transcription factor activity involved in positive regulation of transcription|chromatin binding|	10	0	0	10	-4.1	7.43	-4	7.03	0.0343	-8.7	-1.4
ENSMUSG00000019738	POLR2I	polymerase (RNA) II (DNA directed) polypeptide I, 14.5kDa	nucleus|nucleoplasm|DNA-directed RNA polymerase II, core complex|	mRNA splicing, via spliceosome|maintenance of transcriptional fidelity during DNA-templated transcription elongation from RNA polymerase II promoter|DNA repair|transcription-coupled nucleotide-excision repair|transcription-coupled nucleotide-excision repair|nucleotide-excision repair|transcription from RNA polymerase II promoter|transcription from RNA polymerase II promoter|transcription initiati…	DNA binding|DNA-directed RNA polymerase activity|zinc ion binding|	8	-3.6	6.42	9	3.6	9.59	3.5	7.02	0.0343	-4.4	8
ENSMUSG00000025857	HEATR2	HEAT repeat containing 2	cytoplasm|	None	None	10	-2.4	3.92	10	-1.7	3.66	-2.2	7.01	0.0345	-5.2	-0.2
ENSMUSG00000038612	MCL1	myeloid cell leukemia 1	nucleus|nucleoplasm|cytoplasm|mitochondrion|mitochondrial outer membrane|mitochondrial outer membrane|mitochondrial matrix|cytosol|membrane|membrane|integral component of membrane|Bcl-2 family protein complex|	cell fate determination|multicellular organismal development|intrinsic apoptotic signaling pathway in response to DNA damage|apoptotic mitochondrial changes|cellular homeostasis|response to cytokine|protein transmembrane transport|extrinsic apoptotic signaling pathway in absence of ligand|execution phase of apoptosis|negative regulation of execution phase of apoptosis|negative regulation of anoik…	protein binding|protein channel activity|protein homodimerization activity|protein heterodimerization activity|BH3 domain binding|	7	3.5	9.35	6	-1.9	1.77	3.4	7.01	0.0345	-2.1	8
ENSMUSG00000021470	ERCC6L2	excision repair cross-complementation group 6-like 2	nucleus|mitochondrion|microtubule organizing center|	ATP catabolic process|DNA repair|	DNA binding|ATP binding|ATP-dependent helicase activity|	1	5.7	7.19	0	0	0	5.7	7	0.0345	3.4	12
ENSMUSG00000003051	ELF3	E74-like factor 3 (ets domain transcription factor, epithelial-specific )	nucleus|cytoplasm|	blastocyst development|regulation of transcription from RNA polymerase II promoter|transcription from RNA polymerase II promoter|inflammatory response|multicellular organismal development|epidermis development|extracellular matrix organization|epithelial cell differentiation|negative regulation of transcription, DNA-templated|positive regulation of transcription, DNA-templated|positive regulation…	sequence-specific DNA binding RNA polymerase II transcription factor activity|sequence-specific DNA binding transcription factor activity|transcription coactivator activity|protein binding|sequence-specific DNA binding|	2	4	4.13	1	3.3	3.35	3.9	7	0.0345	-0.4	9
ENSMUSG00000031004	MKI67	marker of proliferation Ki-67	chromosome, centromeric region|condensed chromosome|nucleus|nucleolus|cytoplasm|membrane|	DNA metabolic process|meiotic nuclear division|cell proliferation|response to organic cyclic compound|hyaluronan metabolic process|organ regeneration|cellular response to heat|	protein binding|ATP binding|protein C-terminus binding|poly(A) RNA binding|	10	-3.6	1.37	10	-2	6.14	-1.9	6.98	0.0347	-5.6	-0.3
ENSMUSG00000002835	CHAF1A	chromatin assembly factor 1, subunit A (p150)	nuclear chromatin|CAF-1 complex|protein complex|	DNA replication|DNA repair|DNA replication-dependent nucleosome assembly|transcription, DNA-templated|regulation of transcription, DNA-templated|protein complex assembly|cell cycle|chromatin assembly|	chromatin binding|protein binding|identical protein binding|unfolded protein binding|chromo shadow domain binding|	9	-1.2	0.547	10	-2.9	7.28	-2.8	6.98	0.0347	-5.3	-0.5
ENSMUSG00000032006	PDGFD	platelet derived growth factor D	Golgi membrane|extracellular region|endoplasmic reticulum lumen|extracellular vesicular exosome|	multicellular organismal development|platelet-derived growth factor receptor signaling pathway|regulation of peptidyl-tyrosine phosphorylation|positive regulation of cell division|cellular response to amino acid stimulus|	platelet-derived growth factor receptor binding|growth factor activity|	10	-2.2	1.37	10	-4.2	6.63	-4.1	6.97	0.0348	-9	-0.4
ENSMUSG00000038489	POLR2L	polymerase (RNA) II (DNA directed) polypeptide L, 7.6kDa	nucleus|nucleoplasm|DNA-directed RNA polymerase II, core complex|DNA-directed RNA polymerase III complex|DNA-directed RNA polymerase I complex|cytosol|	mRNA splicing, via spliceosome|DNA repair|transcription-coupled nucleotide-excision repair|nucleotide-excision repair|regulation of transcription from RNA polymerase I promoter|transcription from RNA polymerase I promoter|transcription from RNA polymerase II promoter|transcription from RNA polymerase II promoter|transcription initiation from RNA polymerase II promoter|transcription elongation fro…	RNA polymerase I activity|RNA polymerase II activity|RNA polymerase III activity|DNA binding|DNA-directed RNA polymerase activity|zinc ion binding|	3	-3.2	0.761	3	-4.3	6.71	-4.2	6.95	0.035	-8	-2
ENSMUSG00000078350	SMIM1	small integral membrane protein 1 (Vel blood group)	integral component of membrane|extracellular vesicular exosome|	None	None	2	3.1	7.13	0	0	0	3.1	6.95	0.035	1.5	7
ENSMUSG00000021779	THRB	thyroid hormone receptor, beta	nucleus|nucleoplasm|extracellular vesicular exosome|	negative regulation of transcription from RNA polymerase II promoter|transcription, DNA-templated|transcription initiation from RNA polymerase II promoter|sensory perception of sound|negative regulation of female receptivity|regulation of heart contraction|female courtship behavior|organ morphogenesis|gene expression|intracellular receptor signaling pathway|intracellular receptor signaling pathwa…	DNA binding|sequence-specific DNA binding transcription factor activity|steroid hormone receptor activity|transcription corepressor activity|thyroid hormone receptor activity|protein binding|zinc ion binding|enzyme binding|chromatin DNA binding|sequence-specific DNA binding|thyroid hormone binding|	10	-2.2	2.73	10	-2.1	4.52	-2.1	6.91	0.0357	-5.5	-0.2
ENSMUSG00000027716	TRPC3	transient receptor potential cation channel, subfamily C, member 3	plasma membrane|integral component of plasma membrane|	calcium ion transport|axon guidance|blood coagulation|phototransduction|positive regulation of calcium ion transport into cytosol|platelet activation|response to ATP|ion transmembrane transport|response to calcium ion|transmembrane transport|calcium ion transmembrane transport|calcium ion transmembrane transport|	calcium channel activity|protein binding|store-operated calcium channel activity|inositol 1,4,5 trisphosphate binding|	9	2	3.22	10	-2.5	4.45	-2.7	6.89	0.036	-6.5	4.4
ENSMUSG00000045237	1110012L19RIK	RIKEN cDNA 1110012L19 gene	cellular_component|	biological_process|	molecular_function|	2	5.3	7.06	0	0	0	5.3	6.87	0.0362	2.6	11
ENSMUSG00000070031	SP140	SP140 nuclear body protein	nucleus|nuclear envelope|nucleoplasm|cytoplasm|	regulation of transcription, DNA-templated|defense response|	DNA binding|sequence-specific DNA binding transcription factor activity|protein binding|zinc ion binding|	0	0	0	1	5.9	7.05	5.9	6.87	0.0362	3.3	12
ENSMUSG00000022871	FETUB	fetuin B	extracellular space|	single fertilization|binding of sperm to zona pellucida|biological_process|negative regulation of endopeptidase activity|	molecular_function|cysteine-type endopeptidase inhibitor activity|metalloendopeptidase inhibitor activity|	1	5.7	7.04	0	0	0	5.7	6.85	0.0364	3.4	12
ENSMUSG00000002055	SPAG5	sperm associated antigen 5	kinetochore|condensed chromosome kinetochore|spindle pole|cytoplasm|microtubule organizing center|spindle microtubule|midbody|microtubule plus-end|mitotic spindle|	mitotic sister chromatid segregation|cell cycle|spindle organization|spindle organization|chromosome segregation|phosphatidylinositol-mediated signaling|regulation of attachment of spindle microtubules to kinetochore|	protein binding|	9	-4	2.6	9	-4.2	4.57	-4	6.84	0.0366	-9.1	-0.4
ENSMUSG00000013523	BCAS1	breast carcinoma amplified sequence 1	cytoplasm|	None	None	9	-1.5	5.26	10	-1.8	1.9	-1.6	6.82	0.0368	-10.8	1.8
ENSMUSG00000030772	DKK3	dickkopf WNT signaling pathway inhibitor 3	extracellular space|	anatomical structure morphogenesis|Wnt signaling pathway|adrenal gland development|negative regulation of aldosterone biosynthetic process|negative regulation of transcription, DNA-templated|negative regulation of canonical Wnt signaling pathway|negative regulation of cortisol biosynthetic process|	None	10	-0.1	0.0123	10	-3.5	9.38	-3.3	6.81	0.0369	-8	-0.3
ENSMUSG00000020654	ADCY3	adenylate cyclase 3	cytoplasm|plasma membrane|plasma membrane|integral component of plasma membrane|cilium|membrane|	energy reserve metabolic process|cAMP biosynthetic process|water transport|signal transduction|epidermal growth factor receptor signaling pathway|adenylate cyclase-activating G-protein coupled receptor signaling pathway|adenylate cyclase-inhibiting G-protein coupled receptor signaling pathway|activation of phospholipase C activity|synaptic transmission|sensory perception of smell|fibroblast growt…	adenylate cyclase activity|calmodulin binding|ATP binding|metal ion binding|	8	-2.8	2	9	-3.4	5.27	-3	6.81	0.0369	-8.3	-0.1
ENSMUSG00000025364	PA2G4	proliferation-associated 2G4, 38kDa	nucleus|nucleolus|cytoplasm|membrane|ribonucleoprotein complex|extracellular vesicular exosome|	transcription, DNA-templated|rRNA processing|regulation of translation|cell cycle arrest|cell proliferation|negative regulation of transcription, DNA-templated|	DNA binding|sequence-specific DNA binding transcription factor activity|protein binding|ubiquitin protein ligase binding|poly(A) RNA binding|	10	-3.4	5.66	10	-1.8	2.71	-2.2	6.8	0.0371	-6.6	0.1
ENSMUSG00000031980	AGT	angiotensinogen (serpin peptidase inhibitor, clade A, member 8)	extracellular region|extracellular region|extracellular space|extracellular space|extracellular space|extracellular vesicular exosome|blood microparticle|	ovarian follicle rupture|regulation of cell growth|blood vessel development|branching involved in ureteric bud morphogenesis|positive regulation of cytokine production|kidney development|blood vessel remodeling|angiotensin mediated vasoconstriction involved in regulation of systemic arterial blood pressure|renal response to blood flow involved in circulatory renin-angiotensin regulation of system…	serine-type endopeptidase inhibitor activity|hormone activity|hormone activity|protein binding|growth factor activity|type 1 angiotensin receptor binding|type 2 angiotensin receptor binding|	10	1.9	3.29	10	-3.2	5.51	-3.5	6.8	0.0371	-9.7	0.5
ENSMUSG00000076744	TCRG-V7	T cell receptor gamma, variable 7	None	None	None	8	1.4	1.31	10	-3.2	7.3	-3.2	6.79	0.0372	-8.6	-0.2
ENSMUSG00000022710	USP7	ubiquitin specific peptidase 7 (herpes virus-associated)	nucleus|cytosol|PML body|	transcription-coupled nucleotide-excision repair|ubiquitin-dependent protein catabolic process|multicellular organismal development|maintenance of DNA methylation|viral process|protein deubiquitination|protein deubiquitination|negative regulation of NF-kappaB transcription factor activity|regulation of sequence-specific DNA binding transcription factor activity|	p53 binding|cysteine-type endopeptidase activity|ubiquitin thiolesterase activity|ubiquitin thiolesterase activity|ubiquitin-specific protease activity|ubiquitin-specific protease activity|protein binding|protein C-terminus binding|transcription factor binding|ubiquitin protein ligase binding|	6	-5.2	0.615	8	4.9	9.19	4.5	6.78	0.0373	-1.2	11
ENSMUSG00000029166	MAPRE3	microtubule-associated protein, RP/EB family, member 3	cytoplasm|cytoplasm|microtubule|cytoplasmic microtubule|microtubule cytoskeleton|midbody|perinuclear region of cytoplasm|	mitotic nuclear division|positive regulation of cyclin-dependent protein serine/threonine kinase activity|positive regulation of transcription, DNA-templated|	protein binding|microtubule binding|	10	-6.7	9.84	10	1.4	0.931	-6.7	6.77	0.0374	-11.9	-0.5
ENSMUSG00000020608	SMC6	structural maintenance of chromosomes 6	chromosome, telomeric region|intracellular|nucleus|nucleolus|PML body|Smc5-Smc6 complex|	telomere maintenance via recombination|double-strand break repair via homologous recombination|cellular senescence|	protein binding|ATP binding|	10	-3.2	3.6	10	-4.3	3.73	-3.4	6.77	0.0374	-8.5	-0.2
ENSMUSG00000040354	MARS	methionyl-tRNA synthetase	cytoplasm|mitochondrion|cytosol|membrane|extracellular vesicular exosome|	tRNA aminoacylation for protein translation|methionyl-tRNA aminoacylation|gene expression|	tRNA binding|methionine-tRNA ligase activity|ATP binding|	6	-3.9	2.06	7	-4.6	5.18	-4.2	6.76	0.0375	-9.5	-1.2
ENSMUSG00000063080	GM14501	predicted gene 14501	nucleosome|cellular_component|nucleus|chromosome|	biological_process|	molecular_function|DNA binding|	0	0	0	2	-3.9	6.91	-3.9	6.73	0.0377	-7	-1.7
ENSMUSG00000042485	MUSTN1	musculoskeletal, embryonic nuclear protein 1	nucleus|	None	None	2	-2.5	2.1	3	-3.1	5.07	-2.9	6.73	0.0377	-6	-1.1
ENSMUSG00000072962	GM16401	predicted gene 16401	None	None	None	1	1.6	0.879	1	-5.7	7.52	-5.7	6.73	0.0377	-11	-1.8
ENSMUSG00000096571	1700012L04RIK	RIKEN cDNA 1700012L04 gene	nucleosome|nucleus|chromosome|	None	DNA binding|	0	0	0	2	-3.9	6.91	-3.9	6.73	0.0377	-7	-1.7
ENSMUSG00000042548	ASXL1	additional sex combs like transcriptional regulator 1	nuclear chromatin|PR-DUB complex|extracellular vesicular exosome|	negative regulation of transcription from RNA polymerase II promoter|transcription, DNA-templated|response to retinoic acid|negative regulation of peroxisome proliferator activated receptor signaling pathway|monoubiquitinated histone H2A deubiquitination|negative regulation of fat cell differentiation|positive regulation of transcription from RNA polymerase II promoter|positive regulation of reti…	DNA binding|transcription coactivator activity|transcription corepressor activity|protein binding|retinoic acid receptor binding|peroxisome proliferator activated receptor binding|metal ion binding|	0	0	0	1	5.8	6.89	5.8	6.7	0.0382	3.2	12
ENSMUSG00000050953	GJA1	gap junction protein, alpha 1, 43kDa	Golgi membrane|mitochondrial outer membrane|lysosome|early endosome|multivesicular body|endoplasmic reticulum membrane|Golgi apparatus|plasma membrane|plasma membrane|integral component of plasma membrane|fascia adherens|gap junction|gap junction|connexon complex|intercalated disc|intercalated disc|Golgi-associated vesicle membrane|membrane raft|extracellular vesicular exosome|	chronic inflammatory response|positive regulation of glomerular filtration|endothelium development|transport|apoptotic process|muscle contraction|signal transduction|positive regulation of cytosolic calcium ion concentration|cell-cell signaling|heart development|response to pH|vascular transport|cell communication by electrical coupling|positive regulation of cell communication by chemical coupli…	signal transducer activity|gap junction channel activity|protein binding|ion transmembrane transporter activity|SH3 domain binding|PDZ domain binding|connexin binding|	9	-3.1	2.22	10	-3	4.78	-3.1	6.68	0.0384	-7.6	-0.1
ENSMUSG00000038860	GARNL3	GTPase activating Rap/RanGAP domain-like 3	None	positive regulation of GTPase activity|regulation of small GTPase mediated signal transduction|	small GTPase regulator activity|GTPase activator activity|	10	-4.1	9.51	10	0	0	-4	6.67	0.0386	-7.7	-0.9
ENSMUSG00000032000	BIRC3	baculoviral IAP repeat containing 3	nucleus|cytoplasm|cytosol|protein complex|membrane raft|	toll-like receptor signaling pathway|MyD88-independent toll-like receptor signaling pathway|apoptotic process|cell surface receptor signaling pathway|spermatogenesis|protein ubiquitination|positive regulation of protein ubiquitination|regulation of toll-like receptor signaling pathway|toll-like receptor 3 signaling pathway|toll-like receptor 4 signaling pathway|TRIF-dependent toll-like receptor s…	ubiquitin-protein transferase activity|protein binding|zinc ion binding|ligase activity|	10	-3	1.59	10	-3.3	5.44	-3.2	6.67	0.0386	-8.1	-0.3
ENSMUSG00000061132	BLNK	B-cell linker	intracellular|cytosol|plasma membrane|	inflammatory response|humoral immune response|transmembrane receptor protein tyrosine kinase signaling pathway|positive regulation of signal transduction|positive regulation of signal transduction|B cell differentiation|intracellular signal transduction|	transmembrane receptor protein tyrosine kinase adaptor activity|SH3/SH2 adaptor activity|SH3/SH2 adaptor activity|protein binding|	10	-4	2.97	10	-2	5	-3.2	6.66	0.0387	-8.9	0.6
ENSMUSG00000045328	CENPE	centromere protein E, 312kDa	chromosome, centromeric region|kinetochore|condensed nuclear chromosome kinetochore|condensed chromosome, centromeric region|condensed chromosome outer kinetochore|nucleus|cytoplasm|spindle|cytosol|kinesin complex|microtubule|microtubule cytoskeleton|membrane|	mitotic metaphase|mitotic cell cycle|microtubule-based movement|mitotic chromosome movement towards spindle pole|mitotic metaphase plate congression|multicellular organismal development|blood coagulation|metabolic process|metabolic process|antigen processing and presentation of exogenous peptide antigen via MHC class II|positive regulation of protein kinase activity|kinetochore assembly|	microtubule motor activity|protein binding|ATP binding|microtubule binding|kinetochore binding|	7	4.3	6.95	9	-1.7	2.72	3.5	6.65	0.0388	-1.2	10
ENSMUSG00000034636	ZYG11B	zyg-11 family member B, cell cycle regulator	None	None	None	0	0	0	1	5.8	6.82	5.8	6.64	0.0391	3	11
ENSMUSG00000016524	IL19	interleukin 19	extracellular region|extracellular space|	apoptotic process|immune response|signal transduction|interleukin-6 biosynthetic process|reactive oxygen species metabolic process|negative regulation of extrinsic apoptotic signaling pathway|positive regulation of intrinsic apoptotic signaling pathway|	cytokine activity|	10	-3.4	8.03	10	-1.2	0.763	-3.2	6.63	0.0392	-6.2	-0.5
ENSMUSG00000090035	GALNT4	polypeptide N-acetylgalactosaminyltransferase 4	Golgi membrane|Golgi apparatus|integral component of membrane|perinuclear region of cytoplasm|extracellular vesicular exosome|	carbohydrate metabolic process|O-glycan processing|post-translational protein modification|cellular protein metabolic process|	polypeptide N-acetylgalactosaminyltransferase activity|metal ion binding|	9	-4.8	6.54	10	-1.5	2.94	-3.2	6.58	0.0399	-7.8	-0.5
ENSMUSG00000032068	1600029D21RIK	N/A	None	None	None	0	0	0	1	-5.6	6.74	-5.6	6.55	0.0404	-11	-2.6
ENSMUSG00000027427	POLR3F	polymerase (RNA) III (DNA directed) polypeptide F, 39 kDa	nucleoplasm|DNA-directed RNA polymerase III complex|DNA-directed RNA polymerase III complex|cytosol|	regulation of transcription from RNA polymerase III promoter|transcription from RNA polymerase III promoter|transcription elongation from RNA polymerase III promoter|termination of RNA polymerase III transcription|gene expression|positive regulation of type I interferon production|positive regulation of interferon-beta production|innate immune response|positive regulation of innate immune respons…	RNA polymerase III activity|DNA binding|DNA-directed RNA polymerase activity|protein binding|	8	4.3	6.02	8	4.3	0.757	4.3	6.54	0.0405	1.8	10
ENSMUSG00000058019	CES5A	carboxylesterase 5A	extracellular region|	metabolic process|	carboxylic ester hydrolase activity|	10	-3.9	4.42	10	-3.2	2.48	-3.8	6.53	0.0407	-7.6	-0.3
ENSMUSG00000020745	PAFAH1B1	platelet-activating factor acetylhydrolase 1b, regulatory subunit 1 (45kDa)	astral microtubule|kinetochore|nuclear envelope|centrosome|centrosome|cytosol|cytosol|kinesin complex|microtubule associated complex|cell cortex|growth cone|cell leading edge|motile primary cilium|nuclear membrane|neuronal cell body|perinuclear region of cytoplasm|extracellular vesicular exosome|	G2/M transition of mitotic cell cycle|establishment of mitotic spindle orientation|microtubule cytoskeleton organization|mitotic cell cycle|ameboidal cell migration|acrosome assembly|neuron migration|neuron migration|positive regulation of cytokine-mediated signaling pathway|microtubule-based process|mitotic nuclear division|nuclear migration|synaptic transmission|neuroblast proliferation|learnin…	protein binding|microtubule binding|heparin binding|dynactin binding|protein homodimerization activity|phospholipase binding|dynein binding|dynein intermediate chain binding|phosphoprotein binding|	8	6.1	9.64	8	-1.3	1.21	6	6.52	0.0409	-4	14
ENSMUSG00000037225	FGF2	fibroblast growth factor 2 (basic)	extracellular region|extracellular space|nucleus|cytosol|	activation of MAPKK activity|activation of MAPK activity|MAPK import into nucleus|branching involved in ureteric bud morphogenesis|organ induction|positive regulation of endothelial cell proliferation|cell migration involved in sprouting angiogenesis|cell migration involved in sprouting angiogenesis|phosphatidylinositol biosynthetic process|C21-steroid hormone biosynthetic process|chemotaxis|sign…	fibroblast growth factor receptor binding|cytokine activity|protein binding|growth factor activity|heparin binding|fibroblast growth factor binding|ligand-dependent nuclear receptor transcription coactivator activity|chemoattractant activity|	10	-4.5	1.35	10	-3.2	5.6	-3.4	6.52	0.0409	-7.6	-0.4
ENSMUSG00000028156	EIF4E	eukaryotic translation initiation factor 4E	cytoplasmic mRNA processing body|cytoplasm|cytosol|mRNA cap binding complex|cytoplasmic stress granule|eukaryotic translation initiation factor 4F complex|RISC complex|chromatoid body|extracellular vesicular exosome|	G1/S transition of mitotic cell cycle|nuclear-transcribed mRNA catabolic process, deadenylation-dependent decay|nuclear-transcribed mRNA poly(A) tail shortening|mRNA export from nucleus|translation|translational initiation|regulation of translation|insulin receptor signaling pathway|gene expression|viral process|RNA metabolic process|mRNA metabolic process|cytokine-mediated signaling pathway|lung…	RNA cap binding|translation initiation factor activity|translation initiation factor activity|protein binding|eukaryotic initiation factor 4G binding|poly(A) RNA binding|	5	4.1	8.3	5	0	0	4	6.51	0.0412	1.7	9
ENSMUSG00000042308	SETD1A	SET domain containing 1A	nucleus|chromosome|nuclear speck|histone methyltransferase complex|Set1C/COMPASS complex|	transcription, DNA-templated|regulation of transcription, DNA-templated|histone H3-K4 methylation|	nucleotide binding|RNA binding|protein binding|histone methyltransferase activity (H3-K4 specific)|	9	-5.9	4.08	10	-2.5	4.22	-3.1	6.51	0.0412	-8.5	-0.4
ENSMUSG00000029632	NDUFA4	NADH dehydrogenase (ubiquinone) 1 alpha subcomplex, 4, 9kDa	mitochondrion|mitochondrial inner membrane|mitochondrial respiratory chain complex I|mitochondrial respiratory chain complex I|mitochondrial respiratory chain complex IV|extracellular vesicular exosome|	mitochondrial electron transport, NADH to ubiquinone|respiratory electron transport chain|cellular metabolic process|small molecule metabolic process|hydrogen ion transmembrane transport|	cytochrome-c oxidase activity|NADH dehydrogenase (ubiquinone) activity|protein complex binding|	9	-2.2	1.15	9	-3.6	5.92	-3.4	6.49	0.0414	-10	0.5
ENSMUSG00000002102	PSMC3	proteasome (prosome, macropain) 26S subunit, ATPase, 3	proteasome complex|cytoplasmic mRNA processing body|nucleus|nucleoplasm|cytosol|membrane|proteasome accessory complex|perinuclear region of cytoplasm|	G1/S transition of mitotic cell cycle|protein polyubiquitination|mitotic cell cycle|blastocyst development|antigen processing and presentation of peptide antigen via MHC class I|antigen processing and presentation of exogenous peptide antigen via MHC class I, TAP-dependent|ATP catabolic process|regulation of cellular amino acid metabolic process|apoptotic process|DNA damage response, signal trans…	transcription coactivator activity|transcription corepressor activity|protein binding|ATP binding|ATPase activity|	8	-3.6	3.44	9	-3.3	3.36	-3.5	6.47	0.0417	-9.2	-0.3
ENSMUSG00000046643	OLFR218	olfactory receptor 218	plasma membrane|membrane|integral component of membrane|	signal transduction|G-protein coupled receptor signaling pathway|sensory perception of smell|response to stimulus|detection of chemical stimulus involved in sensory perception of smell|	signal transducer activity|G-protein coupled receptor activity|olfactory receptor activity|	10	3.8	8.17	10	0.7	0.0994	3.4	6.47	0.0417	0.5	8.1
ENSMUSG00000047466	8030462N17RIK	RIKEN cDNA 8030462N17 gene	cellular_component|	biological_process|	molecular_function|	0	0	0	1	5.7	6.65	5.7	6.47	0.0417	3	11
ENSMUSG00000035960	APEX1	APEX nuclease (multifunctional DNA repair enzyme) 1	nucleus|nucleoplasm|nucleoplasm|transcription factor complex|nucleolus|cytoplasm|mitochondrion|endoplasmic reticulum|centrosome|ribosome|nuclear speck|perinuclear region of cytoplasm|	DNA catabolic process, endonucleolytic|DNA catabolic process, endonucleolytic|DNA catabolic process, endonucleolytic|DNA catabolic process, exonucleolytic|DNA repair|DNA repair|base-excision repair|base-excision repair|DNA recombination|transcription, DNA-templated|regulation of transcription, DNA-templated|aging|negative regulation of smooth muscle cell migration|response to drug|regulation of m…	DNA binding|damaged DNA binding|transcription coactivator activity|transcription corepressor activity|DNA-(apurinic or apyrimidinic site) lyase activity|DNA-(apurinic or apyrimidinic site) lyase activity|endonuclease activity|endodeoxyribonuclease activity|RNA-DNA hybrid ribonuclease activity|phosphodiesterase I activity|uracil DNA N-glycosylase activity|protein binding|phosphoric diester hydrola…	10	1.1	0.728	10	-2.4	6.36	-2.3	6.42	0.0422	-5.9	0
ENSMUSG00000009670	TEX11	testis expressed 11	synaptonemal complex|central element|	resolution of meiotic recombination intermediates|meiotic gene conversion|male meiosis chromosome segregation|synaptonemal complex assembly|reciprocal meiotic recombination|male gonad development|fertilization|negative regulation of apoptotic process|chiasma assembly|	protein binding|	10	-3.3	4.98	10	-1.7	2.4	-2	6.41	0.0424	-5.3	-0.3
ENSMUSG00000037169	MYCN	v-myc avian myelocytomatosis viral oncogene neuroblastoma derived homolog	chromatin|nucleus|	cartilage condensation|positive regulation of mesenchymal cell proliferation|regulation of transcription from RNA polymerase II promoter|positive regulation of cell death|lung development|embryonic digit morphogenesis|positive regulation of transcription from RNA polymerase II promoter|embryonic skeletal system morphogenesis|negative regulation of astrocyte differentiation|branching morphogenesis…	DNA binding|sequence-specific DNA binding transcription factor activity|protein binding|protein dimerization activity|	10	-2.2	3.83	9	-3.1	2.98	-2.3	6.39	0.0428	-6.3	-0.6
ENSMUSG00000032796	LAMA1	laminin, alpha 1	extracellular region|proteinaceous extracellular matrix|basement membrane|laminin-1 complex|laminin-1 complex|laminin-3 complex|extracellular space|cell-cell junction|extracellular matrix|	morphogenesis of an epithelial sheet|cell adhesion|cell surface receptor signaling pathway|axon guidance|regulation of cell adhesion|extracellular matrix organization|regulation of cell migration|establishment of epithelial cell apical/basal polarity|regulation of embryonic development|epithelial tube branching involved in lung morphogenesis|branching involved in salivary gland morphogenesis|reti…	receptor binding|extracellular matrix structural constituent|protein binding|glycosphingolipid binding|	10	-1.2	2.55	10	-1.7	4.35	-1.5	6.38	0.0429	-7.5	-0.1
ENSMUSG00000027525	PHACTR3	phosphatase and actin regulator 3	nucleus|nuclear matrix|	negative regulation of catalytic activity|	actin binding|protein phosphatase inhibitor activity|	10	-6.8	8.22	10	-1.2	0.624	-5.3	6.37	0.0432	-11.9	-0.6
ENSMUSG00000068600	HEMT1	hematopoietic cell transcript 1	cellular_component|	biological_process|	molecular_function|	10	-4.3	4.48	10	3.9	9.22	3.7	6.36	0.0435	-5.1	10
ENSMUSG00000043162	PYURF	PIGY upstream reading frame	glycosylphosphatidylinositol-N-acetylglucosaminyltransferase (GPI-GnT) complex|mitochondrion|endoplasmic reticulum membrane|	GPI anchor biosynthetic process|positive regulation of metabolic process|	protein binding|	0	0	0	3	2.7	6.52	2.7	6.34	0.0438	1.1	6
ENSMUSG00000098753	PYURF	PIGY upstream reading frame	glycosylphosphatidylinositol-N-acetylglucosaminyltransferase (GPI-GnT) complex|mitochondrion|endoplasmic reticulum membrane|	GPI anchor biosynthetic process|positive regulation of metabolic process|	protein binding|	0	0	0	3	2.7	6.52	2.7	6.34	0.0438	1.1	6
ENSMUSG00000030682	CDIPT	CDP-diacylglycerol--inositol 3-phosphatidyltransferase	Golgi membrane|endoplasmic reticulum membrane|plasma membrane|membrane|integral component of membrane|	phospholipid metabolic process|phosphatidylinositol biosynthetic process|phosphatidylinositol biosynthetic process|small molecule metabolic process|CDP-diacylglycerol metabolic process|glycerophospholipid biosynthetic process|	CDP-diacylglycerol-inositol 3-phosphatidyltransferase activity|CDP-diacylglycerol-inositol 3-phosphatidyltransferase activity|diacylglycerol binding|manganese ion binding|carbohydrate binding|alcohol binding|	4	-3.8	3.49	4	-2.6	3.51	-2.7	6.27	0.0451	-7.5	-0.8
ENSMUSG00000023906	CLDN6	claudin 6	plasma membrane|tight junction|integral component of membrane|	calcium-independent cell-cell adhesion|	structural molecule activity|identical protein binding|	1	5.5	6.41	0	0	0	5.5	6.23	0.0458	3	12
ENSMUSG00000021624	CD180	CD180 molecule	plasma membrane|integral component of membrane|	B cell proliferation involved in immune response|inflammatory response|positive regulation of lipopolysaccharide-mediated signaling pathway|innate immune response|cellular response to lipopolysaccharide|	None	10	-2.4	2.6	10	-5.8	4.93	-3.8	6.22	0.0459	-9.9	-0.3
ENSMUSG00000035048	ANAPC13	anaphase promoting complex subunit 13	anaphase-promoting complex|	mitotic nuclear division|protein K11-linked ubiquitination|	None	9	-5.5	6.96	9	-2.3	0.469	-4.4	6.22	0.0459	-10.8	-0.9
ENSMUSG00000079139	GM4204	nucleosome assembly protein 1-like 1 pseudogene	None	None	None	5	3.1	1.51	5	6.4	6.29	6.2	6.2	0.0463	-0.3	13
ENSMUSG00000078812	EIF5A	eukaryotic translation initiation factor 5A	nucleus|annulate lamellae|nuclear pore|cytoplasm|endoplasmic reticulum membrane|cytosol|membrane|extracellular vesicular exosome|	mRNA export from nucleus|translational frameshifting|protein export from nucleus|nucleocytoplasmic transport|apoptotic process|positive regulation of cell proliferation|peptidyl-lysine modification to peptidyl-hypusine|post-translational protein modification|cellular protein metabolic process|positive regulation of translational elongation|positive regulation of translational termination|	RNA binding|translation elongation factor activity|protein binding|U6 snRNA binding|ribosome binding|poly(A) RNA binding|protein N-terminus binding|	5	3.1	4.75	6	4.8	2.37	3.6	6.18	0.0468	-5.3	10
ENSMUSG00000029415	SDAD1	SDA1 domain containing 1	nucleolus|	ribosomal large subunit export from nucleus|protein transport|actin cytoskeleton organization|ribosomal large subunit biogenesis|	molecular_function|	8	5	1.57	8	-2.7	5.65	-2.7	6.17	0.0471	-9.5	1
ENSMUSG00000025154	ARHGAP19	Rho GTPase activating protein 19	nucleus|cytosol|	small GTPase mediated signal transduction|positive regulation of GTPase activity|regulation of small GTPase mediated signal transduction|	GTPase activator activity|	1	5.5	6.36	0	0	0	5.5	6.17	0.0471	3	12
ENSMUSG00000041840	HAUS1	HAUS augmin-like complex, subunit 1	spindle pole|cytoplasm|centrosome|microtubule|HAUS complex|	mitotic nuclear division|spindle assembly|centrosome organization|	molecular_function|protein binding|	9	-2.2	2.9	7	-1.6	3.71	-2.2	6.15	0.0474	-6.2	-0.1
ENSMUSG00000020492	SKA2	spindle and kinetochore associated complex subunit 2	condensed chromosome outer kinetochore|cytoplasm|cytosol|spindle microtubule|	mitotic cell cycle|chromosome segregation|mitotic nuclear division|regulation of microtubule polymerization or depolymerization|cell division|	protein binding|microtubule binding|	4	5.1	6.7	6	3	0.528	4.8	6.13	0.0477	-1.5	11
ENSMUSG00000032076	CADM1	cell adhesion molecule 1	plasma membrane|plasma membrane|cell-cell junction|synaptic vesicle|integral component of membrane|basolateral plasma membrane|axon|dendrite|extracellular vesicular exosome|	liver development|apoptotic process|homophilic cell adhesion|heterophilic cell-cell adhesion|spermatogenesis|synapse assembly|brain development|cell recognition|cell recognition|unidimensional cell growth|calcium-independent cell-cell adhesion|cell differentiation|cell junction assembly|adherens junction organization|susceptibility to natural killer cell mediated cytotoxicity|susceptibility to na…	receptor binding|receptor binding|protein binding|protein C-terminus binding|PDZ domain binding|protein homodimerization activity|cell adhesion molecule binding|	10	-4.2	5.82	10	3.3	2.22	-2.4	6.07	0.0486	-8.4	1
ENSMUSG00000028484	PSIP1	PC4 and SFRS1 interacting protein 1	nucleus|nucleoplasm|nucleoplasm|nuclear heterochromatin|cytosol|nuclear periphery|transcriptionally active chromatin|	mRNA 5'-splice site recognition|transcription, DNA-templated|regulation of transcription, DNA-templated|response to oxidative stress|response to heat|viral process|positive regulation of transcription from RNA polymerase II promoter|establishment of integrated proviral latency|	RNA polymerase II transcription coactivator activity|chromatin binding|protein binding|activating transcription factor binding|poly(A) RNA binding|supercoiled DNA binding|	10	2.6	4.79	10	4.4	1.7	2.7	6.06	0.0488	-2.9	8.6
ENSMUSG00000027198	EXT2	exostosin glycosyltransferase 2	Golgi membrane|endoplasmic reticulum|endoplasmic reticulum membrane|Golgi apparatus|membrane|integral component of membrane|intrinsic component of endoplasmic reticulum membrane|extracellular vesicular exosome|	ossification|mesoderm formation|carbohydrate metabolic process|glycosaminoglycan biosynthetic process|glycosaminoglycan biosynthetic process|protein glycosylation|signal transduction|heparan sulfate proteoglycan biosynthetic process|heparan sulfate proteoglycan biosynthetic process, polysaccharide chain biosynthetic process|cell differentiation|glycosaminoglycan metabolic process|cellular polysac…	acetylglucosaminyltransferase activity|glucuronosyltransferase activity|transferase activity, transferring glycosyl groups|heparan sulfate N-acetylglucosaminyltransferase activity|protein heterodimerization activity|glucuronosyl-N-acetylglucosaminyl-proteoglycan 4-alpha-N-acetylglucosaminyltransferase activity|N-acetylglucosaminyl-proteoglycan 4-beta-glucuronosyltransferase activity|	10	-4.9	5.64	10	-1.9	1.37	-2.7	6.04	0.0491	-7.8	-0.4
ENSMUSG00000060475	WTAP	Wilms tumor 1 associated protein	nucleus|nuclear speck|nuclear membrane|MIS complex|	regulation of alternative mRNA splicing, via spliceosome|mRNA processing|cell cycle|RNA splicing|mRNA methylation|	None	10	3.7	0.319	10	3.4	5.9	3.5	5.99	0.0503	0.3	8.7
ENSMUSG00000014402	TSG101	tumor susceptibility 101	ESCRT I complex|nucleolus|cytoplasm|cytoplasm|early endosome|late endosome|multivesicular body|plasma membrane|endosome membrane|late endosome membrane|extracellular vesicular exosome|	regulation of cell growth|cellular protein modification process|cell cycle arrest|negative regulation of cell proliferation|protein transport|viral process|endosomal transport|viral life cycle|virion assembly|viral protein processing|keratinocyte differentiation|ubiquitin-dependent protein catabolic process via the multivesicular body sorting pathway|ubiquitin-dependent protein catabolic process …	DNA binding|transcription corepressor activity|protein binding|ubiquitin protein ligase binding|protein homodimerization activity|ubiquitin binding|ubiquitin binding|calcium-dependent protein binding|	7	-3.3	4.87	9	-1.6	2.38	-2.7	5.99	0.0503	-5.7	-0.3
ENSMUSG00000038416	CDC16	cell division cycle 16	nucleoplasm|anaphase-promoting complex|cytoplasm|centrosome|spindle|cytosol|spindle microtubule|	mitotic cell cycle|mitotic nuclear division|regulation of mitosis|mitotic spindle assembly checkpoint|cell proliferation|anaphase-promoting complex-dependent proteasomal ubiquitin-dependent protein catabolic process|negative regulation of ubiquitin-protein ligase activity involved in mitotic cell cycle|positive regulation of ubiquitin-protein ligase activity involved in mitotic cell cycle|regulat…	protein binding|	4	-4.1	3.9	4	-2.1	2.86	-3.5	5.98	0.0505	-8.6	-0.9
ENSMUSG00000070473	CLDN3	claudin 3	integral component of plasma membrane|tight junction|integral component of membrane|extracellular vesicular exosome|	response to hypoxia|signal transduction|calcium-independent cell-cell adhesion|	transmembrane signaling receptor activity|structural molecule activity|identical protein binding|	10	-2.9	3.96	10	-1.8	2.63	-2.8	5.97	0.0506	-5.9	-0.1
ENSMUSG00000024793	TNFRSF25	tumor necrosis factor receptor superfamily, member 25	extracellular region|cytosol|plasma membrane|integral component of plasma membrane|	apoptotic process|signal transduction|cell surface receptor signaling pathway|tumor necrosis factor-mediated signaling pathway|regulation of apoptotic process|apoptotic signaling pathway|	receptor activity|tumor necrosis factor-activated receptor activity|	9	-3.1	0.516	10	-3.2	5.64	-3.2	5.93	0.0513	-9	-0.1
ENSMUSG00000033871	PPARGC1B	peroxisome proliferator-activated receptor gamma, coactivator 1 beta	nucleus|nucleoplasm|mitochondrion|mediator complex|	ossification|regulation of transcription, DNA-templated|transcription from RNA polymerase II promoter|transcription from mitochondrial promoter|actin filament organization|positive regulation of alkaline phosphatase activity|intracellular estrogen receptor signaling pathway|cellular response to reactive oxygen species|positive regulation of phosphorylation|cellular lipid metabolic process|small m…	nucleotide binding|RNA polymerase II transcription cofactor activity|RNA binding|estrogen receptor binding|ligand-dependent nuclear receptor transcription coactivator activity|receptor activator activity|AF-2 domain binding|	9	2.3	3.6	9	6.7	5.53	2.2	5.92	0.0515	0.5	12.6
ENSMUSG00000027079	CLP1	cleavage and polyadenylation factor I subunit 1	tRNA-intron endonuclease complex|nucleus|nucleoplasm|mRNA cleavage factor complex|	mRNA splicing, via spliceosome|transcription from RNA polymerase II promoter|termination of RNA polymerase II transcription|tRNA splicing, via endonucleolytic cleavage and ligation|tRNA splicing, via endonucleolytic cleavage and ligation|cell death|RNA splicing|gene expression|phosphorylation|cerebellar cortex development|targeting of mRNA for destruction involved in RNA interference|mRNA 3'-end …	ATP binding|ATP-dependent polydeoxyribonucleotide 5'-hydroxyl-kinase activity|polydeoxyribonucleotide kinase activity|ATP-dependent polyribonucleotide 5'-hydroxyl-kinase activity|ATP-dependent polyribonucleotide 5'-hydroxyl-kinase activity|	8	1.9	2.2	6	4.6	5.28	2.5	5.89	0.052	0.2	9
ENSMUSG00000021207	AKR1C21	aldo-keto reductase family 1, member C21	cytoplasm|cytosol|extracellular vesicular exosome|	lipid metabolic process|steroid biosynthetic process|G-protein coupled receptor signaling pathway|steroid metabolic process|oxidation-reduction process|	C-3 sterol dehydrogenase (C-4 sterol decarboxylase) activity|alditol:NADP+ 1-oxidoreductase activity|aldo-keto reductase (NADP) activity|isocitrate dehydrogenase activity|mevaldate reductase activity|prostaglandin F receptor activity|gluconate dehydrogenase activity|steroid dehydrogenase activity|oxidoreductase activity|oxidoreductase activity, acting on NAD(P)H, quinone or similar compound as ac…	10	-1.6	1.25	10	-2.9	5.6	-2.6	5.89	0.052	-7.2	-0.1
ENSMUSG00000041343	ANKRD42	ankyrin repeat domain 42	nucleus|	positive regulation of NF-kappaB transcription factor activity|positive regulation of cytokine production involved in inflammatory response|	NF-kappaB binding|	0	0	0	1	5.4	6.06	5.4	5.88	0.0522	2.5	11
ENSMUSG00000031754	NUDT21	nudix (nucleoside diphosphate linked moiety X)-type motif 21	nucleus|nucleoplasm|centrosome|mRNA cleavage factor complex|paraspeckles|	mRNA splicing, via spliceosome|transcription from RNA polymerase II promoter|termination of RNA polymerase II transcription|mRNA polyadenylation|mRNA processing|RNA splicing|gene expression|mRNA 3'-end processing|protein tetramerization|	RNA binding|mRNA binding|protein binding|hydrolase activity|AU-rich element binding|protein homodimerization activity|histone deacetylase binding|poly(A) RNA binding|	8	0	0	10	-3.6	6.65	-3.6	5.87	0.0525	-8.4	-0.3
ENSMUSG00000020230	PRMT2	protein arginine methyltransferase 2	nucleus|nucleolus|cytoplasm|cytosol|Rb-E2F complex|	protein methylation|signal transduction|histone methylation|histone methylation|peptidyl-arginine methylation, to asymmetrical-dimethyl arginine|negative regulation of NF-kappaB transcription factor activity|histone arginine methylation|positive regulation of apoptotic process|negative regulation of transcription, DNA-templated|positive regulation of transcription, DNA-templated|developmental cel…	transcription coactivator activity|signal transducer activity|protein binding|histone-arginine N-methyltransferase activity|histone-arginine N-methyltransferase activity|protein-arginine N-methyltransferase activity|estrogen receptor binding|estrogen receptor binding|progesterone receptor binding|protein-arginine omega-N asymmetric methyltransferase activity|histone methyltransferase activity|pro…	10	-0.9	1.4	10	-1.6	5.18	-1.3	5.87	0.0525	-4.2	-0.1
ENSMUSG00000025269	APEX2	APEX nuclease (apurinic/apyrimidinic endonuclease) 2	nucleus|mitochondrial inner membrane|	DNA catabolic process, endonucleolytic|DNA catabolic process, endonucleolytic|DNA catabolic process, exonucleolytic|base-excision repair|DNA recombination|cell cycle|	DNA binding|DNA-(apurinic or apyrimidinic site) lyase activity|zinc ion binding|double-stranded DNA 3'-5' exodeoxyribonuclease activity|	10	-2.7	6.2	10	-1.1	0.656	-2.4	5.86	0.0527	-6.4	-0.2
ENSMUSG00000026113	INPP4A	inositol polyphosphate-4-phosphatase, type I, 107kDa	cytosol|	phospholipid metabolic process|phosphatidylinositol biosynthetic process|signal transduction|dephosphorylation|phosphatidylinositol-3-phosphate biosynthetic process|inositol phosphate metabolic process|small molecule metabolic process|	phosphatidylinositol-3,4-bisphosphate 4-phosphatase activity|phosphatidylinositol-4,5-bisphosphate 4-phosphatase activity|	10	-1.3	2.47	10	-4.4	5.9	-3.4	5.84	0.0531	-8.7	-0.2
ENSMUSG00000030172	ERC1	ELKS/RAB6-interacting/CAST family member 1	Golgi membrane|cytoplasm|IkappaB kinase complex|presynaptic membrane|	regulation of transcription, DNA-templated|I-kappaB phosphorylation|multicellular organismal development|protein transport|retrograde transport, endosome to Golgi|positive regulation of NF-kappaB transcription factor activity|	protein binding|Rab GTPase binding|leucine zipper domain binding|	10	-1.9	1.17	10	-1.7	4.94	-1.8	5.83	0.0533	-5.4	0.1
ENSMUSG00000070544	TOP1	topoisomerase (DNA) I	nuclear chromosome|cytoplasmic mRNA processing body|nucleus|nucleoplasm|nucleolus|replication fork protection complex|perikaryon|	ATP catabolic process|DNA replication|DNA topological change|DNA topological change|chromatin remodeling|chromosome segregation|programmed cell death|viral process|phosphorylation|embryonic cleavage|response to drug|	DNA binding|chromatin binding|DNA topoisomerase type I activity|DNA topoisomerase type I activity|DNA topoisomerase type II (ATP-hydrolyzing) activity|protein binding|poly(A) RNA binding|	8	-4.3	6.94	9	-1.1	1.49	-4	5.83	0.0533	-11	0
ENSMUSG00000040627	AICDA	activation-induced cytidine deaminase	exosome (RNase complex)|nucleus|cytoplasm|	mRNA processing|cytidine deamination|somatic diversification of immunoglobulins|somatic hypermutation of immunoglobulin genes|B cell differentiation|isotype switching|cellular response to lipopolysaccharide|DNA demethylation|negative regulation of methylation-dependent chromatin silencing|	cytidine deaminase activity|cytidine deaminase activity|protein binding|zinc ion binding|	10	-1.9	4.09	10	-4.3	3.03	-1.7	5.8	0.0541	-8.3	-0.1
ENSMUSG00000025504	EPS8L2	EPS8-like 2	cytoplasm|plasma membrane|ruffle membrane|protein complex|extracellular vesicular exosome|	Rho protein signal transduction|positive regulation of Rho GTPase activity|positive regulation of Rac GTPase activity|regulation of Rho protein signal transduction|positive regulation of ruffle assembly|	actin binding|Rho guanyl-nucleotide exchange factor activity|Rac guanyl-nucleotide exchange factor activity|	1	5.6	6.62	1	-2.7	1.6	5.5	5.79	0.0542	-1	12
ENSMUSG00000060969	IRX1	iroquois homeobox 1	nucleus|	regulation of transcription, DNA-templated|specification of loop of Henle identity|proximal/distal pattern formation involved in metanephric nephron development|	sequence-specific DNA binding transcription factor activity|sequence-specific DNA binding|	1	-2.5	0.972	1	-5.3	5.48	-5.3	5.79	0.0542	-10	-1.9
ENSMUSG00000066233	TMEM42	transmembrane protein 42	integral component of membrane|	None	None	0	0	0	1	5.4	5.96	5.4	5.78	0.0544	2.4	11
ENSMUSG00000006335	TFPT	TCF3 (E2A) fusion partner (in childhood Leukemia)	nucleus|nucleus|nucleolus|cytoplasm|actin filament|Ino80 complex|	DNA repair|DNA recombination|transcription, DNA-templated|regulation of transcription, DNA-templated|positive regulation of apoptotic process|apoptotic signaling pathway|	DNA binding|protein binding|protein kinase binding|protein heterodimerization activity|	10	-4.1	6.07	10	-0.4	0.264	-4.1	5.77	0.0546	-13	1
ENSMUSG00000068349	GML	glycosylphosphatidylinositol anchored molecule like	plasma membrane|extrinsic component of membrane|anchored component of membrane|	apoptotic process|DNA damage response, signal transduction by p53 class mediator resulting in cell cycle arrest|negative regulation of cell proliferation|	None	10	2.3	6.15	8	-2.4	1.63	2.4	5.75	0.0549	-1.8	6.5
ENSMUSG00000005779	PSMB4	proteasome (prosome, macropain) subunit, beta type, 4	proteasome complex|nucleus|nucleus|nucleoplasm|cytosol|proteasome core complex|extracellular vesicular exosome|	G1/S transition of mitotic cell cycle|protein polyubiquitination|mitotic cell cycle|antigen processing and presentation of peptide antigen via MHC class I|antigen processing and presentation of exogenous peptide antigen via MHC class I, TAP-dependent|negative regulation of inflammatory response to antigenic stimulus|regulation of cellular amino acid metabolic process|apoptotic process|DNA damage …	lipopolysaccharide binding|threonine-type endopeptidase activity|	5	-5.2	3.21	4	4.3	5.53	3.3	5.75	0.0549	-6.6	9
ENSMUSG00000034906	NCAPH	non-SMC condensin I complex, subunit H	condensin complex|nucleus|cytoplasm|cytosol|microtubule cytoskeleton|membrane|	mitotic cell cycle|mitotic chromosome condensation|	protein binding|	8	-4.1	4.12	8	-2.6	2.15	-3.2	5.74	0.0552	-8.7	6
ENSMUSG00000017146	BRCA1	breast cancer 1, early onset	ubiquitin ligase complex|ruffle|nucleus|nucleoplasm|chromosome|cytoplasm|plasma membrane|focal adhesion|gamma-tubulin ring complex|ribonucleoprotein complex|BRCA1-BARD1 complex|filamentous actin|protein complex|BRCA1-A complex|	double-strand break repair via homologous recombination|double-strand break repair via homologous recombination|DNA repair|postreplication repair|double-strand break repair|double-strand break repair|regulation of transcription from RNA polymerase II promoter|regulation of transcription from RNA polymerase III promoter|fatty acid biosynthetic process|apoptotic process|cellular response to DNA dam…	DNA binding|transcription coactivator activity|RNA binding|ubiquitin-protein transferase activity|ubiquitin-protein transferase activity|protein binding|zinc ion binding|tubulin binding|ligase activity|enzyme binding|ubiquitin protein ligase binding|transcription regulatory region DNA binding|androgen receptor binding|	8	-3.4	7.17	10	-1	0.436	-3.2	5.74	0.0552	-8.9	0
ENSMUSG00000005699	PARD6A	par-6 family cell polarity regulator alpha	ruffle|nucleus|cytosol|plasma membrane|tight junction|cell cortex|protein complex|apical part of cell|	cell cycle|transforming growth factor beta receptor signaling pathway|viral process|cell junction assembly|cell-cell junction organization|cell-cell junction maintenance|cell division|tight junction assembly|	protein kinase C binding|protein binding|transcription factor binding|Rho GTPase binding|GTP-dependent protein binding|	10	0.8	0.425	10	-4.7	6.53	-4.6	5.74	0.0552	-10.3	-0.3
ENSMUSG00000052429	PRMT1	protein arginine methyltransferase 1	nucleus|nucleoplasm|cytoplasm|cytosol|	regulation of transcription, DNA-templated|protein methylation|cell surface receptor signaling pathway|histone methylation|peptidyl-arginine methylation|peptidyl-arginine methylation, to asymmetrical-dimethyl arginine|neuron projection development|histone H4-R3 methylation|negative regulation of megakaryocyte differentiation|	protein binding|methyltransferase activity|N-methyltransferase activity|N-methyltransferase activity|protein-arginine omega-N asymmetric methyltransferase activity|histone methyltransferase activity|identical protein binding|histone methyltransferase activity (H4-R3 specific)|poly(A) RNA binding|	8	4.5	1.29	7	6.8	5.74	6.6	5.72	0.0555	-2.1	14
ENSMUSG00000021018	POLR2H	polymerase (RNA) II (DNA directed) polypeptide H	nucleus|nucleoplasm|DNA-directed RNA polymerase II, core complex|DNA-directed RNA polymerase III complex|DNA-directed RNA polymerase I complex|cytosol|	mRNA splicing, via spliceosome|DNA repair|transcription-coupled nucleotide-excision repair|nucleotide-excision repair|transcription from RNA polymerase I promoter|transcription initiation from RNA polymerase I promoter|transcription elongation from RNA polymerase I promoter|termination of RNA polymerase I transcription|transcription from RNA polymerase II promoter|transcription from RNA polymeras…	RNA polymerase I activity|RNA polymerase II activity|RNA polymerase III activity|DNA binding|	6	2.6	3.64	9	-1.9	4.59	-2.3	5.71	0.0558	-6.6	4.5
ENSMUSG00000094601	GM5926	predicted gene 5926	cellular_component|	biological_process|	molecular_function|	3	3.6	5.24	2	-3.5	2.46	3.4	5.71	0.0558	-3.6	8
ENSMUSG00000095770	GM21637	predicted gene, 21637	None	None	None	3	3.6	5.24	2	-3.5	2.46	3.4	5.71	0.0558	-3.6	8
ENSMUSG00000026039	SGOL2	shugoshin-like 2 (S. pombe)	chromosome, centromeric region|condensed chromosome kinetochore|nucleus|cytosol|mitotic cohesin complex|	mitotic cell cycle|meiotic sister chromatid cohesion, centromeric|	protein binding|	10	1.9	1.57	10	-2.6	5.3	-2.4	5.71	0.0558	-6.8	2
ENSMUSG00000031137	FGF13	fibroblast growth factor 13	extracellular region|nucleus|nucleolus|cytoplasm|cytoplasm|microtubule|plasma membrane|intercalated disc|filopodium|axon|dendrite|growth cone|neuron projection|	MAPK cascade|neuron migration|negative regulation of microtubule depolymerization|signal transduction|cell-cell signaling|nervous system development|learning|memory|hippocampus development|cerebral cortex cell migration|establishment of neuroblast polarity|positive regulation of protein kinase activity|microtubule polymerization|negative regulation of collateral sprouting|protein localization to …	protein binding|microtubule binding|growth factor activity|sodium channel regulator activity|protein kinase activator activity|ion channel binding|beta-tubulin binding|	10	-2.7	2.24	10	-3.6	3.97	-2.8	5.7	0.056	-7.1	0.1
ENSMUSG00000031516	DCTN6	dynactin 6	condensed chromosome kinetochore|centrosome|cytosol|dynactin complex|	antigen processing and presentation of exogenous peptide antigen via MHC class II|	dynein binding|	6	-4.5	4.12	5	-2.5	3.01	-2.7	5.7	0.056	-8.9	-0.2
ENSMUSG00000026245	FARSB	phenylalanyl-tRNA synthetase, beta subunit	cytoplasm|cytosol|membrane|	translation|tRNA aminoacylation for protein translation|phenylalanyl-tRNA aminoacylation|gene expression|	magnesium ion binding|RNA binding|phenylalanine-tRNA ligase activity|ATP binding|	7	-4	6.28	6	-1.5	0.646	-3	5.7	0.056	-8	-0.4
ENSMUSG00000015880	NCAPG	non-SMC condensin I complex, subunit G	condensin complex|nucleus|cytoplasm|centrosome|cytosol|actin cytoskeleton|membrane|	mitotic cell cycle|mitotic chromosome condensation|mitotic chromosome condensation|	protein binding|	7	-3.2	2.02	7	6.4	4.18	-2.6	5.69	0.0562	-8.7	11
ENSMUSG00000038379	TTK	TTK protein kinase	spindle|membrane|	spindle organization|mitotic spindle organization|mitotic spindle assembly checkpoint|positive regulation of cell proliferation|positive regulation of pathway-restricted SMAD protein phosphorylation|peptidyl-tyrosine phosphorylation|peptidyl-tyrosine phosphorylation|chromosome separation|	protein serine/threonine kinase activity|protein serine/threonine/tyrosine kinase activity|protein tyrosine kinase activity|protein binding|ATP binding|	8	-3.2	4.48	7	-1.8	1.9	-3	5.67	0.0566	-8.8	0.1
ENSMUSG00000001674	DDX18	DEAD (Asp-Glu-Ala-Asp) box polypeptide 18	nucleolus|membrane|	ATP catabolic process|ATP catabolic process|	ATP-dependent RNA helicase activity|protein binding|ATP binding|poly(A) RNA binding|	4	-4.7	2.95	1	-3.6	3.23	-4.5	5.66	0.0567	-10	2.9
ENSMUSG00000060981	HIST1H4H	histone cluster 1, H4h	None	None	None	6	0.9	1.1	7	-2.9	5.23	-2.9	5.65	0.057	-7.9	0.1
ENSMUSG00000037474	DTL	denticleless E3 ubiquitin protein ligase homolog (Drosophila)	nucleus|chromosome|nucleolus|cytoplasm|centrosome|Cul4A-RING E3 ubiquitin ligase complex|Cul4B-RING E3 ubiquitin ligase complex|nuclear membrane|intracellular membrane-bounded organelle|	protein polyubiquitination|protein polyubiquitination|DNA replication|ubiquitin-dependent protein catabolic process|ubiquitin-dependent protein catabolic process|protein monoubiquitination|cellular response to DNA damage stimulus|response to UV|translesion synthesis|G2 DNA damage checkpoint|regulation of cell cycle|	ubiquitin-protein transferase activity|protein binding|	7	6.6	5.23	6	2.5	1.75	-3.1	5.64	0.0573	-8	11.1
ENSMUSG00000017491	RARB	retinoic acid receptor, beta	nucleus|nucleoplasm|cytoplasm|	negative regulation of transcription from RNA polymerase II promoter|ureteric bud development|growth plate cartilage development|transcription initiation from RNA polymerase II promoter|signal transduction|negative regulation of cell proliferation|gene expression|striatum development|regulation of myelination|negative regulation of chondrocyte differentiation|embryonic hindlimb morphogenesis|mult…	DNA binding|steroid hormone receptor activity|retinoic acid receptor activity|protein binding|drug binding|zinc ion binding|protein complex binding|sequence-specific DNA binding|retinoid X receptor binding|	10	2.4	3.81	10	1.8	2.32	2	5.62	0.0577	-1.9	5.9
ENSMUSG00000032411	TFDP2	transcription factor Dp-2 (E2F dimerization partner 2)	nucleoplasm|transcription factor complex|	mitotic cell cycle|transcription, DNA-templated|transcription initiation from RNA polymerase II promoter|transforming growth factor beta receptor signaling pathway|Notch signaling pathway|heart development|gene expression|positive regulation of transcription from RNA polymerase II promoter|	DNA binding|sequence-specific DNA binding transcription factor activity|transcription cofactor activity|transcription factor binding|protein domain specific binding|	10	-1.8	4.77	10	-1.9	1.12	-1.9	5.62	0.0577	-9	3.1
ENSMUSG00000037224	ZFYVE28	zinc finger, FYVE domain containing 28	cytosol|early endosome membrane|	negative regulation of epidermal growth factor-activated receptor activity|negative regulation of epidermal growth factor receptor signaling pathway|	protein binding|phosphatidylinositol-3-phosphate binding|metal ion binding|	0	0	0	1	5.3	5.8	5.3	5.62	0.0577	2.1	10
ENSMUSG00000008398	ELK3	ELK3, ETS-domain protein (SRF accessory protein 2)	nucleus|nucleus|mitochondrion|intracellular membrane-bounded organelle|	angiogenesis|regulation of transcription from RNA polymerase II promoter|transcription from RNA polymerase II promoter|signal transduction|cell differentiation|wound healing|negative regulation of transcription, DNA-templated|positive regulation of transcription from RNA polymerase II promoter|	RNA polymerase II core promoter proximal region sequence-specific DNA binding|sequence-specific DNA binding RNA polymerase II transcription factor activity|RNA polymerase II core promoter proximal region sequence-specific DNA binding transcription factor activity involved in positive regulation of transcription|sequence-specific DNA binding transcription factor activity|transcription corepressor …	10	-3.2	4.38	10	-4.2	1.75	-3.4	5.61	0.058	-9.4	-0.1
ENSMUSG00000036446	LUM	lumican	extracellular region|extracellular region|proteinaceous extracellular matrix|fibrillar collagen trimer|extracellular space|Golgi lumen|extracellular matrix|extracellular matrix|lysosomal lumen|extracellular vesicular exosome|	carbohydrate metabolic process|visual perception|response to organic cyclic compound|keratan sulfate biosynthetic process|extracellular matrix organization|collagen fibril organization|glycosaminoglycan metabolic process|keratan sulfate metabolic process|keratan sulfate catabolic process|small molecule metabolic process|positive regulation of transcription from RNA polymerase II promoter|cartilag…	extracellular matrix structural constituent|collagen binding|	10	1.4	2.17	10	-3.7	7.17	-3.2	5.61	0.058	-8.6	1.7
ENSMUSG00000025410	DCTN2	dynactin 2 (p50)	kinetochore|cytoplasm|centrosome|cytosol|dynactin complex|microtubule|membrane|dynein complex|growth cone|vesicle|extracellular vesicular exosome|	G2/M transition of mitotic cell cycle|mitotic cell cycle|mitotic spindle organization|mitotic nuclear division|metabolic process|cell proliferation|antigen processing and presentation of exogenous peptide antigen via MHC class II|	motor activity|protein binding|spectrin binding|	10	-4.1	3.82	9	-2.4	3.22	-3.9	5.6	0.0581	-7.8	0.1
ENSMUSG00000041567	SERPINA12	serpin peptidase inhibitor, clade A (alpha-1 antiproteinase, antitrypsin), member 12	extracellular space|	negative regulation of endopeptidase activity|regulation of proteolysis|	serine-type endopeptidase inhibitor activity|	10	1.9	3.15	10	2.5	2.95	2.3	5.6	0.0581	-0.2	5.8
ENSMUSG00000056602	FRY	furry homolog (Drosophila)	spindle pole|cytoplasm|microtubule organizing center|	None	None	10	2.6	6.07	10	0.6	0.498	2.5	5.59	0.0584	-3.7	6.7
ENSMUSG00000037573	TOB1	transducer of ERBB2, 1	nucleus|cytoplasm|CCR4-NOT complex|	negative regulation of cell proliferation|positive regulation of signal transduction|negative regulation of translation|negative regulation of nuclear-transcribed mRNA poly(A) tail shortening|positive regulation of nuclear-transcribed mRNA poly(A) tail shortening|positive regulation of nuclear-transcribed mRNA catabolic process, deadenylation-dependent decay|	SH3/SH2 adaptor activity|protein binding|receptor tyrosine kinase binding|	10	-4.4	2.47	10	-4	3.44	-4.3	5.59	0.0584	-8.6	-0.2
ENSMUSG00000070691	RUNX3	runt-related transcription factor 3	nuclear chromatin|nucleus|cytoplasm|	negative regulation of transcription from RNA polymerase II promoter|chondrocyte differentiation|regulation of transcription, DNA-templated|transcription from RNA polymerase II promoter|protein phosphorylation|axon guidance|hair follicle morphogenesis|interferon-gamma production|negative regulation of cell cycle|cell maturation|peripheral nervous system neuron development|negative regulation of e…	RNA polymerase II regulatory region sequence-specific DNA binding|sequence-specific DNA binding RNA polymerase II transcription factor activity|sequence-specific DNA binding transcription factor activity|protein binding|ATP binding|	10	-2.1	0.999	10	-3	4.98	-2.8	5.57	0.0589	-7.9	1.2
ENSMUSG00000036893	EHMT1	euchromatic histone-lysine N-methyltransferase 1	nucleus|nucleus|nucleus|nucleoplasm|chromosome|cytoplasm|plasma membrane|	negative regulation of transcription from RNA polymerase II promoter|DNA methylation|embryo development|chromatin modification|histone methylation|peptidyl-lysine monomethylation|peptidyl-lysine dimethylation|negative regulation of transcription, DNA-templated|histone H3-K9 methylation|histone H3-K27 methylation|	p53 binding|protein binding|methyltransferase activity|zinc ion binding|protein-lysine N-methyltransferase activity|histone-lysine N-methyltransferase activity|histone methyltransferase activity (H3-K9 specific)|histone methyltransferase activity (H3-K27 specific)|	9	-1.7	1.92	10	-3.3	4.72	-2.5	5.57	0.0589	-7.8	0.3
ENSMUSG00000023932	CDC5L	cell division cycle 5-like	Prp19 complex|nucleus|nucleolus|cytoplasm|membrane|nuclear speck|catalytic step 2 spliceosome|	mRNA splicing, via spliceosome|transcription, DNA-templated|regulation of transcription, DNA-templated|cell cycle|	DNA binding|chromatin binding|protein binding|poly(A) RNA binding|WD40-repeat domain binding|	8	-2.1	4.3	8	-2.1	1.55	-2.1	5.57	0.0589	-7.3	0.4
ENSMUSG00000038738	SHANK1	SH3 and multiple ankyrin repeat domains 1	intracellular|cytoplasm|plasma membrane|ionotropic glutamate receptor complex|membrane|N-methyl-D-aspartate selective glutamate receptor complex|cell junction|dendrite|neuron projection|dendritic spine|postsynaptic membrane|postsynaptic membrane|excitatory synapse|neuronal postsynaptic density|	protein complex assembly|cytoskeletal anchoring at plasma membrane|long-term memory|associative learning|adult behavior|negative regulation of actin filament bundle assembly|social behavior|protein localization to synapse|olfactory behavior|habituation|neuromuscular process controlling balance|determination of affect|righting reflex|synapse maturation|dendritic spine morphogenesis|positive regula…	protein binding|protein C-terminus binding|SH3 domain binding|GKAP/Homer scaffold activity|somatostatin receptor binding|protein complex binding|ionotropic glutamate receptor binding|identical protein binding|ankyrin repeat binding|scaffold protein binding|	10	-1.9	1.8	10	-2.3	4.16	-2	5.56	0.0591	-5.8	1.6
ENSMUSG00000029387	GTF2H3	general transcription factor IIH, polypeptide 3, 34kDa	core TFIIH complex|nucleoplasm|holo TFIIH complex|	nucleotide-excision repair, DNA damage removal|ATP catabolic process|DNA repair|transcription-coupled nucleotide-excision repair|nucleotide-excision repair|regulation of transcription, DNA-templated|transcription from RNA polymerase I promoter|transcription initiation from RNA polymerase I promoter|transcription elongation from RNA polymerase I promoter|termination of RNA polymerase I transcripti…	damaged DNA binding|sequence-specific DNA binding transcription factor activity|protein kinase activity|DNA-dependent ATPase activity|translation factor activity, nucleic acid binding|RNA polymerase II carboxy-terminal domain kinase activity|metal ion binding|protein N-terminus binding|	9	-5.2	6.76	10	0.2	0.027	-5	5.55	0.0594	-10.6	-0.9
ENSMUSG00000023110	PRMT5	protein arginine methyltransferase 5	nucleus|nucleus|cytoplasm|cytosol|cytosol|methylosome|	negative regulation of transcription from RNA polymerase II promoter|spliceosomal snRNP assembly|spliceosomal snRNP assembly|transcription, DNA-templated|regulation of transcription, DNA-templated|regulation of mitosis|cell proliferation|gene expression|RNA metabolic process|peptidyl-arginine methylation|peptidyl-arginine methylation, to symmetrical-dimethyl arginine|circadian regulation of gene …	core promoter sequence-specific DNA binding|chromatin binding|transcription corepressor activity|protein binding|methyltransferase activity|histone-arginine N-methyltransferase activity|protein-arginine omega-N symmetric methyltransferase activity|ribonucleoprotein complex binding|	8	-2.6	3.19	7	-1.8	2.94	-2.2	5.54	0.0596	-6.1	0.4
ENSMUSG00000061864	GALNTL6	polypeptide N-acetylgalactosaminyltransferase-like 6	Golgi membrane|integral component of membrane|	protein glycosylation|	polypeptide N-acetylgalactosaminyltransferase activity|metal ion binding|	10	-3.7	5.62	10	-1.3	1.29	-2.7	5.54	0.0596	-6.5	-0.2
ENSMUSG00000024454	HDAC3	histone deacetylase 3	histone deacetylase complex|nucleus|nucleus|nucleoplasm|cytoplasm|spindle microtubule|transcriptional repressor complex|	negative regulation of transcription from RNA polymerase II promoter|negative regulation of transcription from RNA polymerase II promoter|transcription, DNA-templated|protein deacetylation|Notch signaling pathway|regulation of mitotic cell cycle|chromatin modification|circadian regulation of gene expression|regulation of multicellular organism growth|negative regulation of apoptotic process|cellu…	chromatin binding|transcription corepressor activity|transcription corepressor activity|histone deacetylase activity|histone deacetylase activity|protein binding|transcription factor binding|transcription factor binding|enzyme binding|cyclin binding|chromatin DNA binding|NAD-dependent histone deacetylase activity (H3-K14 specific)|protein deacetylase activity|histone deacetylase binding|NAD-depen…	9	2.8	3.86	9	-2.1	5.96	-2.2	5.54	0.0596	-7.1	4.8
ENSMUSG00000046240	HEPACAM	hepatic and glial cell adhesion molecule	cytoplasm|cell-cell junction|integral component of membrane|axon|	cell cycle arrest|cell adhesion|cellular protein localization|regulation of growth|	None	10	0	0	10	-3.5	7.09	-3.2	5.53	0.0598	-10.5	0.7
ENSMUSG00000037533	RAPGEF6	Rap guanine nucleotide exchange factor (GEF) 6	cytoplasm|plasma membrane|	Ras protein signal transduction|regulation of GTPase activity|positive regulation of GTPase activity|positive regulation of GTPase activity|regulation of small GTPase mediated signal transduction|	guanyl-nucleotide exchange factor activity|protein binding|Ras GTPase binding|GTP-dependent protein binding|	1	3.2	3.42	1	-5.5	6.29	-5.5	5.52	0.0601	-11	4.9
ENSMUSG00000041133	SMC1A	structural maintenance of chromosomes 1A	chromosome, centromeric region|kinetochore|condensed chromosome kinetochore|condensed nuclear chromosome|nucleus|nucleoplasm|chromosome|cytoplasm|cytosol|cohesin core heterodimer|meiotic cohesin complex|	mitotic sister chromatid segregation|mitotic cell cycle|mRNA splicing, via spliceosome|DNA repair|mitotic spindle organization|sister chromatid cohesion|mitotic sister chromatid cohesion|mitotic cell cycle checkpoint|meiotic nuclear division|RNA splicing|response to radiation|gene expression|stem cell maintenance|negative regulation of DNA endoreduplication|signal transduction in response to DNA …	chromatin binding|microtubule motor activity|protein binding|ATP binding|mediator complex binding|poly(A) RNA binding|protein heterodimerization activity|	3	-3.9	5.29	2	-2.3	0.899	-3.7	5.51	0.0605	-8	-1.1
ENSMUSG00000029363	RFC5	replication factor C (activator 1) 5, 36.5kDa	nucleoplasm|DNA replication factor C complex|	mitotic cell cycle|telomere maintenance via recombination|telomere maintenance|DNA replication|DNA replication|DNA strand elongation involved in DNA replication|DNA repair|DNA repair|transcription-coupled nucleotide-excision repair|nucleotide-excision repair|nucleotide-excision repair, DNA gap filling|telomere maintenance via semi-conservative replication|	DNA binding|protein binding|ATP binding|nucleoside-triphosphatase activity|enzyme binding|	8	-3.8	5.8	10	-2.3	0.459	-3.7	5.49	0.0609	-7.5	-0.4
ENSMUSG00000021094	DHRS7	dehydrogenase/reductase (SDR family) member 7	membrane|	oxidation-reduction process|	oxidoreductase activity|	10	-1.9	4.08	10	-3.3	1.76	-3.5	5.48	0.0612	-7.8	0
ENSMUSG00000024066	XDH	xanthine dehydrogenase	extracellular space|peroxisome|cytosol|	negative regulation of protein phosphorylation|negative regulation of endothelial cell proliferation|purine nucleobase metabolic process|purine nucleotide catabolic process|activation of cysteine-type endopeptidase activity involved in apoptotic process|lactation|xanthine catabolic process|negative regulation of gene expression|small molecule metabolic process|negative regulation of endothelial c…	xanthine dehydrogenase activity|xanthine oxidase activity|xanthine oxidase activity|iron ion binding|UDP-N-acetylmuramate dehydrogenase activity|electron carrier activity|protein homodimerization activity|molybdopterin cofactor binding|flavin adenine dinucleotide binding|2 iron, 2 sulfur cluster binding|	10	-3.5	4.59	10	-1.6	2	-3.3	5.48	0.0612	-8	0
ENSMUSG00000007029	VARS	valyl-tRNA synthetase	mitochondrion|cytosol|	tRNA aminoacylation for protein translation|valyl-tRNA aminoacylation|regulation of translational fidelity|gene expression|	aminoacyl-tRNA editing activity|valine-tRNA ligase activity|ATP binding|	6	-4.6	6.6	6	-1.5	0.921	-4.3	5.47	0.0613	-9.8	-0.3
ENSMUSG00000024537	PSMG2	proteasome (prosome, macropain) assembly chaperone 2	nucleus|nucleus|	mitotic spindle assembly checkpoint|negative regulation of apoptotic process|proteasome assembly|	protein binding|	9	-4.5	7.06	8	3.1	2.68	-4.2	5.44	0.0623	-9.8	2.2
ENSMUSG00000031723	TXNL4B	thioredoxin-like 4B	spliceosomal complex|	mRNA processing|mitotic nuclear division|RNA splicing|	None	10	2.2	1.19	10	-2.3	4.98	-2.2	5.43	0.0625	-8.9	1.8
ENSMUSG00000087260	LAMTOR5	late endosomal/lysosomal adaptor, MAPK and MTOR activator 5	lysosome|cytosol|Ragulator complex|	regulation of cell size|response to virus|viral genome replication|positive regulation of TOR signaling|negative regulation of apoptotic process|negative regulation of cysteine-type endopeptidase activity involved in apoptotic process|positive regulation of GTPase activity|protein localization to lysosome|cellular response to amino acid stimulus|	guanyl-nucleotide exchange factor activity|protein binding|protein complex scaffold|	9	-4.1	5.52	9	-1.4	1.98	-2.8	5.43	0.0625	-8	0.1
ENSMUSG00000013089	ETV5	ets variant 5	nucleus|	regulation of transcription from RNA polymerase II promoter|transcription from RNA polymerase II promoter|neuromuscular synaptic transmission|locomotory behavior|cell differentiation|cellular response to oxidative stress|positive regulation of neuron differentiation|positive regulation of transcription from RNA polymerase II promoter|male germ-line stem cell asymmetric division|regulation of syna…	RNA polymerase II regulatory region sequence-specific DNA binding|sequence-specific DNA binding RNA polymerase II transcription factor activity|RNA polymerase II transcription regulatory region sequence-specific DNA binding transcription factor activity involved in positive regulation of transcription|DNA binding|sequence-specific DNA binding transcription factor activity|transcription regulatory…	10	-5.8	4.44	10	-2.6	4.42	-3.1	5.43	0.0625	-9.3	-0.1
ENSMUSG00000022010	TSC22D1	TSC22 domain family, member 1	nucleus|cytoplasm|	regulation of transcription, DNA-templated|transcription from RNA polymerase II promoter|positive regulation of cell proliferation|positive regulation of apoptotic process|negative regulation of apoptotic process|	sequence-specific DNA binding transcription factor activity|protein binding|	9	-5.7	1.66	10	-2.3	5.85	-2.3	5.42	0.0627	-7.8	1.9
ENSMUSG00000022702	HIRA	histone cell cycle regulator	nuclear chromatin|nucleus|nucleoplasm|PML body|protein complex|	osteoblast differentiation|DNA replication-independent nucleosome assembly|transcription, DNA-templated|regulation of transcription from RNA polymerase II promoter|gastrulation|anatomical structure morphogenesis|chromatin modification|muscle cell differentiation|	chromatin binding|sequence-specific DNA binding transcription factor activity|transcription corepressor activity|protein binding|	10	-1.7	1.1	10	-1.8	4.58	-1.7	5.42	0.0627	-5.6	0.2
ENSMUSG00000039842	MCPH1	microcephalin 1	nucleoplasm|cytoplasm|microtubule organizing center|	mitotic cell cycle|cerebral cortex development|	protein binding|identical protein binding|	9	2.1	2.49	10	-2.8	6.31	-1.7	5.41	0.0629	-5.6	1.7
ENSMUSG00000031546	GINS4	GINS complex subunit 4 (Sld5 homolog)	nucleoplasm|cytoplasm|	mitotic cell cycle|DNA strand elongation involved in DNA replication|	protein binding|	5	4.6	3.22	8	-2.7	6.81	-2.5	5.4	0.0631	-8	6.9
ENSMUSG00000011114	TBRG1	transforming growth factor beta regulator 1	nucleus|intracellular membrane-bounded organelle|	DNA replication|cell cycle arrest|negative regulation of cell proliferation|nucleolus to nucleoplasm transport|protein stabilization|	protein binding|	10	-6.9	5.65	10	-0.7	0.849	-5.1	5.4	0.0631	-12.3	-0.1
ENSMUSG00000028443	NUDT2	nudix (nucleoside diphosphate linked moiety X)-type motif 2	mitochondrion|	nucleobase-containing compound metabolic process|apoptotic process|	bis(5'-nucleosyl)-tetraphosphatase (asymmetrical) activity|GTP binding|bis(5'-nucleosyl)-tetraphosphatase (symmetrical) activity|	10	-1.5	3.54	10	-1.2	2.15	-1.5	5.38	0.0634	-5.7	1.1
ENSMUSG00000020634	UBXN2A	UBX domain protein 2A	endoplasmic reticulum|cis-Golgi network|cytosol|	regulation of gene expression|regulation of protein ubiquitination|regulation of protein catabolic process|	acetylcholine receptor binding|	2	-4.8	5.43	2	-1.9	1.08	-4.6	5.37	0.0636	-9	-1.3
ENSMUSG00000029994	ANXA4	annexin A4	nucleus|cytoplasm|cytoplasm|plasma membrane|cell surface|vesicle membrane|nuclear membrane|perinuclear region of cytoplasm|extracellular vesicular exosome|	regulation of transcription from RNA polymerase II promoter|signal transduction|epithelial cell differentiation|negative regulation of NF-kappaB transcription factor activity|negative regulation of apoptotic process|negative regulation of catalytic activity|negative regulation of interleukin-8 secretion|	phospholipase inhibitor activity|calcium ion binding|calcium-dependent phospholipid binding|calcium-dependent phospholipid binding|identical protein binding|calcium-dependent protein binding|NF-kappaB binding|	10	-2.9	3.29	10	-1.6	2.93	-2.5	5.36	0.0639	-6.9	0.1
ENSMUSG00000032435	DYNC1LI1	dynein, cytoplasmic 1, light intermediate chain 1	kinetochore|condensed chromosome kinetochore|spindle pole|cytoplasm|centrosome|cytoplasmic dynein complex|microtubule|plasma membrane|membrane|	transport|microtubule-based movement|mitotic nuclear division|metabolic process|viral process|positive regulation of mitotic cell cycle spindle assembly checkpoint|	microtubule motor activity|ATP binding|poly(A) RNA binding|	8	-0.1	0.0118	10	6.6	8.38	6.5	5.35	0.0641	0.3	14
ENSMUSG00000001739	CLDN15	claudin 15	plasma membrane|tight junction|integral component of membrane|	ion transport|calcium-independent cell-cell adhesion|cell junction assembly|cell-cell junction organization|tight junction assembly|	structural molecule activity|identical protein binding|	0	0	0	1	5.1	5.52	5.1	5.35	0.0641	1.9	10
ENSMUSG00000069833	AHNAK	AHNAK nucleoprotein	nucleus|nucleus|cytoplasm|lysosomal membrane|cytosol|plasma membrane|actin cytoskeleton|membrane|T-tubule|vesicle|sarcolemma|sarcolemma|costamere|cell-cell contact zone|membrane raft|extracellular vesicular exosome|	regulation of RNA splicing|protein oligomerization|regulation of voltage-gated calcium channel activity|	protein binding|S100 protein binding|poly(A) RNA binding|structural molecule activity conferring elasticity|	10	-2	3.25	10	-1.8	2.41	-2	5.35	0.0641	-6.2	0.5
ENSMUSG00000034116	VAV1	vav 1 guanine nucleotide exchange factor	cytosol|plasma membrane|	regulation of transcription, DNA-templated|epidermal growth factor receptor signaling pathway|integrin-mediated signaling pathway|small GTPase mediated signal transduction|blood coagulation|fibroblast growth factor receptor signaling pathway|platelet activation|T cell costimulation|positive regulation of Rac GTPase activity|Fc-epsilon receptor signaling pathway|Fc-gamma receptor signaling pathway…	sequence-specific DNA binding transcription factor activity|guanyl-nucleotide exchange factor activity|guanyl-nucleotide exchange factor activity|protein binding|Rac guanyl-nucleotide exchange factor activity|metal ion binding|	9	-2.5	0.845	10	-2.2	4.78	-2.3	5.35	0.0641	-6	0.1
ENSMUSG00000073058	GM10463	predicted gene 10463	cellular_component|	biological_process|	molecular_function|	0	0	0	1	5.1	5.51	5.1	5.34	0.0645	1.9	10
ENSMUSG00000039187	FANCI	Fanconi anemia, complementation group I	nucleoplasm|membrane|	DNA repair|cell cycle|positive regulation of protein ubiquitination|	DNA binding|protein binding|DNA polymerase binding|	10	2.2	1.84	10	-2.5	5.33	-2.3	5.34	0.0645	-7.1	2.2
ENSMUSG00000051238	SWSAP1	SWIM-type zinc finger 7 associated protein 1	nucleus|Shu complex|	double-strand break repair via homologous recombination|ATP catabolic process|protein stabilization|	single-stranded DNA binding|protein binding|ATPase activity|	10	-1.8	0.215	10	-2.1	5.35	-2	5.33	0.0647	-5.4	0.2
ENSMUSG00000021039	SNW1	SNW domain containing 1	chromatin|nucleus|nucleoplasm|spliceosomal complex|positive transcription elongation factor complex b|nuclear matrix|catalytic step 2 spliceosome|SMAD3-SMAD4 protein complex|	negative regulation of transcription from RNA polymerase II promoter|mRNA splicing, via spliceosome|mRNA splicing, via spliceosome|regulation of transcription from RNA polymerase II promoter|transcription initiation from RNA polymerase II promoter|Notch signaling pathway|gene expression|viral process|positive regulation of transforming growth factor beta receptor signaling pathway|intrinsic apopt…	transcription coactivator activity|transcription corepressor activity|Notch binding|protein binding|nuclear hormone receptor binding|vitamin D receptor binding|retinoic acid receptor binding|poly(A) RNA binding|SMAD binding|	10	3.3	4.11	9	-2.6	4.52	-2.7	5.32	0.065	-6.4	5.1
ENSMUSG00000035024	NCAPD3	non-SMC condensin II complex, subunit D3	nuclear condensin complex|nucleoplasm|membrane|nuclear centromeric heterochromatin|germinal vesicle|	mitotic cell cycle|mitotic chromosome condensation|	protein binding|methylated histone binding|	4	2.3	3.48	5	-2.7	4.15	-2.7	5.32	0.065	-6	3.4
ENSMUSG00000031533	MRPS31	mitochondrial ribosomal protein S31	nucleolus|mitochondrion|mitochondrial small ribosomal subunit|	None	structural constituent of ribosome|protein binding|protein domain specific binding|poly(A) RNA binding|	10	-2	1.96	10	-2	3.65	-2	5.32	0.065	-5.5	1.2
ENSMUSG00000029466	ANAPC7	anaphase promoting complex subunit 7	nucleus|nucleoplasm|anaphase-promoting complex|cytosol|	mitotic cell cycle|mitotic nuclear division|mitotic spindle assembly checkpoint|anaphase-promoting complex-dependent proteasomal ubiquitin-dependent protein catabolic process|negative regulation of ubiquitin-protein ligase activity involved in mitotic cell cycle|positive regulation of ubiquitin-protein ligase activity involved in mitotic cell cycle|regulation of ubiquitin-protein ligase activity …	protein phosphatase binding|	10	-5.7	8.18	10	0.7	0.365	-5.6	5.3	0.0653	-10.6	-0.4
ENSMUSG00000020599	RGS9	regulator of G-protein signaling 9	nucleus|cytoplasm|heterotrimeric G-protein complex|plasma membrane|	dopamine receptor signaling pathway|nervous system development|visual perception|phototransduction, visible light|regulation of G-protein coupled receptor protein signaling pathway|rhodopsin mediated signaling pathway|regulation of rhodopsin mediated signaling pathway|intracellular signal transduction|termination of G-protein coupled receptor signaling pathway|positive regulation of GTPase activi…	signal transducer activity|GTPase activator activity|protein complex binding|	1	-4.2	2.33	1	-4.1	3.26	-4.1	5.3	0.0653	-8	-1.3
ENSMUSG00000020409	SLU7	SLU7 splicing factor homolog (S. cerevisiae)	nucleus|spliceosomal complex|cytoplasm|membrane|nuclear speck|small nuclear ribonucleoprotein complex|intracellular membrane-bounded organelle|catalytic step 2 spliceosome|	RNA splicing, via transesterification reactions|alternative mRNA splicing, via spliceosome|mRNA 3'-splice site recognition|mRNA splicing, via spliceosome|intracellular protein transport|cellular response to heat|	second spliceosomal transesterification activity|protein binding|zinc ion binding|pre-mRNA 3'-splice site binding|	8	-4	4.37	5	-2.1	1.56	-3.7	5.3	0.0653	-9	0.9
ENSMUSG00000020153	NDUFS7	NADH dehydrogenase (ubiquinone) Fe-S protein 7, 20kDa (NADH-coenzyme Q reductase)	mitochondrial inner membrane|mitochondrial respiratory chain complex I|mitochondrial respiratory chain complex I|mitochondrial respiratory chain complex I|neuron projection|neuronal cell body|synaptic membrane|	mitochondrial electron transport, NADH to ubiquinone|respiratory electron transport chain|mitochondrial respiratory chain complex I assembly|cellular metabolic process|small molecule metabolic process|	protease binding|NADH dehydrogenase activity|protein binding|NADH dehydrogenase (ubiquinone) activity|oxidoreductase activity, acting on NAD(P)H, quinone or similar compound as acceptor|metal ion binding|quinone binding|4 iron, 4 sulfur cluster binding|	10	2.9	7.3	9	-0.7	0.166	2.7	5.29	0.0656	-0.6	6.6
ENSMUSG00000074227	SPINT2	serine peptidase inhibitor, Kunitz type, 2	extracellular region|cytoplasm|integral component of membrane|	cellular component movement|negative regulation of endopeptidase activity|negative regulation of endopeptidase activity|	endopeptidase inhibitor activity|serine-type endopeptidase inhibitor activity|	1	-4.6	2.51	2	4.4	5.99	4.4	5.28	0.0659	-6	9
ENSMUSG00000022471	XRCC6	X-ray repair complementing defective repair in Chinese hamster cells 6	nuclear telomere cap complex|nucleus|nucleoplasm|transcription factor complex|nucleolus|cytosol|membrane|Ku70:Ku80 complex|nonhomologous end joining complex|	telomere maintenance|DNA ligation|DNA repair|double-strand break repair|double-strand break repair via nonhomologous end joining|double-strand break repair via nonhomologous end joining|transcription, DNA-templated|brain development|viral process|positive regulation of type I interferon production|DNA duplex unwinding|DNA duplex unwinding|V(D)J recombination|innate immune response|negative regula…	DNA binding|damaged DNA binding|double-stranded DNA binding|double-stranded telomeric DNA binding|ATP-dependent DNA helicase activity|protein binding|ATP binding|protein C-terminus binding|transcription regulatory region DNA binding|poly(A) RNA binding|5'-deoxyribose-5-phosphate lyase activity|	10	-1.5	2.58	10	-2	3.04	-1.7	5.27	0.0663	-7.2	3.4
ENSMUSG00000008958	VPS72	vacuolar protein sorting 72 homolog (S. cerevisiae)	nucleus|nucleoplasm|protein complex|	negative regulation of transcription from RNA polymerase II promoter|chromatin organization|transcription, DNA-templated|chromatin modification|somatic stem cell maintenance|	DNA binding|protein binding|	10	-3.8	0.704	10	-3.1	4.86	-3.7	5.27	0.0663	-8.2	0.4
ENSMUSG00000000751	RPA1	replication protein A1, 70kDa	lateral element|male germ cell nucleus|nucleus|nucleoplasm|DNA replication factor A complex|DNA replication factor A complex|cytoplasm|actin cytoskeleton|PML body|PML body|	G1/S transition of mitotic cell cycle|mitotic cell cycle|nucleotide-excision repair, DNA damage removal|telomere maintenance via recombination|telomere maintenance|telomere maintenance|double-strand break repair via homologous recombination|double-strand break repair via homologous recombination|DNA recombinase assembly|in utero embryonic development|DNA replication|DNA replication|DNA-dependent …	chromatin binding|damaged DNA binding|single-stranded DNA binding|protein binding|metal ion binding|	8	-2.5	0.759	7	-4.4	5.35	-3.4	5.19	0.0684	-11	-0.1
ENSMUSG00000056214	PARD6G	par-6 family cell polarity regulator gamma	cytosol|plasma membrane|tight junction|protein complex|	cell cycle|cell junction assembly|cell-cell junction organization|cell division|tight junction assembly|	protein binding|	10	-2.7	6.91	10	0.5	0.0177	-1.5	5.18	0.0687	-10.9	0.5
ENSMUSG00000021266	WARS	tryptophanyl-tRNA synthetase	nucleus|cytoplasm|cytoplasm|cytosol|extracellular vesicular exosome|	angiogenesis|translation|tRNA aminoacylation for protein translation|tryptophanyl-tRNA aminoacylation|negative regulation of cell proliferation|gene expression|regulation of angiogenesis|	tryptophan-tRNA ligase activity|tryptophan-tRNA ligase activity|protein binding|ATP binding|	9	-1.8	1.17	9	-2.8	4.39	-2	5.17	0.0691	-6.2	0.4
ENSMUSG00000022034	ESCO2	establishment of sister chromatid cohesion N-acetyltransferase 2	chromatin|nucleus|nucleoplasm|Golgi apparatus|	mitotic cell cycle|regulation of DNA replication|post-translational protein acetylation|	transferase activity, transferring acyl groups|metal ion binding|	9	-4.9	6.04	10	-1.7	1.85	-4.5	5.17	0.0691	-9	1.1
ENSMUSG00000031843	MPHOSPH6	M-phase phosphoprotein 6	nuclear exosome (RNase complex)|exosome (RNase complex)|exosome (RNase complex)|nucleus|nucleolus|cytoplasm|	mitotic M phase|maturation of 5.8S rRNA|	RNA binding|protein binding|	8	-1.9	1.7	8	-2.5	3.92	-2.3	5.17	0.0691	-7.5	9
ENSMUSG00000090112	SHPRH	SNF2 histone linker PHD RING helicase, E3 ubiquitin protein ligase	nucleosome|nucleus|	protein polyubiquitination|DNA repair|nucleosome assembly|	DNA binding|helicase activity|ubiquitin-protein transferase activity|ATP binding|zinc ion binding|ligase activity|	10	1.3	1.7	10	-2.9	7.38	-2.7	5.16	0.0694	-7.2	1.4
ENSMUSG00000074123	7420426K07RIK	RIKEN cDNA 7420426K07 gene	cellular_component|	biological_process|	molecular_function|	1	5.3	5.96	1	-2.6	1.29	5.3	5.15	0.0697	-1.8	11
ENSMUSG00000033538	CASP4	caspase 4, apoptosis-related cysteine peptidase	cytoplasm|mitochondrion|endoplasmic reticulum membrane|IPAF inflammasome complex|NLRP3 inflammasome complex|AIM2 inflammasome complex|	proteolysis|apoptotic process|regulation of apoptotic process|regulation of inflammatory response|execution phase of apoptosis|	cysteine-type endopeptidase activity|	10	-2.6	3.56	10	-2.7	1.86	-2.6	5.14	0.07	-6.1	0.5
ENSMUSG00000018800	ABCA5	ATP-binding cassette, sub-family A (ABC1), member 5	Golgi membrane|lysosome|lysosomal membrane|late endosome|integral component of membrane|late endosome membrane|	ATP catabolic process|negative regulation of macrophage derived foam cell differentiation|cholesterol efflux|high-density lipoprotein particle remodeling|reverse cholesterol transport|	ATP binding|ATPase activity|	10	-3.5	3.97	10	-2	2.23	-3.2	5.14	0.07	-8.7	5.6
ENSMUSG00000035673	SBNO2	strawberry notch homolog 2 (Drosophila)	cellular_component|	macrophage activation involved in immune response|transcription, DNA-templated|negative regulation of transcription, DNA-templated|regulation of inflammatory response|	None	10	-2.1	1.91	10	-2.1	3.49	-2.1	5.13	0.0702	-5.4	0.1
ENSMUSG00000033174	MGLL	monoglyceride lipase	endoplasmic reticulum membrane|plasma membrane|synapse|	lipid metabolic process|fatty acid biosynthetic process|phospholipid metabolic process|inflammatory response|blood coagulation|regulation of signal transduction|arachidonic acid metabolic process|triglyceride catabolic process|triglyceride catabolic process|platelet activation|acylglycerol acyl-chain remodeling|small molecule metabolic process|acylglycerol catabolic process|glycerophospholipid bi…	lysophospholipase activity|lipid binding|protein homodimerization activity|acylglycerol lipase activity|acylglycerol lipase activity|	10	7.8	5.63	10	2.9	2.99	7.5	5.13	0.0702	-1.4	16
ENSMUSG00000042712	WBP5	WW domain binding protein 5	None	None	WW domain binding|	10	-4	2.15	10	-1.6	3.51	-1.7	5.13	0.0702	-6.3	0.1
ENSMUSG00000057789	BAK1	BCL2-antagonist/killer 1	mitochondrion|mitochondrial outer membrane|mitochondrial outer membrane|endoplasmic reticulum|cytosol|integral component of mitochondrial outer membrane|pore complex|	B cell homeostasis|B cell apoptotic process|release of cytochrome c from mitochondria|release of cytochrome c from mitochondria|blood vessel remodeling|myeloid cell homeostasis|B cell negative selection|apoptotic process|brain development|aging|mitochondrial fusion|cell proliferation|negative regulation of cell proliferation|intrinsic apoptotic signaling pathway in response to DNA damage|activati…	protein binding|heat shock protein binding|identical protein binding|protein homodimerization activity|metal ion binding|protein heterodimerization activity|chaperone binding|BH domain binding|	10	-5.1	1.48	9	-2.3	5.12	-2.6	5.12	0.0705	-8.2	0.6
ENSMUSG00000024905	MTL5	metallothionein-like 5, testis-specific (tesmin)	nucleus|cytoplasm|	cellular metal ion homeostasis|multicellular organismal development|spermatogenesis|response to metal ion|cell differentiation|	metal ion binding|	10	-6.3	3.99	10	-1.9	4.2	-2.6	5.12	0.0705	-9.5	0
ENSMUSG00000038545	CUL7	cullin 7	nucleus|anaphase-promoting complex|cytoplasm|Golgi apparatus|centrosome|cytosol|Cul7-RING ubiquitin ligase complex|perinuclear region of cytoplasm|3M complex|	microtubule cytoskeleton organization|mitotic cytokinesis|vasculogenesis|epithelial to mesenchymal transition|placenta development|proteolysis|ubiquitin-dependent protein catabolic process|activation of signaling protein activity involved in unfolded protein response|Golgi organization|regulation of mitosis|viral process|protein ubiquitination|protein ubiquitination|protein ubiquitination|endopla…	protein binding|ubiquitin protein ligase binding|	9	1.3	1.66	10	-4.4	5.58	-4.1	5.12	0.0705	-9.2	0.9
ENSMUSG00000021902	PHF7	PHD finger protein 7	nucleus|Golgi apparatus|plasma membrane|	None	zinc ion binding|	0	0	0	1	5	5.29	5	5.11	0.0708	1.7	10
ENSMUSG00000019295	TMEM129	transmembrane protein 129, E3 ubiquitin protein ligase	cellular_component|integral component of membrane|	biological_process|	molecular_function|	1	-3.8	2.13	1	-4.5	3.35	-4.4	5.1	0.071	-9	-1.4
ENSMUSG00000024660	INCENP	inner centromere protein antigens 135/155kDa	chromosome, centromeric region|kinetochore|condensed chromosome kinetochore|lateral element|central element|centromeric heterochromatin|spindle|cytosol|microtubule|chromocenter|midbody|protein complex|	mitotic cell cycle|cytokinesis|chromosome segregation|mitotic nuclear division|	protein binding|	7	-2.3	1.36	9	-2.9	4.25	-2.8	5.1	0.071	-8.7	7.6
ENSMUSG00000024974	SMC3	structural maintenance of chromosomes 3	chromosome, centromeric region|chromatin|lateral element|spindle pole|basement membrane|nucleus|nucleoplasm|chromosome|cytoplasm|cytosol|cohesin complex|nuclear matrix|meiotic cohesin complex|nuclear meiotic cohesin complex|	mitotic cell cycle|regulation of DNA replication|DNA repair|mitotic spindle organization|sister chromatid cohesion|sister chromatid cohesion|mitotic nuclear division|meiotic nuclear division|signal transduction|stem cell maintenance|negative regulation of DNA endoreduplication|	chromatin binding|microtubule motor activity|protein binding|ATP binding|mediator complex binding|dynein binding|protein heterodimerization activity|	6	-1.2	0.926	6	-2.9	4.72	-2.9	5.09	0.0713	-6.6	-0.3
ENSMUSG00000020429	IGFBP1	insulin-like growth factor binding protein 1	extracellular region|extracellular space|	activation of signaling protein activity involved in unfolded protein response|signal transduction|insulin receptor signaling pathway|positive regulation of cell growth|endoplasmic reticulum unfolded protein response|tissue regeneration|cellular protein metabolic process|	insulin-like growth factor binding|	9	-4.4	4.17	10	-2.3	2.24	-4.2	5.08	0.0715	-8.1	0.3
ENSMUSG00000031311	NONO	non-POU domain containing, octamer-binding	nucleus|nucleus|membrane|nuclear matrix|nuclear speck|paraspeckles|	DNA repair|DNA recombination|transcription, DNA-templated|mRNA processing|circadian rhythm|RNA splicing|regulation of circadian rhythm|negative regulation of transcription, DNA-templated|	nucleotide binding|core promoter binding|protein binding|identical protein binding|poly(A) RNA binding|	10	-6.2	3.05	10	-1.6	3.14	-1.2	5.07	0.0718	-9.3	0.8
ENSMUSG00000008690	NCAPH2	non-SMC condensin II complex, subunit H2	nucleoplasm|chromosome|membrane|	mitotic cell cycle|chromosome condensation|	protein binding|	10	-2.3	2.15	9	-3.9	3.53	-2.6	5.05	0.0723	-8.5	0.6
ENSMUSG00000040599	MIS12	MIS12 kinetochore complex component	MIS12/MIND type complex|nucleus|cytosol|	mitotic cell cycle|chromosome segregation|mitotic nuclear division|kinetochore assembly|	protein binding|	4	-5.3	3.21	5	-2	2.92	-3.4	5.04	0.0724	-10.3	-0.5
ENSMUSG00000021109	HIF1A	hypoxia inducible factor 1, alpha subunit (basic helix-loop-helix transcription factor)	nucleus|nucleoplasm|transcription factor complex|nucleolus|cytoplasm|cytosol|cytosol|motile cilium|	angiogenesis|response to hypoxia|response to hypoxia|neural crest cell migration|epithelial to mesenchymal transition|embryonic placenta development|B-1 B cell homeostasis|positive regulation of endothelial cell proliferation|heart looping|positive regulation of neuroblast proliferation|connective tissue replacement involved in inflammatory response wound healing|outflow tract morphogenesis|cardi…	transcription factor binding transcription factor activity|RNA polymerase II transcription factor binding transcription factor activity|RNA polymerase II core promoter proximal region sequence-specific DNA binding transcription factor activity involved in positive regulation of transcription|sequence-specific DNA binding transcription factor activity|sequence-specific DNA binding transcription fa…	10	-3.5	1.97	10	-4.6	3.57	-3.6	5.04	0.0724	-9.8	4
ENSMUSG00000027082	TFPI	tissue factor pathway inhibitor (lipoprotein-associated coagulation inhibitor)	extracellular region|extracellular space|endoplasmic reticulum|plasma membrane|organelle membrane|anchored component of membrane|	blood coagulation|blood coagulation, extrinsic pathway|negative regulation of endopeptidase activity|negative regulation of endopeptidase activity|	endopeptidase inhibitor activity|serine-type endopeptidase inhibitor activity|	10	-1.4	0.649	10	-6	6.04	-4.8	5.04	0.0724	-11.2	-0.4
ENSMUSG00000014668	CHFR	checkpoint with forkhead and ring finger domains, E3 ubiquitin protein ligase	nucleus|PML body|	protein polyubiquitination|ubiquitin-dependent protein catabolic process|mitotic nuclear division|mitotic cell cycle checkpoint|mitotic cell cycle checkpoint|modification-dependent protein catabolic process|	nucleotide binding|ubiquitin-protein transferase activity|protein binding|zinc ion binding|ligase activity|	8	-2.5	5.1	10	-0.9	0.741	-2.2	5.04	0.0724	-8	10.1
ENSMUSG00000023868	PDE10A	phosphodiesterase 10A	cytosol|	cAMP catabolic process|signal transduction|blood coagulation|regulation of protein kinase A signaling|regulation of cAMP-mediated signaling|cGMP catabolic process|	3',5'-cyclic-nucleotide phosphodiesterase activity|cGMP-stimulated cyclic-nucleotide phosphodiesterase activity|cAMP binding|cAMP binding|cGMP binding|metal ion binding|3',5'-cyclic-GMP phosphodiesterase activity|	10	1.1	2.25	10	-2.9	5.66	-1.7	5.04	0.0724	-5.4	2
ENSMUSG00000028800	HDAC1	histone deacetylase 1	histone deacetylase complex|nuclear chromatin|nucleus|nucleoplasm|nucleoplasm|cytoplasm|cytosol|Sin3 complex|NuRD complex|protein complex|	negative regulation of transcription from RNA polymerase II promoter|negative regulation of transcription from RNA polymerase II promoter|negative regulation of transcription from RNA polymerase II promoter|mitotic cell cycle|chromatin remodeling|transcription, DNA-templated|transcription initiation from RNA polymerase II promoter|protein deacetylation|transforming growth factor beta receptor sig…	transcription regulatory region sequence-specific DNA binding|RNA polymerase II core promoter proximal region sequence-specific DNA binding|RNA polymerase II distal enhancer sequence-specific DNA binding|core promoter binding|RNA polymerase II repressing transcription factor binding|RNA polymerase II transcription corepressor activity|sequence-specific DNA binding transcription factor activity|hi…	9	-4.2	7.31	9	-0.6	0.116	-4.1	5.02	0.0729	-8.7	0.1
ENSMUSG00000020423	BTG2	BTG family, member 2	extracellular vesicular exosome|	DNA repair|transcription, DNA-templated|protein methylation|cellular response to DNA damage stimulus|negative regulation of cell proliferation|associative learning|response to mechanical stimulus|anterior/posterior pattern specification|response to organic cyclic compound|negative regulation of translation|dentate gyrus development|central nervous system neuron development|neuron projection devel…	RNA polymerase II core promoter proximal region sequence-specific DNA binding transcription factor activity involved in positive regulation of transcription|protein binding|	9	2.5	2.92	10	3	2.48	2.7	5.01	0.0733	-5.5	6.5
ENSMUSG00000037544	DLGAP5	discs, large (Drosophila) homolog-associated protein 5	nucleus|nucleus|cytoplasm|microtubule organizing center|spindle pole centrosome|spindle pole centrosome|	mitotic M phase|mitotic M phase|mitotic chromosome movement towards spindle pole|cell-cell signaling|cell proliferation|dephosphorylation|dephosphorylation|positive regulation of mitotic metaphase/anaphase transition|	phosphoprotein phosphatase activity|phosphoprotein phosphatase activity|protein binding|	10	-4.7	4.51	10	-1.5	2.15	-3.2	5.01	0.0733	-8	0.1
ENSMUSG00000026786	APBB1IP	amyloid beta (A4) precursor protein-binding, family B, member 1 interacting protein	cytosol|cytoskeleton|plasma membrane|focal adhesion|lamellipodium|	signal transduction|blood coagulation|platelet activation|	None	10	-2.9	3.52	10	-3.8	1.86	-3	5.01	0.0733	-7.7	0.5
ENSMUSG00000039706	LDB2	LIM domain binding 2	nucleus|transcription factor complex|	hair follicle development|epithelial structure maintenance|somatic stem cell maintenance|positive regulation of cellular component biogenesis|positive regulation of transcription from RNA polymerase II promoter|	transcription cofactor activity|enzyme binding|LIM domain binding|	1	2.4	2.22	2	3.7	3.35	3.6	4.99	0.074	0.9	8
ENSMUSG00000039176	POLG	polymerase (DNA directed), gamma	mitochondrion|mitochondrial inner membrane|gamma DNA polymerase complex|mitochondrial nucleoid|extracellular vesicular exosome|	DNA metabolic process|DNA-dependent DNA replication|mitochondrial DNA replication|base-excision repair, gap-filling|aging|cell death|nucleic acid phosphodiester bond hydrolysis|	protease binding|DNA binding|chromatin binding|DNA-directed DNA polymerase activity|exonuclease activity|protein binding|	10	-3.5	3.04	10	-2.6	2.44	-3	4.98	0.0743	-6.9	0.5
ENSMUSG00000028932	PSMC2	proteasome (prosome, macropain) 26S subunit, ATPase, 2	proteasome complex|cytoplasmic mRNA processing body|nucleus|nucleoplasm|cytoplasm|cytosol|membrane|proteasome accessory complex|	G1/S transition of mitotic cell cycle|protein polyubiquitination|mitotic cell cycle|osteoblast differentiation|antigen processing and presentation of peptide antigen via MHC class I|antigen processing and presentation of exogenous peptide antigen via MHC class I, TAP-dependent|ATP catabolic process|ubiquitin-dependent protein catabolic process|regulation of cellular amino acid metabolic process|a…	protein binding|ATP binding|ATPase activity|	9	1.9	3.66	8	2.5	1.69	2.3	4.98	0.0743	-0.5	5.7
ENSMUSG00000022023	WBP4	WW domain binding protein 4	nucleus|spliceosomal complex|plasma membrane|nuclear speck|	mRNA cis splicing, via spliceosome|	nucleic acid binding|protein binding|zinc ion binding|proline-rich region binding|	10	-3.3	5.08	9	-1.3	1.98	-2.2	4.96	0.0749	-6	0
ENSMUSG00000029003	MAD2L2	MAD2 mitotic arrest deficient-like 2 (yeast)	nucleus|nucleoplasm|anaphase-promoting complex|cytoplasm|spindle|zeta DNA polymerase complex|	negative regulation of transcription from RNA polymerase II promoter|regulation of cell growth|DNA repair|double-strand break repair|transcription, DNA-templated|actin filament organization|mitotic nuclear division|mitotic spindle assembly checkpoint|negative regulation of epithelial to mesenchymal transition|negative regulation of transcription by competitive promoter binding|positive regulation…	RNA polymerase II activating transcription factor binding|protein binding|JUN kinase binding|	10	-0.7	0.592	10	-2.4	5.11	-2.1	4.96	0.0749	-7.9	0.9
ENSMUSG00000000817	FASL	Fas ligand (TNF superfamily, member 6)	extracellular region|extracellular space|nucleus|lysosome|plasma membrane|caveola|external side of plasma membrane|membrane|integral component of membrane|cytoplasmic membrane-bounded vesicle|cytoplasmic vesicle|membrane raft|perinuclear region of cytoplasm|extracellular vesicular exosome|	negative regulation of transcription from RNA polymerase II promoter|transcription, DNA-templated|regulation of transcription, DNA-templated|apoptotic process|activation of cysteine-type endopeptidase activity involved in apoptotic process|inflammatory cell apoptotic process|immune response|positive regulation of cell proliferation|extrinsic apoptotic signaling pathway via death domain receptors|…	death receptor binding|cytokine activity|tumor necrosis factor receptor binding|	9	2.5	2.48	10	-2.3	6.38	-2.2	4.95	0.0752	-7	4.3
ENSMUSG00000078154	GM12184	CDK2 (cyclin-dependent kinase 2)-associated protein 1 pseudogene	cellular_component|	biological_process|	molecular_function|	3	1.8	1.27	3	4	4.8	3.7	4.95	0.0752	-0.6	8
ENSMUSG00000012777	ACPT	acid phosphatase, testicular	integral component of membrane|	dephosphorylation|	acid phosphatase activity|	1	5.3	5.75	1	-2.5	1.14	5.2	4.93	0.0758	-1.9	11
ENSMUSG00000001930	VWF	von Willebrand factor	extracellular region|extracellular region|extracellular region|proteinaceous extracellular matrix|endoplasmic reticulum|external side of plasma membrane|extracellular matrix|platelet alpha granule|platelet alpha granule lumen|Weibel-Palade body|extracellular vesicular exosome|	liver development|placenta development|platelet degranulation|cell adhesion|blood coagulation|blood coagulation|blood coagulation, intrinsic pathway|hemostasis|response to wounding|platelet activation|platelet activation|platelet activation|extracellular matrix organization|cell-substrate adhesion|protein homooligomerization|	glycoprotein binding|protease binding|protease binding|integrin binding|protein binding|collagen binding|immunoglobulin binding|identical protein binding|protein homodimerization activity|protein N-terminus binding|chaperone binding|	10	-2.9	5.54	10	-0.8	0.574	-1.2	4.93	0.0758	-9.6	0.2
ENSMUSG00000056167	CNOT10	CCR4-NOT transcription complex, subunit 10	nucleus|cytosol|membrane|CCR4-NOT complex|	nuclear-transcribed mRNA catabolic process, deadenylation-dependent decay|nuclear-transcribed mRNA poly(A) tail shortening|transcription, DNA-templated|regulation of transcription, DNA-templated|regulation of translation|gene expression|RNA metabolic process|mRNA metabolic process|gene silencing by RNA|	protein binding|	1	-3.5	1.93	1	-3.8	3.29	-3.8	4.93	0.0758	-7	-0.7
ENSMUSG00000024528	SRFBP1	serum response factor binding protein 1	nucleus|perinuclear region of cytoplasm|	transcription, DNA-templated|regulation of transcription, DNA-templated|	poly(A) RNA binding|	1	5	5.1	0	0	0	5	4.92	0.0761	1.8	11
ENSMUSG00000029535	TRIAP1	TP53 regulated inhibitor of apoptosis 1	mitochondrion|mitochondrial intermembrane space|protein complex|perinuclear region of cytoplasm|	DNA damage response, signal transduction by p53 class mediator resulting in cell cycle arrest|phospholipid transport|DNA damage response, signal transduction by p53 class mediator|cellular response to UV|negative regulation of apoptotic process|negative regulation of cysteine-type endopeptidase activity involved in apoptotic process|positive regulation of transcription from RNA polymerase II prom…	p53 binding|protein binding|phosphatidic acid transporter activity|	6	-2	1.4	6	-3.5	3.79	-3.5	4.91	0.0764	-7.8	-0.6
ENSMUSG00000032244	FEM1B	fem-1 homolog b (C. elegans)	nucleus|cytoplasm|	apoptotic process|protein ubiquitination|regulation of ubiquitin-protein transferase activity|branching involved in prostate gland morphogenesis|epithelial cell maturation involved in prostate gland development|regulation of extrinsic apoptotic signaling pathway via death domain receptors|regulation of DNA damage checkpoint|	ubiquitin-protein transferase activity|death receptor binding|death receptor binding|protein binding|	10	3.1	6.97	10	-0.3	0.0805	2.6	4.91	0.0764	-0.4	7.2
ENSMUSG00000028271	GTF2B	general transcription factor IIB	nucleoplasm|	regulation of transcription, DNA-templated|transcription from RNA polymerase II promoter|transcription initiation from RNA polymerase II promoter|transcription elongation from RNA polymerase II promoter|gene expression|viral process|	core promoter binding|protein binding|transcription factor binding|zinc ion binding|TBP-class protein binding|thyroid hormone receptor binding|	5	4.1	5.27	8	-1.6	3.13	3.7	4.9	0.0767	-4.1	9
ENSMUSG00000002343	ARMC6	armadillo repeat containing 6	None	None	None	10	-1.7	2.74	10	-1.4	2.5	-1.6	4.89	0.0769	-5.9	0.8
ENSMUSG00000033166	DIS3	DIS3 exosome endoribonuclease and 3'-5' exoribonuclease	nuclear exosome (RNase complex)|exosome (RNase complex)|nucleus|nucleoplasm|cytoplasm|cytosol|membrane|	nuclear-transcribed mRNA catabolic process, deadenylation-dependent decay|rRNA processing|gene expression|RNA metabolic process|mRNA metabolic process|rRNA catabolic process|positive regulation of GTPase activity|exonucleolytic nuclear-transcribed mRNA catabolic process involved in deadenylation-dependent decay|CUT catabolic process|nucleic acid phosphodiester bond hydrolysis|RNA phosphodiester b…	3'-5'-exoribonuclease activity|RNA binding|endonuclease activity|guanyl-nucleotide exchange factor activity|protein binding|	8	-1.3	0.94	9	-2.6	4.7	-2.4	4.89	0.0769	-7.2	4.2
ENSMUSG00000059439	BCAS3	breast carcinoma amplified sequence 3	nucleus|cytoplasm|cell periphery|	None	protein binding|	10	-1	1.38	10	-1.7	3.92	-1.6	4.88	0.0773	-4.7	0
ENSMUSG00000024382	ERCC3	excision repair cross-complementation group 3	nucleus|nucleus|nucleoplasm|holo TFIIH complex|holo TFIIH complex|	nucleotide-excision repair, DNA duplex unwinding|nucleotide-excision repair, DNA damage removal|response to hypoxia|ATP catabolic process|DNA topological change|DNA repair|DNA repair|transcription-coupled nucleotide-excision repair|transcription-coupled nucleotide-excision repair|nucleotide-excision repair|nucleotide-excision repair|transcription from RNA polymerase I promoter|transcription initi…	DNA binding|damaged DNA binding|ATP-dependent DNA helicase activity|protein kinase activity|protein binding|ATP binding|GTP binding|protein C-terminus binding|DNA-dependent ATPase activity|DNA-dependent ATPase activity|transcription factor binding|RNA polymerase II carboxy-terminal domain kinase activity|ATPase activity|dATP binding|peptide binding|3'-5' DNA helicase activity|3'-5' DNA helicase a…	10	-4.2	3.08	10	-3	2.39	-4	4.86	0.078	-8.5	0.9
ENSMUSG00000037348	PAQR7	progestin and adipoQ receptor family member VII	plasma membrane|integral component of membrane|	multicellular organismal development|steroid hormone mediated signaling pathway|oogenesis|response to steroid hormone|	steroid hormone receptor activity|steroid binding|	0	0	0	1	4.9	5.03	4.9	4.86	0.078	1.4	10
ENSMUSG00000049878	RLF	rearranged L-myc fusion	nucleus|	transcription, DNA-templated|regulation of transcription, DNA-templated|DNA integration|positive regulation of transcription, DNA-templated|positive regulation of transcription from RNA polymerase II promoter|chromosome organization|chromosome organization|	DNA binding|protein binding|zinc ion binding|	0	0	0	1	-5.2	5.01	-5.2	4.84	0.0786	-10	-1.2
ENSMUSG00000005370	MSH6	mutS homolog 6	nuclear chromosome|nuclear chromatin|nucleus|cytoplasm|Golgi apparatus|plasma membrane|MutSalpha complex|intracellular membrane-bounded organelle|	meiotic mismatch repair|meiotic mismatch repair|ATP catabolic process|ATP catabolic process|DNA repair|mismatch repair|mismatch repair|mismatch repair|reciprocal meiotic recombination|determination of adult lifespan|intrinsic apoptotic signaling pathway in response to DNA damage|intrinsic apoptotic signaling pathway in response to DNA damage|response to UV|response to UV|somatic hypermutation of …	magnesium ion binding|four-way junction DNA binding|chromatin binding|double-stranded DNA binding|protein binding|protein binding|ATP binding|DNA-dependent ATPase activity|ATPase activity|mismatched DNA binding|mismatched DNA binding|guanine/thymine mispair binding|single guanine insertion binding|single thymine insertion binding|oxidized purine DNA binding|MutLalpha complex binding|methylated hi…	10	-0.8	0.704	10	-3.7	6	-3.8	4.84	0.0786	-10.2	0
ENSMUSG00000057132	RPGRIP1	retinitis pigmentosa GTPase regulator interacting protein 1	axoneme|nonmotile primary cilium|	visual perception|eye photoreceptor cell development|response to stimulus|retina development in camera-type eye|	protein binding|	9	-0.4	0.247	8	-3.1	5.16	-2.8	4.84	0.0786	-7.9	0
ENSMUSG00000027506	TPD52	tumor protein D52	cytoplasm|endoplasmic reticulum|perinuclear region of cytoplasm|	anatomical structure morphogenesis|B cell differentiation|secretion|	calcium ion binding|protein binding|protein homodimerization activity|protein heterodimerization activity|	10	-3.2	3.38	10	-2.2	1.97	-2.8	4.83	0.0791	-7.4	0.2
ENSMUSG00000015709	ARNT2	aryl-hydrocarbon receptor nuclear translocator 2	nucleus|transcription factor complex|cytoplasm|	response to hypoxia|in utero embryonic development|transcription, DNA-templated|regulation of transcription, DNA-templated|signal transduction|central nervous system development|positive regulation of cell proliferation|response to estradiol|negative regulation of apoptotic process|positive regulation of transcription, DNA-templated|positive regulation of transcription from RNA polymerase II prom…	DNA binding|sequence-specific DNA binding transcription factor activity|signal transducer activity|aryl hydrocarbon receptor binding|protein heterodimerization activity|protein heterodimerization activity|	10	1.8	3.56	10	2.1	1.58	2	4.82	0.0796	-4.7	5.2
ENSMUSG00000002748	BAZ1B	bromodomain adjacent to zinc finger domain, 1B	condensed chromosome|centromeric heterochromatin|nuclear replication fork|	heart morphogenesis|double-strand break repair|chromatin assembly or disassembly|transcription, DNA-templated|regulation of transcription, DNA-templated|cellular response to DNA damage stimulus|histone phosphorylation|peptidyl-tyrosine phosphorylation|peptidyl-tyrosine phosphorylation|chromatin-mediated maintenance of transcription|positive regulation of receptor activity|	chromatin binding|protein tyrosine kinase activity|non-membrane spanning protein tyrosine kinase activity|protein binding|ATP binding|zinc ion binding|histone kinase activity|lysine-acetylated histone binding|vitamin D receptor activator activity|	9	-1.3	2.55	10	-3.1	4.17	-2.5	4.82	0.0796	-10.6	0.1
ENSMUSG00000017830	DHX58	DEXH (Asp-Glu-X-His) box polypeptide 58	cytoplasm|	metabolic process|response to virus|viral process|negative regulation of type I interferon production|positive regulation of type I interferon production|negative regulation of MDA-5 signaling pathway|negative regulation of RIG-I signaling pathway|negative regulation of RIG-I signaling pathway|innate immune response|regulation of innate immune response|negative regulation of innate immune respons…	DNA binding|double-stranded RNA binding|single-stranded RNA binding|helicase activity|protein binding|ATP binding|zinc ion binding|	1	-1.4	0.591	1	-5.2	4.95	-5.1	4.81	0.0799	-10	-1.1
ENSMUSG00000028447	DCTN3	dynactin 3 (p22)	condensed chromosome kinetochore|centrosome|spindle|cytosol|dynactin complex|midbody|cleavage furrow|perinuclear region of cytoplasm|	G2/M transition of mitotic cell cycle|mitotic cell cycle|cytokinesis|microtubule-based process|mitotic nuclear division|antigen processing and presentation of exogenous peptide antigen via MHC class II|	structural molecule activity|protein binding|	9	-3	2.65	9	-2.9	2.42	-3	4.79	0.0805	-7.1	0.8
ENSMUSG00000025407	GLI1	GLI family zinc finger 1	nucleus|cytoplasm|cytosol|intracellular membrane-bounded organelle|primary cilium|	osteoblast differentiation|transcription from RNA polymerase II promoter|smoothened signaling pathway|smoothened signaling pathway|spermatogenesis|ventral midline development|positive regulation of cell proliferation|regulation of smoothened signaling pathway|epidermal cell differentiation|dorsal/ventral pattern formation|proximal/distal pattern formation|cerebellar cortex morphogenesis|smoothene…	DNA binding|chromatin binding|RNA polymerase II distal enhancer sequence-specific DNA binding transcription factor activity|protein binding|microtubule binding|transcription regulatory region DNA binding|metal ion binding|	10	-2.4	3.57	10	-3.3	1.8	-2.6	4.78	0.0808	-7.5	0.3
ENSMUSG00000026921	EGFL7	EGF-like-domain, multiple 7	extracellular region|extracellular space|	angiogenesis|blood vessel development|vasculogenesis|positive regulation of endothelial cell proliferation|cell adhesion|negative regulation of cell migration|negative regulation of Notch signaling pathway|	Notch binding|calcium ion binding|	1	2.8	2.86	1	2.8	2.2	2.8	4.78	0.0808	0.3	6
ENSMUSG00000027070	LRP2	low density lipoprotein receptor-related protein 2	lysosome|lysosomal membrane|endosome|endoplasmic reticulum|Golgi apparatus|plasma membrane|coated pit|integral component of membrane|apical plasma membrane|endocytic vesicle|brush border membrane|receptor complex|extracellular vesicular exosome|	retinoid metabolic process|protein glycosylation|lipid metabolic process|endocytosis|receptor-mediated endocytosis|phototransduction, visible light|steroid metabolic process|cell proliferation|forebrain development|vitamin D metabolic process|small molecule metabolic process|	calcium ion binding|protein binding|SH3 domain binding|	10	-3.7	7.72	10	0.5	0.0591	-3.6	4.78	0.0808	-7.3	0.3
ENSMUSG00000035726	SUPT16	suppressor of Ty 16	nucleus|chromosome|	DNA replication|DNA repair|transcription, DNA-templated|regulation of transcription, DNA-templated|cellular response to DNA damage stimulus|	poly(A) RNA binding|	5	-4.2	5.32	5	3.2	2.34	-4	4.77	0.0811	-9	5.5
ENSMUSG00000053141	PTPRT	protein tyrosine phosphatase, receptor type, T	plasma membrane|cell surface|integral component of membrane|	protein dephosphorylation|cell adhesion|homophilic cell adhesion|signal transduction|transmembrane receptor protein tyrosine kinase signaling pathway|peptidyl-tyrosine dephosphorylation|peptidyl-tyrosine dephosphorylation|	protein tyrosine phosphatase activity|protein binding|beta-catenin binding|thiolester hydrolase activity|alpha-catenin binding|gamma-catenin binding|cadherin binding|alpha-actinin binding|delta-catenin binding|	10	2.5	4.88	10	-1.9	1.84	2.5	4.76	0.0814	-2.7	6.2
ENSMUSG00000027852	NRAS	neuroblastoma RAS viral (v-ras) oncogene homolog	Golgi membrane|plasma membrane|membrane|extracellular vesicular exosome|	MAPK cascade|activation of MAPKK activity|GTP catabolic process|epidermal growth factor receptor signaling pathway|small GTPase mediated signal transduction|Ras protein signal transduction|axon guidance|blood coagulation|positive regulation of cell proliferation|insulin receptor signaling pathway|visual learning|fibroblast growth factor receptor signaling pathway|actin cytoskeleton organization|r…	GTP binding|protein complex binding|	10	-2.9	4.04	10	-1.1	1.91	-1.9	4.75	0.0817	-6.6	0.3
ENSMUSG00000090272	MNDAL	myeloid nuclear differentiation antigen like	nucleus|nucleus|nucleolus|cytoplasm|membrane|	negative regulation of cell growth|regulation of growth|	double-stranded DNA binding|transcription factor binding|poly(A) RNA binding|	10	-2.5	2.6	10	-2.2	2.47	-2.4	4.75	0.0817	-7.1	0.3
ENSMUSG00000005968	TUFT1	tuftelin 1	extracellular region|cytoplasm|	bone mineralization|odontogenesis|	structural constituent of tooth enamel|	9	5.9	2.87	9	-3.1	3.5	-2.6	4.74	0.082	-9.7	8
ENSMUSG00000005410	MCM5	minichromosome maintenance complex component 5	nucleus|nucleoplasm|membrane|MCM complex|	G1/S transition of mitotic cell cycle|mitotic cell cycle|DNA replication|DNA replication initiation|DNA strand elongation involved in DNA replication|DNA duplex unwinding|	DNA binding|DNA helicase activity|protein binding|ATP binding|	7	3.2	3.04	7	6.2	3.74	5.8	4.74	0.082	-1.1	13
ENSMUSG00000019977	HBS1L	HBS1-like translational GTPase	membrane|extracellular vesicular exosome|	GTP catabolic process|translation|translational elongation|signal transduction|	translation elongation factor activity|GTPase activity|GTP binding|	2	-5	1.9	1	-4.2	3.26	-4.8	4.73	0.0822	-10	-1.4
ENSMUSG00000055737	GHR	growth hormone receptor	extracellular region|extracellular space|extracellular space|nucleus|mitochondrion|plasma membrane|integral component of plasma membrane|cell surface|integral component of membrane|extrinsic component of membrane|neuronal cell body|receptor complex|growth hormone receptor complex|	activation of MAPK activity|allantoin metabolic process|citrate metabolic process|2-oxoglutarate metabolic process|succinate metabolic process|oxaloacetate metabolic process|isoleucine metabolic process|valine metabolic process|creatine metabolic process|fatty acid metabolic process|endocytosis|JAK-STAT cascade|hormone-mediated signaling pathway|cytokine-mediated signaling pathway|taurine metabol…	growth hormone receptor activity|protein binding|peptide hormone binding|growth factor binding|protein kinase binding|protein phosphatase binding|SH2 domain binding|protein homodimerization activity|proline-rich region binding|	10	1.7	4.08	10	-2.3	3.99	-2.6	4.72	0.0827	-5.6	3.1
ENSMUSG00000027690	SLC2A2	solute carrier family 2 (facilitated glucose transporter), member 2	cytoplasm|plasma membrane|integral component of plasma membrane|brush border|membrane|	carbohydrate metabolic process|energy reserve metabolic process|hexose transport|glucose transport|endocrine pancreas development|hexose transmembrane transport|small molecule metabolic process|regulation of insulin secretion|transmembrane transport|dehydroascorbic acid transport|	glucose transmembrane transporter activity|hexose transmembrane transporter activity|dehydroascorbic acid transporter activity|D-glucose transmembrane transporter activity|	1	4.2	4.89	0	0	0	4.2	4.72	0.0827	1	9
ENSMUSG00000032463	FAIM	Fas apoptotic inhibitory molecule	cytoplasm|	apoptotic process|negative regulation of apoptotic process|negative regulation of extrinsic apoptotic signaling pathway via death domain receptors|	None	10	-1.9	0.626	10	-3.9	5.5	-2.8	4.72	0.0827	-7.8	0
ENSMUSG00000029291	RUFY3	RUN and FYVE domain containing 3	filopodium|growth cone|	negative regulation of axonogenesis|	None	1	4.2	4.89	0	0	0	4.2	4.72	0.0827	1	9
ENSMUSG00000037740	MRPS26	mitochondrial ribosomal protein S26	nucleus|mitochondrion|mitochondrial small ribosomal subunit|	DNA damage response, detection of DNA damage|peptide biosynthetic process|	poly(A) RNA binding|	9	-4.6	2.48	10	-2	3.49	-2.5	4.72	0.0827	-8.2	1.6
ENSMUSG00000030177	CCDC77	coiled-coil domain containing 77	centrosome|membrane|	None	None	1	4.1	4.88	0	0	0	4.1	4.71	0.0831	1	9
ENSMUSG00000028801	STPG1	sperm-tail PG-rich repeat containing 1	nucleus|cytoplasm|	apoptotic process|	None	1	4.8	4.88	0	0	0	4.8	4.71	0.0831	1.3	10
ENSMUSG00000022089	BIN3	bridging integrator 3	cytoplasm|cytoskeleton|	cytokinesis|barrier septum assembly|actin filament organization|protein localization|unidimensional cell growth|	protein binding|cytoskeletal adaptor activity|	9	-0.1	0.00592	10	-2.4	5.46	-2.4	4.71	0.0831	-6.7	1
ENSMUSG00000036053	FMNL2	formin-like 2	cytoplasm|	cytoskeleton organization|regulation of cell morphogenesis|cortical actin cytoskeleton organization|	actin binding|Rho GTPase binding|	1	4.3	4.87	0	0	0	4.3	4.7	0.0833	1	9
ENSMUSG00000051276	ACTRT2	actin-related protein T2	cytoplasm|cytoskeleton|	None	None	1	4.1	4.88	0	0	0	4.1	4.7	0.0833	1	9
ENSMUSG00000073724	PRAMEL4	preferentially expressed antigen in melanoma like 4	cellular_component|	biological_process|	molecular_function|	1	4.1	4.87	0	0	0	4.1	4.7	0.0833	1	9
ENSMUSG00000073723	GM13102	predicted gene 13102	cellular_component|	biological_process|	molecular_function|	1	4.1	4.87	0	0	0	4.1	4.7	0.0833	1	9
ENSMUSG00000024947	MEN1	multiple endocrine neoplasia I	chromatin|nucleus|nucleoplasm|cytoplasm|cytosol|nuclear matrix|cleavage furrow|histone methyltransferase complex|histone methyltransferase complex|protein complex|	negative regulation of transcription from RNA polymerase II promoter|MAPK cascade|leukocyte homeostasis|negative regulation of protein phosphorylation|osteoblast fate commitment|osteoblast development|DNA repair|chromatin remodeling|transcription, DNA-templated|transcription initiation from RNA polymerase II promoter|cellular response to DNA damage stimulus|cell cycle arrest|transforming growth f…	four-way junction DNA binding|Y-form DNA binding|chromatin binding|double-stranded DNA binding|protein binding|histone-lysine N-methyltransferase activity|protein binding, bridging|sequence-specific DNA binding|transcription regulatory region DNA binding|protein N-terminus binding|R-SMAD binding|	10	-2.7	4.27	10	-1.2	1.34	-2.3	4.7	0.0833	-5.7	1.3
ENSMUSG00000021635	RAD17	RAD17 homolog (S. pombe)	chromosome, telomeric region|nucleus|nucleoplasm|	DNA replication checkpoint|DNA damage checkpoint|DNA replication|DNA repair|cellular response to DNA damage stimulus|mitotic cell cycle checkpoint|negative regulation of DNA replication|regulation of phosphorylation|	protein binding|ATP binding|nucleoside-triphosphatase activity|	6	-5.9	3.65	7	-1.8	2.97	-3.7	4.69	0.0837	-10.7	0.6
ENSMUSG00000036634	MAG	myelin associated glycoprotein	plasma membrane|integral component of membrane|paranode region of axon|Schmidt-Lanterman incisure|	cell adhesion|blood coagulation|substantia nigra development|neurotrophin TRK receptor signaling pathway|regulation of axonogenesis|negative regulation of axonogenesis|leukocyte migration|	None	1	4.3	4.86	0	0	0	4.3	4.69	0.0837	1	9
ENSMUSG00000070385	AMPD1	adenosine monophosphate deaminase 1	cytosol|	purine nucleobase metabolic process|response to organic substance|IMP salvage|purine-containing compound salvage|small molecule metabolic process|nucleobase-containing small molecule metabolic process|	AMP deaminase activity|myosin heavy chain binding|metal ion binding|	9	2.4	3.67	10	-3.2	5.06	-3.2	4.69	0.0837	-8.3	5.1
ENSMUSG00000021236	ENTPD5	ectonucleoside triphosphate diphosphohydrolase 5	endoplasmic reticulum|extracellular vesicular exosome|	glycolytic process|protein N-linked glycosylation|cell proliferation|regulation of phosphatidylinositol 3-kinase signaling|cell growth|positive regulation of glycolytic process|ATP metabolic process|'de novo' posttranslational protein folding|	guanosine-diphosphatase activity|uridine-diphosphatase activity|	10	-1.5	2.65	10	-1.3	2.35	-1.4	4.69	0.0837	-4.3	0.2
ENSMUSG00000062844	OLFR1458	olfactory receptor 1458	plasma membrane|membrane|integral component of membrane|	signal transduction|G-protein coupled receptor signaling pathway|sensory perception of smell|response to stimulus|detection of chemical stimulus involved in sensory perception of smell|	signal transducer activity|G-protein coupled receptor activity|olfactory receptor activity|	1	-0.5	0.0861	1	5.1	5.44	5.1	4.69	0.0837	1.1	10
ENSMUSG00000028622	MRPL37	mitochondrial ribosomal protein L37	mitochondrion|mitochondrial ribosome|	translation|	structural constituent of ribosome|poly(A) RNA binding|	1	4.8	4.86	0	0	0	4.8	4.69	0.0837	1.3	10
ENSMUSG00000038855	ITPKB	inositol-trisphosphate 3-kinase B	cytosol|	MAPK cascade|signal transduction|cell surface receptor signaling pathway|inositol phosphate metabolic process|small molecule metabolic process|positive thymic T cell selection|positive regulation of Ras protein signal transduction|positive regulation of alpha-beta T cell differentiation|	protein binding|calmodulin binding|ATP binding|inositol-1,4,5-trisphosphate 3-kinase activity|	0	0	0	1	4.8	4.85	4.8	4.68	0.0839	1.3	10
ENSMUSG00000026914	PSMD14	proteasome (prosome, macropain) 26S subunit, non-ATPase, 14	proteasome complex|nucleus|nucleoplasm|cytosol|proteasome regulatory particle, lid subcomplex|proteasome accessory complex|extracellular vesicular exosome|	G1/S transition of mitotic cell cycle|protein polyubiquitination|mitotic cell cycle|double-strand break repair via homologous recombination|antigen processing and presentation of peptide antigen via MHC class I|antigen processing and presentation of exogenous peptide antigen via MHC class I, TAP-dependent|double-strand break repair via nonhomologous end joining|ubiquitin-dependent protein catabol…	ubiquitin thiolesterase activity|ubiquitin thiolesterase activity|metallopeptidase activity|metal ion binding|endopeptidase activator activity|proteasome binding|	8	3.8	5.64	8	1.2	0.802	3.6	4.68	0.0839	-3.8	8.4
ENSMUSG00000041020	MAP7D2	MAP7 domain containing 2	microtubule|	microtubule cytoskeleton organization|	None	10	-3.6	6.59	10	-0.5	0.128	-3.3	4.67	0.0842	-7.5	0.2
ENSMUSG00000030402	PPM1N	protein phosphatase, Mg2+/Mn2+ dependent, 1N (putative)	None	dephosphorylation|	magnesium ion binding|phosphoprotein phosphatase activity|manganese ion binding|	1	4.1	4.84	0	0	0	4.1	4.67	0.0842	1	9
ENSMUSG00000027087	ITGAV	integrin, alpha V	plasma membrane|plasma membrane|integral component of plasma membrane|integrin complex|integrin complex|external side of plasma membrane|cell surface|cell surface|membrane|alphav-beta3 integrin-IGF-1-IGF1R complex|phagocytic vesicle|extracellular vesicular exosome|	angiogenesis|antigen processing and presentation of peptide antigen via MHC class I|antigen processing and presentation of exogenous peptide antigen via MHC class I, TAP-dependent|cell adhesion|cell-matrix adhesion|integrin-mediated signaling pathway|axon guidance|blood coagulation|positive regulation of cell proliferation|response to virus|negative regulation of macrophage derived foam cell diff…	virus receptor activity|opsonin binding|protein kinase C binding|voltage-gated calcium channel activity|protein binding|insulin-like growth factor I binding|metal ion binding|transforming growth factor beta binding|	10	3.3	6.71	10	-2.9	5.33	-2.8	4.67	0.0842	-9.3	7.3
ENSMUSG00000034165	CCND3	cyclin D3	cyclin-dependent protein kinase holoenzyme complex|nucleus|cytoplasm|membrane|	positive regulation of protein phosphorylation|cell cycle|signal transduction|T cell proliferation|positive regulation of cyclin-dependent protein serine/threonine kinase activity|cell division|	cyclin-dependent protein serine/threonine kinase activity|protein binding|protein kinase binding|	10	0	0	10	-2.6	5.61	-2.6	4.66	0.0847	-6.4	0.4
ENSMUSG00000022960	DONSON	downstream neighbor of SON	cellular_component|nucleus|	multicellular organismal development|biological_process|	molecular_function|	1	4	4.83	0	0	0	4	4.66	0.0847	0.9	9
ENSMUSG00000028549	ITGB3BP	integrin beta 3 binding protein (beta3-endonexin)	condensed chromosome kinetochore|nucleus|nucleoplasm|cytoplasm|cytosol|membrane|	mitotic cell cycle|nucleosome assembly|transcription, DNA-templated|regulation of transcription, DNA-templated|mitotic nuclear division|cell adhesion|signal transduction|centromere-specific nucleosome assembly|positive regulation of apoptotic process|neurotrophin TRK receptor signaling pathway|apoptotic signaling pathway|	signal transducer activity|protein C-terminus binding|	8	-5.7	4.74	7	-1.5	3.19	-3.6	4.66	0.0847	-10.2	0
ENSMUSG00000038510	RPF2	ribosome production factor 2 homolog (S. cerevisiae)	nucleolus|	None	poly(A) RNA binding|	1	4	4.84	0	0	0	4	4.66	0.0847	1	9
ENSMUSG00000058355	ABCE1	ATP-binding cassette, sub-family E (OABP), member 1	cytoplasm|mitochondrion|membrane|	ATP catabolic process|RNA catabolic process|response to virus|viral process|negative regulation of catalytic activity|	ATP binding|ribonuclease inhibitor activity|ATPase activity|iron-sulfur cluster binding|	4	3.1	4.12	2	2.2	0.963	2.5	4.65	0.0852	-2.8	7
ENSMUSG00000037151	LRRC20	leucine rich repeat containing 20	None	None	None	1	4	4.81	0	0	0	4	4.64	0.0856	0.9	9
ENSMUSG00000019906	LIN7A	lin-7 homolog A (C. elegans)	tight junction|postsynaptic density|basolateral plasma membrane|neuron projection|postsynaptic membrane|extracellular vesicular exosome|	protein complex assembly|exocytosis|neurotransmitter secretion|protein transport|synaptic vesicle transport|inner ear development|	protein binding|PDZ domain binding|L27 domain binding|	1	4.5	4.8	0	0	0	4.5	4.62	0.0864	1.2	10
ENSMUSG00000059383	GFRAL	GDNF family receptor alpha like	plasma membrane|integral component of membrane|	stress-activated protein kinase signaling cascade|negative regulation of neuron apoptotic process|negative regulation of extrinsic apoptotic signaling pathway in absence of ligand|	None	9	-4.6	6.49	10	0.2	0.057	-3.6	4.62	0.0864	-11	9
ENSMUSG00000022415	SYNGR1	synaptogyrin 1	integral component of membrane|integral component of membrane|cell junction|synaptic vesicle membrane|melanosome|	protein targeting|regulation of long-term neuronal synaptic plasticity|regulation of short-term neuronal synaptic plasticity|	None	1	4.5	4.79	0	0	0	4.5	4.62	0.0864	1.2	10
ENSMUSG00000030827	FGF21	fibroblast growth factor 21	extracellular region|	signal transduction|cell-cell signaling|positive regulation of cell proliferation|regulation of low-density lipoprotein particle clearance|positive regulation of low-density lipoprotein particle receptor biosynthetic process|positive regulation of glucose import|positive regulation of ERK1 and ERK2 cascade|positive regulation of MAPKKK cascade by fibroblast growth factor receptor signaling pathwa…	fibroblast growth factor receptor binding|protein binding|growth factor activity|	0	0	0	1	4.8	4.79	4.8	4.62	0.0864	1.2	10
ENSMUSG00000062078	QK	quaking	nucleus|cytoplasm|	vasculogenesis|mRNA processing|regulation of translation|transport|multicellular organismal development|spermatid development|axon ensheathment|RNA splicing|positive regulation of gene expression|cell differentiation|myelination|muscle cell differentiation|long-chain fatty acid biosynthetic process|mRNA transport|3'-UTR-mediated mRNA destabilization|	RNA binding|mRNA binding|SH3 domain binding|poly(A) RNA binding|	9	1.7	1.43	10	4.8	5.44	4.6	4.61	0.0867	-1.8	9.4
ENSMUSG00000058126	TPM3-RS7	tropomyosin 3, related sequence 7	None	None	None	1	4.6	4.78	0	0	0	4.6	4.61	0.0867	1.2	10
ENSMUSG00000038628	POLR3K	polymerase (RNA) III (DNA directed) polypeptide K, 12.3 kDa	nucleoplasm|DNA-directed RNA polymerase III complex|cytosol|	transcription from RNA polymerase III promoter|transcription elongation from RNA polymerase III promoter|termination of RNA polymerase III transcription|termination of RNA polymerase III transcription|gene expression|positive regulation of type I interferon production|innate immune response|defense response to virus|	RNA polymerase III activity|DNA binding|DNA-directed RNA polymerase activity|zinc ion binding|	7	4.4	4.5	7	-1	1.41	-2.1	4.61	0.0867	-7.6	7.1
ENSMUSG00000021103	MNAT1	MNAT CDK-activating kinase assembly factor 1	nucleus|nucleoplasm|holo TFIIH complex|cytoplasm|	regulation of cyclin-dependent protein serine/threonine kinase activity|G1/S transition of mitotic cell cycle|G2/M transition of mitotic cell cycle|mitotic cell cycle|nucleotide-excision repair, DNA damage removal|ATP catabolic process|DNA repair|transcription-coupled nucleotide-excision repair|nucleotide-excision repair|regulation of transcription from RNA polymerase II promoter|transcription fr…	protein binding|DNA-dependent ATPase activity|zinc ion binding|RNA polymerase II carboxy-terminal domain kinase activity|protein N-terminus binding|	7	7.5	5.64	8	-1.5	1.63	7.3	4.6	0.087	-3.2	16
ENSMUSG00000026315	SERPINB8	serpin peptidase inhibitor, clade B (ovalbumin), member 8	extracellular space|cytosol|	negative regulation of endopeptidase activity|regulation of proteolysis|	serine-type endopeptidase inhibitor activity|protein binding|	0	0	0	1	4.8	4.77	4.8	4.59	0.0874	0.9	9
ENSMUSG00000031897	PSMB10	proteasome (prosome, macropain) subunit, beta type, 10	proteasome complex|nucleoplasm|cytosol|proteasome core complex|spermatoproteasome complex|	G1/S transition of mitotic cell cycle|protein polyubiquitination|mitotic cell cycle|cell morphogenesis|antigen processing and presentation of peptide antigen via MHC class I|antigen processing and presentation of exogenous peptide antigen via MHC class I, TAP-dependent|regulation of cellular amino acid metabolic process|apoptotic process|humoral immune response|DNA damage response, signal transdu…	threonine-type endopeptidase activity|	0	0	0	1	4.8	4.77	4.8	4.59	0.0874	0.9	9
ENSMUSG00000043241	UPF2	UPF2 regulator of nonsense transcripts homolog (yeast)	nucleus|cytoplasm|cytosol|exon-exon junction complex|perinuclear region of cytoplasm|	nuclear-transcribed mRNA catabolic process, nonsense-mediated decay|nuclear-transcribed mRNA catabolic process, nonsense-mediated decay|liver development|mRNA export from nucleus|gene expression|RNA metabolic process|mRNA metabolic process|organ regeneration|	RNA binding|protein binding|	10	6.5	3.18	10	-3.4	3.38	-2.7	4.58	0.0878	-9.7	9.2
ENSMUSG00000022678	NDE1	nudE neurodevelopment protein 1	kinetochore|condensed chromosome kinetochore|centrosome|cytosol|microtubule|membrane|spindle pole centrosome|cleavage furrow|	G2/M transition of mitotic cell cycle|establishment of mitotic spindle orientation|mitotic cell cycle|neuron migration|microtubule nucleation|mitotic nuclear division|neuroblast proliferation|cerebral cortex development|vesicle transport along microtubule|centrosome duplication|establishment of chromosome localization|	protein binding|microtubule binding|protein domain specific binding|identical protein binding|	8	-1.9	0.972	9	-2.9	4.33	-2.3	4.57	0.0882	-7	2.2
ENSMUSG00000029434	VPS33A	vacuolar protein sorting 33 homolog A (S. cerevisiae)	lysosomal membrane|early endosome|late endosome|HOPS complex|late endosome membrane|perinuclear region of cytoplasm|	vesicle docking involved in exocytosis|protein transport|vesicle-mediated transport|platelet formation|melanosome localization|lysosome localization|regulation of developmental pigmentation|	protein binding|	0	0	0	1	4.7	4.74	4.7	4.57	0.0882	0.9	9
ENSMUSG00000067702	TUBA3A	tubulin, alpha 3A	nucleus|microtubule|cilium|ciliary basal body|	None	None	10	0.4	0.107	10	-5.9	5.62	-4.4	4.57	0.0882	-11.4	-0.2
ENSMUSG00000017428	PSMD11	proteasome (prosome, macropain) 26S subunit, non-ATPase, 11	proteasome complex|nucleus|nucleoplasm|cytosol|membrane|proteasome accessory complex|extracellular vesicular exosome|	G1/S transition of mitotic cell cycle|protein polyubiquitination|mitotic cell cycle|antigen processing and presentation of peptide antigen via MHC class I|antigen processing and presentation of exogenous peptide antigen via MHC class I, TAP-dependent|ubiquitin-dependent protein catabolic process|regulation of cellular amino acid metabolic process|apoptotic process|DNA damage response, signal tran…	protein binding|	5	-3.6	2.5	4	-2.4	2.52	-3.3	4.56	0.0887	-8	0.9
ENSMUSG00000091964	BC037034	cDNA sequence BC037034	cellular_component|	biological_process|	molecular_function|	10	-5.5	2.98	10	-3.4	2.56	-3.5	4.55	0.089	-9.5	1
ENSMUSG00000019841	REV3L	REV3-like, polymerase (DNA directed), zeta, catalytic subunit	nucleus|chromosome|zeta DNA polymerase complex|	DNA-dependent DNA replication|translesion synthesis|	nucleotide binding|DNA binding|DNA-directed DNA polymerase activity|protein binding|metal ion binding|4 iron, 4 sulfur cluster binding|	10	0.8	0.399	10	-3.2	6.64	-3	4.54	0.0895	-7.6	2.8
ENSMUSG00000002489	TIAM1	T-cell lymphoma invasion and metastasis 1	cytosol|cell-cell junction|extrinsic component of cytoplasmic side of plasma membrane|cell-cell contact zone|	cell-matrix adhesion|small GTPase mediated signal transduction|cell migration|Rac protein signal transduction|positive regulation of Rho GTPase activity|positive regulation of Rac GTPase activity|positive regulation of apoptotic process|neurotrophin TRK receptor signaling pathway|ephrin receptor signaling pathway|positive regulation of axonogenesis|regulation of small GTPase mediated signal trans…	receptor signaling protein activity|Rho guanyl-nucleotide exchange factor activity|phospholipid binding|Rac guanyl-nucleotide exchange factor activity|ephrin receptor binding|	10	-1.5	1.43	10	-1.8	3.43	-1.6	4.54	0.0895	-6	3
ENSMUSG00000034557	ZFYVE9	zinc finger, FYVE domain containing 9	early endosome|early endosome membrane|early endosome membrane|	proteolysis|endocytosis|transforming growth factor beta receptor signaling pathway|transforming growth factor beta receptor signaling pathway|transforming growth factor beta receptor signaling pathway|SMAD protein complex assembly|SMAD protein import into nucleus|negative regulation of transforming growth factor beta receptor signaling pathway|	protein binding|1-phosphatidylinositol binding|serine-type peptidase activity|metal ion binding|	10	5.7	4.26	10	-2.5	5.19	-2.2	4.54	0.0895	-7.7	9.8
ENSMUSG00000027285	HAUS2	HAUS augmin-like complex, subunit 2	nucleus|cytoplasm|Golgi apparatus|centrosome|spindle|cytosol|microtubule|HAUS complex|	G2/M transition of mitotic cell cycle|mitotic cell cycle|mitotic nuclear division|spindle assembly|centrosome organization|	molecular_function|	8	3.3	0.843	8	2.7	4.04	2.8	4.54	0.0895	-3	8
ENSMUSG00000024833	POLA2	polymerase (DNA directed), alpha 2, accessory subunit	nucleus|nucleoplasm|alpha DNA polymerase:primase complex|cytoplasm|	protein import into nucleus, translocation|G1/S transition of mitotic cell cycle|mitotic cell cycle|telomere maintenance via recombination|telomere maintenance|DNA replication|DNA replication initiation|DNA replication initiation|DNA strand elongation involved in DNA replication|telomere maintenance via semi-conservative replication|	molecular_function|DNA binding|DNA-directed DNA polymerase activity|protein heterodimerization activity|	10	-5.4	4.47	10	3.4	7.42	3.1	4.53	0.09	-7.6	7.3
ENSMUSG00000029553	TFEC	transcription factor EC	nucleus|cytoplasm|	transcription, DNA-templated|regulation of transcription, DNA-templated|cellular response to heat|	DNA binding|sequence-specific DNA binding transcription factor activity|transcription coactivator activity|transcription corepressor activity|protein dimerization activity|	9	-0.8	0.748	10	6	6.98	5.5	4.53	0.09	0.2	12.4
ENSMUSG00000041523	UPK2	uroplakin 2	integral component of plasma membrane|apical plasma membrane|integral component of endoplasmic reticulum membrane|extracellular vesicular exosome|	multicellular organismal development|epithelial cell differentiation|membrane organization|	None	10	-0.1	0.00799	10	-6.1	7.08	-4.9	4.52	0.0905	-11.4	-0.4
ENSMUSG00000029463	FAM216A	family with sequence similarity 216, member A	None	None	None	0	0	0	1	4.7	4.69	4.7	4.52	0.0905	0.8	9
ENSMUSG00000059586	NSMCE2	non-SMC element 2, MMS21 homolog (S. cerevisiae)	chromosome, telomeric region|nucleus|PML body|Smc5-Smc6 complex|	telomere maintenance via recombination|double-strand break repair via homologous recombination|mitotic nuclear division|protein sumoylation|positive regulation of maintenance of mitotic sister chromatid cohesion|positive regulation of mitotic metaphase/anaphase transition|cellular senescence|	protein binding|zinc ion binding|SUMO ligase activity|	9	2.5	2.41	10	-2.3	5	-3.2	4.52	0.0905	-7.7	4.9
ENSMUSG00000038542	PCID2	PCI domain containing 2	cellular_component|	negative regulation of apoptotic process|regulation of mRNA stability|positive regulation of B cell differentiation|positive regulation of transcription, DNA-templated|spleen development|positive regulation of mitotic cell cycle spindle assembly checkpoint|negative regulation of cysteine-type endopeptidase activity|	None	4	-3.7	4.71	6	4.3	2.02	-3.5	4.52	0.0905	-8	6.7
ENSMUSG00000004980	HNRNPA2B1	heterogeneous nuclear ribonucleoprotein A2/B1	nucleus|nucleoplasm|spliceosomal complex|cytoplasm|membrane|ribonucleoprotein complex|catalytic step 2 spliceosome|	mRNA splicing, via spliceosome|mRNA splicing, via spliceosome|mRNA processing|RNA splicing|gene expression|negative regulation of mRNA splicing, via spliceosome|RNA transport|	nucleotide binding|RNA binding|protein binding|single-stranded telomeric DNA binding|poly(A) RNA binding|pre-mRNA intronic binding|	10	-1.9	1.4	10	-5.9	4.8	-1.6	4.51	0.0908	-11	0
ENSMUSG00000041859	MCM3	minichromosome maintenance complex component 3	nucleus|nucleoplasm|alpha DNA polymerase:primase complex|centrosome|membrane|MCM complex|intracellular membrane-bounded organelle|perinuclear region of cytoplasm|	G1/S transition of mitotic cell cycle|mitotic cell cycle|DNA replication|DNA replication initiation|DNA strand elongation involved in DNA replication|DNA duplex unwinding|	DNA binding|DNA helicase activity|protein binding|ATP binding|	6	-4.3	3.38	5	-2.6	1.68	-4	4.51	0.0908	-9.5	3.4
ENSMUSG00000024155	MEIOB	meiosis specific with OB domains	nucleus|chromosome|cytoplasm|	resolution of meiotic recombination intermediates|double-strand break repair via homologous recombination|DNA catabolic process, exonucleolytic|synapsis|male meiosis|female meiosis I|fertilization|	chromatin binding|single-stranded DNA binding|single-stranded DNA 3'-5' exodeoxyribonuclease activity|	0	0	0	1	4.7	4.67	4.7	4.5	0.0913	0.8	9
ENSMUSG00000021448	SHC3	SHC (Src homology 2 domain containing) transforming protein 3	cellular_component|cytosol|	transmembrane receptor protein tyrosine kinase signaling pathway|epidermal growth factor receptor signaling pathway|Ras protein signal transduction|central nervous system development|learning or memory|insulin receptor signaling pathway|synaptic transmission, glutamatergic|neurotrophin TRK receptor signaling pathway|	signal transducer activity|protein binding|	0	0	0	1	4.7	4.67	4.7	4.5	0.0913	0.8	9
ENSMUSG00000039128	CDC123	cell division cycle 123	cytoplasm|	cell cycle arrest|regulation of mitotic cell cycle|positive regulation of cell proliferation|cell division|	None	7	-3.4	4.58	7	5.7	2.89	-3.3	4.49	0.0917	-8	8
ENSMUSG00000025001	HELLS	helicase, lymphoid-specific	chromosome, centromeric region|nucleus|centromeric heterochromatin|	urogenital system development|methylation-dependent chromatin silencing|transcription, DNA-templated|mitotic nuclear division|multicellular organismal development|maintenance of DNA methylation|centromeric heterochromatin assembly|negative regulation of apoptotic process|lymphocyte proliferation|negative regulation of intrinsic apoptotic signaling pathway|	DNA binding|chromatin binding|helicase activity|protein binding|ATP binding|	9	-2.6	3.85	9	2.4	4.98	2.5	4.49	0.0917	-5.4	6.2
ENSMUSG00000020166	CNOT2	CCR4-NOT transcription complex, subunit 2	nucleus|cytoplasm|cytosol|membrane|CCR4-NOT complex|	negative regulation of transcription from RNA polymerase II promoter|nuclear-transcribed mRNA catabolic process, deadenylation-dependent decay|nuclear-transcribed mRNA poly(A) tail shortening|trophectodermal cell differentiation|regulation of transcription from RNA polymerase II promoter|transcription from RNA polymerase II promoter|regulation of translation|gene expression|positive regulation of…	RNA polymerase II transcription cofactor activity|RNA polymerase II transcription corepressor binding|poly(A)-specific ribonuclease activity|protein binding|	10	-3.6	5.21	9	3.1	2.3	-3.2	4.48	0.0919	-7.6	4.3
ENSMUSG00000040584	ABCB1A	ATP-binding cassette, sub-family B (MDR/TAP), member 1A	plasma membrane|cell surface|membrane|integral component of membrane|apical part of cell|intercellular canaliculus|extracellular vesicular exosome|	G2/M transition of mitotic cell cycle|ATP catabolic process|transport|drug transmembrane transport|hormone transport|drug transport|daunorubicin transport|drug export|transmembrane transport|negative regulation of cell death|establishment of blood-brain barrier|stem cell proliferation|positive regulation of response to drug|	nucleotide binding|ATP binding|xenobiotic-transporting ATPase activity|hydrolase activity|ATPase activity|ATPase activity, coupled|ATPase activity, coupled to transmembrane movement of substances|	10	-2	1.62	10	2.1	4.43	1.8	4.47	0.0924	-3.2	4.9
ENSMUSG00000043535	SETX	senataxin	nucleus|nucleoplasm|nucleolus|cytoplasm|	double-strand break repair|termination of RNA polymerase II transcription|RNA processing|circadian rhythm|cell death|DNA duplex unwinding|	DNA binding|DNA helicase activity|ATP binding|	10	-1.9	3.77	10	-0.9	1.28	-1.7	4.47	0.0924	-4	0.1
ENSMUSG00000051615	RAP2A	RAP2A, member of RAS oncogene family	cytosol|midbody|recycling endosome|recycling endosome membrane|extracellular vesicular exosome|	GTP catabolic process|negative regulation of cell migration|actin cytoskeleton reorganization|positive regulation of protein autophosphorylation|Rap protein signal transduction|cellular protein localization|establishment of protein localization|regulation of JNK cascade|regulation of dendrite morphogenesis|	GTPase activity|protein binding|GTP binding|	10	-3.2	4.5	9	-0.8	1.07	-3	4.47	0.0924	-6.3	0.8
ENSMUSG00000024422	DHX16	DEAH (Asp-Glu-Ala-His) box polypeptide 16	nucleus|	ATP catabolic process|mRNA processing|RNA splicing|	RNA helicase activity|protein binding|ATP binding|ATP-dependent helicase activity|poly(A) RNA binding|	9	-3	3.15	8	-1.7	2.11	-2.7	4.46	0.0929	-8.3	0.9
ENSMUSG00000006782	CNP	2',3'-cyclic nucleotide 3' phosphodiesterase	extracellular space|nucleus|cytoplasm|mitochondrial outer membrane|mitochondrial inner membrane|microtubule|plasma membrane|microvillus|membrane|pseudopodium|myelin sheath abaxonal region|myelin sheath adaxonal region|melanosome|perinuclear region of cytoplasm|extracellular vesicular exosome|	microtubule cytoskeleton organization|synaptic transmission|axonogenesis|aging|adult locomotory behavior|cyclic nucleotide catabolic process|response to toxic substance|substantia nigra development|response to lipopolysaccharide|regulation of mitochondrial membrane permeability|	RNA binding|2',3'-cyclic-nucleotide 3'-phosphodiesterase activity|cyclic nucleotide binding|	9	-4.9	6.76	9	-0.5	0.263	-4.8	4.46	0.0929	-9.5	0.1
ENSMUSG00000031561	TENM3	teneurin transmembrane protein 3	membrane|integral component of membrane|axon|	homophilic cell adhesion|signal transduction|positive regulation of neuron projection development|camera-type eye morphogenesis|	protein homodimerization activity|protein heterodimerization activity|	10	-1.6	3.71	10	2.6	2.65	-1.5	4.45	0.0932	-11.1	4.6
ENSMUSG00000024256	ADCYAP1	adenylate cyclase activating polypeptide 1 (pituitary)	extracellular region|extracellular space|terminal bouton|	ovarian follicle development|behavioral fear response|histamine secretion|negative regulation of acute inflammatory response to antigenic stimulus|negative regulation of acute inflammatory response to non-antigenic stimulus|transmembrane receptor protein tyrosine kinase signaling pathway|activation of adenylate cyclase activity|positive regulation of cytosolic calcium ion concentration|neuropepti…	receptor signaling protein activity|receptor binding|neuropeptide hormone activity|pituitary adenylate cyclase activating polypeptide activity|pituitary adenylate cyclase-activating polypeptide receptor binding|peptide hormone receptor binding|peptide hormone receptor binding|	10	-0.7	0.79	10	-1.6	4.38	-1.4	4.45	0.0932	-5.1	2.3
ENSMUSG00000030493	C230052I12RIK	RIKEN cDNA C230052I12 gene	nucleus|intracellular membrane-bounded organelle|Fanconi anaemia nuclear complex|	DNA repair|cellular response to DNA damage stimulus|biological_process|	DNA binding|chromatin binding|	10	-3.3	1.91	10	-4	2.85	-3.5	4.45	0.0932	-8.9	1.2
ENSMUSG00000032265	FAM46A	family with sequence similarity 46, member A	None	regulation of gene expression|regulation of blood coagulation|	poly(A) RNA binding|	1	3.9	4.62	0	0	0	3.9	4.45	0.0932	0.5	8
ENSMUSG00000025316	BANP	BTG3 associated nuclear protein	nucleus|	transcription, DNA-templated|regulation of transcription, DNA-templated|cell cycle|multicellular organismal development|chromatin modification|protein localization to nucleus|negative regulation of protein catabolic process|	p53 binding|DNA binding|protein binding|	8	2.9	4.01	7	1.6	1.3	2.4	4.45	0.0932	-1.9	8.2
ENSMUSG00000031751	AMFR	autocrine motility factor receptor, E3 ubiquitin protein ligase	Hrd1p ubiquitin ligase complex|nucleus|endoplasmic reticulum membrane|membrane|integral component of membrane|integral component of endoplasmic reticulum membrane|dendrite|growth cone|neuronal cell body|protein complex|perinuclear region of cytoplasm|	protein polyubiquitination|ubiquitin-dependent protein catabolic process|cellular component movement|signal transduction|aging|learning or memory|ER-associated ubiquitin-dependent protein catabolic process|ER-associated ubiquitin-dependent protein catabolic process|endoplasmic reticulum unfolded protein response|protein oligomerization|	ubiquitin-protein transferase activity|ubiquitin-protein transferase activity|receptor activity|protein binding|zinc ion binding|ligase activity|	10	-7	6.87	10	-0.8	0.53	-1.7	4.44	0.0936	-12.3	-0.1
ENSMUSG00000048332	LHFP	lipoma HMGIC fusion partner	integral component of membrane|	None	DNA binding|	10	2	3.53	10	-5.9	6.45	-1.4	4.43	0.0941	-12	1.9
ENSMUSG00000021374	NUP153	nucleoporin 153kDa	nuclear pore|nucleoplasm|nucleolus|cytoplasm|nuclear membrane|nuclear periphery|nuclear inclusion body|nuclear pore nuclear basket|	mitotic cell cycle|carbohydrate metabolic process|mitotic nuclear envelope disassembly|hexose transport|regulation of glucose transport|protein transport|glucose transport|viral process|cytokine-mediated signaling pathway|small molecule metabolic process|viral entry into host cell|negative regulation of RNA export from nucleus|mRNA transport|nuclear pore complex assembly|transmembrane transport|v…	DNA binding|transporter activity|nucleocytoplasmic transporter activity|protein binding|zinc ion binding|structural constituent of nuclear pore|identical protein binding|protein anchor|	9	-3.1	3.88	9	-1.6	1.28	-2	4.42	0.0944	-9.4	1.2
ENSMUSG00000078817	NLRP12	NLR family, pyrin domain containing 12	cytoplasm|	activation of cysteine-type endopeptidase activity involved in apoptotic process|signal transduction|release of cytoplasmic sequestered NF-kappaB|negative regulation of signal transduction|negative regulation of protein autophosphorylation|negative regulation of NF-kappaB transcription factor activity|dendritic cell migration|regulation of I-kappaB kinase/NF-kappaB signaling|negative regulation o…	protein binding|ATP binding|cysteine-type endopeptidase activator activity involved in apoptotic process|	10	2.1	3.82	9	1.2	1.02	1.8	4.41	0.0948	-1.3	5.2
ENSMUSG00000030744	RPS3	ribosomal protein S3	nucleus|nucleus|cytoplasm|cytosol|cytosol|membrane|cytosolic small ribosomal subunit|ribonucleoprotein complex|ruffle membrane|extracellular vesicular exosome|NF-kappaB complex|	nuclear-transcribed mRNA catabolic process, nonsense-mediated decay|DNA catabolic process, endonucleolytic|cytoplasmic translation|translation|translation|translation|translational initiation|translational initiation|translational elongation|translational termination|SRP-dependent cotranslational protein targeting to membrane|cellular response to DNA damage stimulus|gene expression|viral process|…	damaged DNA binding|mRNA binding|structural constituent of ribosome|structural constituent of ribosome|DNA-(apurinic or apyrimidinic site) lyase activity|endonuclease activity|protein binding|enzyme binding|protein kinase binding|poly(A) RNA binding|protein kinase A binding|NF-kappaB binding|iron-sulfur cluster binding|	4	-4.7	3.56	4	-1.8	2.1	-4.4	4.41	0.0948	-10	0.8
ENSMUSG00000069917	HBA-A2	hemoglobin alpha, adult chain 2	hemoglobin complex|membrane|cytosolic small ribosomal subunit|haptoglobin-hemoglobin complex|extracellular vesicular exosome|blood microparticle|	in utero embryonic development|erythrocyte development|	peroxidase activity|haptoglobin binding|	9	-2.6	5.85	9	1.6	1.6	-2.3	4.41	0.0948	-6.1	2.8
ENSMUSG00000034602	MON2	MON2 homolog (S. cerevisiae)	trans-Golgi network|	Golgi to endosome transport|protein transport|vesicle-mediated transport|actin cytoskeleton organization|positive regulation of GTPase activity|	ARF guanyl-nucleotide exchange factor activity|protein binding|	0	0	0	1	4.5	4.58	4.5	4.41	0.0948	0.8	9
ENSMUSG00000023961	ENPP4	ectonucleotide pyrophosphatase/phosphodiesterase 4 (putative)	plasma membrane|membrane|integral component of membrane|extracellular vesicular exosome|	blood coagulation|positive regulation of blood coagulation|purine ribonucleoside catabolic process|	metal ion binding|bis(5'-adenosyl)-triphosphatase activity|	9	1.2	1.34	10	-2.6	6.55	-2.5	4.38	0.0961	-6.3	1.5
ENSMUSG00000030516	TJP1	tight junction protein 1	nucleus|cytoplasm|cytosol|plasma membrane|plasma membrane|cell-cell adherens junction|gap junction|tight junction|intercalated disc|basolateral plasma membrane|apical plasma membrane|apicolateral plasma membrane|cell junction|apical junction complex|apical part of cell|intercellular canaliculus|	blastocyst formation|apoptotic process|cellular component disassembly involved in execution phase of apoptosis|cell-cell junction assembly|response to lipopolysaccharide|hippo signaling|response to drug|negative regulation of vascular permeability|response to ethanol|membrane organization|response to magnetism|cellular response to glucose stimulus|cell-cell signaling involved in cell-cell junctio…	protein binding|calmodulin binding|protein C-terminus binding|protein domain specific binding|	10	-4	3.63	10	-2.9	1.14	-3.9	4.38	0.0961	-9.5	0.8
ENSMUSG00000038793	LEFTY1	left-right determination factor 1	extracellular space|	negative regulation of transcription from RNA polymerase II promoter|heart morphogenesis|transforming growth factor beta receptor signaling pathway|determination of left/right symmetry|cell growth|	cytokine activity|transforming growth factor beta receptor binding|growth factor activity|	0	0	0	1	4.4	4.55	4.4	4.38	0.0961	0.7	9
ENSMUSG00000071662	POLR2G	polymerase (RNA) II (DNA directed) polypeptide G	cytoplasmic mRNA processing body|nucleus|nucleoplasm|DNA-directed RNA polymerase II, core complex|nucleolus|	nuclear-transcribed mRNA catabolic process, exonucleolytic|mRNA splicing, via spliceosome|DNA repair|transcription-coupled nucleotide-excision repair|nucleotide-excision repair|transcription from RNA polymerase II promoter|transcription from RNA polymerase II promoter|transcription initiation from RNA polymerase II promoter|transcription initiation from RNA polymerase II promoter|transcription el…	single-stranded DNA binding|single-stranded RNA binding|DNA-directed RNA polymerase activity|translation initiation factor binding|	3	-1.3	0.414	6	-2.2	4.38	-2	4.37	0.0965	-7.7	0.2
ENSMUSG00000046768	RHOJ	ras homolog family member J	cellular_component|cytosol|plasma membrane|	GTP catabolic process|small GTPase mediated signal transduction|Rho protein signal transduction|regulation of cell shape|actin cytoskeleton organization|regulation of small GTPase mediated signal transduction|retina vasculature morphogenesis in camera-type eye|	GTPase activity|GTP binding|	10	-6.1	6.35	10	0	0	-6	4.37	0.0965	-11.5	0.7
ENSMUSG00000044674	FZD1	frizzled class receptor 1	cytoplasm|plasma membrane|cell surface|integral component of membrane|neuron projection membrane|apical part of cell|	positive regulation of protein phosphorylation|vasculature development|membranous septum morphogenesis|muscular septum morphogenesis|outflow tract morphogenesis|G-protein coupled receptor signaling pathway coupled to cGMP nucleotide second messenger|Wnt signaling pathway, calcium modulating pathway|cell-cell signaling|axonogenesis|brain development|gonad development|neuron differentiation|negativ…	G-protein coupled receptor activity|receptor binding|frizzled binding|protein binding|Wnt-protein binding|PDZ domain binding|Wnt-activated receptor activity|	10	-3.5	2.91	10	-2	2.08	-3.2	4.37	0.0965	-9.2	2.4
ENSMUSG00000078762	HAUS5	HAUS augmin-like complex, subunit 5	cytoplasm|centrosome|spindle|microtubule|HAUS complex|	mitotic nuclear division|spindle assembly|centrosome organization|	molecular_function|	8	6.2	4.59	7	3.4	1.46	6	4.37	0.0965	-5.9	14
ENSMUSG00000020923	UBTF	upstream binding transcription factor, RNA polymerase I	nucleoplasm|nucleolus|nucleolus|	chromatin silencing at rDNA|regulation of transcription from RNA polymerase I promoter|transcription from RNA polymerase I promoter|transcription initiation from RNA polymerase I promoter|transcription elongation from RNA polymerase I promoter|termination of RNA polymerase I transcription|gene expression|positive regulation of transcription from RNA polymerase I promoter|	DNA binding|protein binding|poly(A) RNA binding|	6	-3.5	5.92	6	3.7	3.22	4	4.36	0.097	-5.4	10
ENSMUSG00000029369	AFM	afamin	extracellular region|extracellular space|extracellular vesicular exosome|blood microparticle|	vitamin transport|	vitamin E binding|	1	3.8	4.53	0	0	0	3.8	4.36	0.097	0.5	8
ENSMUSG00000002210	SMG9	SMG9 nonsense mediated mRNA decay factor	intracellular|cytosol|	nuclear-transcribed mRNA catabolic process, nonsense-mediated decay|nuclear-transcribed mRNA catabolic process, nonsense-mediated decay|gene expression|RNA metabolic process|mRNA metabolic process|	protein binding|identical protein binding|	9	-2	2.16	10	-1.5	2.52	-1.9	4.36	0.097	-5.7	3.4
ENSMUSG00000030589	RASGRP4	RAS guanyl releasing protein 4	cytoplasm|plasma membrane|membrane|	transmembrane receptor protein tyrosine kinase signaling pathway|activation of phospholipase C activity|small GTPase mediated signal transduction|regulation of G-protein coupled receptor protein signaling pathway|cell proliferation|response to extracellular stimulus|cell growth|myeloid cell differentiation|positive regulation of Ras GTPase activity|positive regulation of Ras protein signal transd…	Ras guanyl-nucleotide exchange factor activity|calcium ion binding|diacylglycerol binding|GTP-dependent protein binding|	10	-1	0.628	9	-3.3	4.34	-3.1	4.35	0.0974	-8.4	0.8
ENSMUSG00000025326	UBE3A	ubiquitin protein ligase E3A	proteasome complex|nucleus|cytoplasm|cytosol|	ovarian follicle development|proteolysis|ubiquitin-dependent protein catabolic process|brain development|positive regulation of phosphatidylinositol 3-kinase signaling|viral process|androgen receptor signaling pathway|sperm entry|protein ubiquitination involved in ubiquitin-dependent protein catabolic process|positive regulation of transcription from RNA polymerase II promoter|protein autoubiquit…	transcription coactivator activity|ubiquitin-protein transferase activity|protein binding|ligase activity|	9	3.4	3.46	9	-5.8	4.89	-4.9	4.35	0.0974	-11	7.6
ENSMUSG00000030847	BAG3	BCL2-associated athanogene 3	cytoplasm|cytosol|plasma membrane|Z disc|neuron projection|	protein folding|brain development|extrinsic apoptotic signaling pathway via death domain receptors|negative regulation of striated muscle cell apoptotic process|spinal cord development|negative regulation of apoptotic process|protein stabilization|cellular response to mechanical stimulus|extrinsic apoptotic signaling pathway in absence of ligand|	protein binding|protein complex binding|chaperone binding|	0	0	0	1	4.2	4.5	4.2	4.33	0.0983	0.4	8
ENSMUSG00000026536	MNDA	myeloid cell nuclear differentiation antigen	nucleus|cytoplasm|extracellular vesicular exosome|	transcription, DNA-templated|regulation of transcription, DNA-templated|cellular defense response|cellular response to DNA damage stimulus|negative regulation of B cell proliferation|positive regulation of apoptotic process|B cell receptor signaling pathway|	DNA binding|protein binding|	9	-2.7	4.23	10	-1.2	0.612	-2.5	4.33	0.0983	-5.4	3.4
ENSMUSG00000089960	UGT1A1	UDP glucuronosyltransferase 1 family, polypeptide A1	endoplasmic reticulum|endoplasmic reticulum membrane|integral component of plasma membrane|cytochrome complex|	liver development|porphyrin-containing compound metabolic process|bilirubin conjugation|xenobiotic metabolic process|acute-phase response|response to nutrient|digestion|steroid metabolic process|estrogen metabolic process|drug metabolic process|organ regeneration|response to lipopolysaccharide|heme catabolic process|response to drug|retinoic acid metabolic process|response to starvation|negative …	retinoic acid binding|enzyme inhibitor activity|steroid binding|glucuronosyltransferase activity|glucuronosyltransferase activity|enzyme binding|protein homodimerization activity|protein homodimerization activity|protein heterodimerization activity|protein heterodimerization activity|	3	-5.1	2.96	4	-4.5	1.74	-4.8	4.33	0.0983	-11	-0.8
ENSMUSG00000021112	MPP5	membrane protein, palmitoylated 5 (MAGUK p55 subfamily member 5)	nucleus|cytoplasm|plasma membrane|plasma membrane|tight junction|endomembrane system|myelin sheath adaxonal region|lateral loop|Schmidt-Lanterman incisure|protein complex|extracellular vesicular exosome|	morphogenesis of an epithelial sheet|peripheral nervous system myelin maintenance|myelin assembly|cell junction assembly|protein localization to myelin sheath abaxonal region|cell-cell junction organization|tight junction assembly|establishment of protein localization to plasma membrane|	protein binding|protein domain specific binding|	10	-3.2	4.47	9	-1.1	1.31	-2.9	4.33	0.0983	-5.9	0.1
ENSMUSG00000070847	VMN2R30	vomeronasal 2, receptor 30	plasma membrane|membrane|integral component of membrane|	signal transduction|G-protein coupled receptor signaling pathway|	signal transducer activity|G-protein coupled receptor activity|	5	-2.3	0.849	3	-2.1	3.72	-2.2	4.33	0.0983	-6	1.5
ENSMUSG00000033904	CCP110	centriolar coiled coil protein 110kDa	centrosome|centriole|cytosol|protein complex|	G2/M transition of mitotic cell cycle|mitotic cell cycle|centriole replication|cell projection organization|regulation of cytokinesis|centrosome duplication|centrosome duplication|	protein binding|	10	-3	1.58	10	-3.4	3.04	-3.1	4.32	0.0985	-8.5	0
ENSMUSG00000025038	EFHC2	EF-hand domain (C-terminal) containing 2	None	None	calcium ion binding|	1	1	0.358	1	4.7	4.66	4.6	4.31	0.0988	0.7	9
ENSMUSG00000023944	HSP90AB1	heat shock protein 90kDa alpha (cytosolic), class B member 1	cytoplasm|mitochondrion|cytosol|COP9 signalosome|cell surface|membrane|inclusion body|basolateral plasma membrane|apical plasma membrane|brush border membrane|melanosome|extracellular vesicular exosome|	placenta development|protein folding|response to unfolded protein|axon guidance|response to salt stress|positive regulation of protein binding|negative regulation of proteasomal ubiquitin-dependent protein catabolic process|positive regulation of protein import into nucleus, translocation|nucleotide-binding domain, leucine rich repeat containing receptor signaling pathway|Fc-gamma receptor signal…	UTP binding|CTP binding|double-stranded RNA binding|protein binding|ATP binding|GTP binding|sulfonylurea receptor binding|protein kinase binding|MHC class II protein complex binding|nitric-oxide synthase regulator activity|TPR domain binding|dATP binding|ion channel binding|poly(A) RNA binding|unfolded protein binding|	10	-1.6	1.26	10	-1.9	3.31	-1.6	4.31	0.0988	-5.9	2.2
ENSMUSG00000025016	TM9SF3	transmembrane 9 superfamily member 3	integral component of membrane|	None	None	0	0	0	2	3.7	4.47	3.7	4.3	0.0992	0.5	8
ENSMUSG00000079109	PMS2	PMS2 postmeiotic segregation increased 2 (S. cerevisiae)	nucleus|nucleus|cytoplasm|microtubule cytoskeleton|MutLalpha complex|	ATP catabolic process|mismatch repair|somatic hypermutation of immunoglobulin genes|somatic recombination of immunoglobulin gene segments|response to drug|nucleic acid phosphodiester bond hydrolysis|	DNA binding|single-stranded DNA binding|endonuclease activity|protein binding|ATP binding|ATPase activity|single base insertion or deletion binding|MutSalpha complex binding|	9	0.1	0.00304	10	-2.7	5.21	-2.4	4.3	0.0992	-7.2	1.5
ENSMUSG00000053158	FES	FES proto-oncogene, tyrosine kinase	cytoplasm|Golgi apparatus|cytosol|focal adhesion|microtubule cytoskeleton|cytoplasmic membrane-bounded vesicle|extrinsic component of cytoplasmic side of plasma membrane|cytoplasmic vesicle|	protein phosphorylation|multicellular organismal development|axon guidance|cell proliferation|regulation of cell shape|positive regulation of neuron projection development|peptidyl-tyrosine phosphorylation|regulation of cell adhesion|positive regulation of microtubule polymerization|regulation of cell proliferation|regulation of mast cell degranulation|regulation of cell differentiation|positive …	protein tyrosine kinase activity|non-membrane spanning protein tyrosine kinase activity|protein binding|ATP binding|immunoglobulin receptor binding|phosphatidylinositol binding|	0	0	0	1	4.2	4.46	4.2	4.29	0.0996	0.4	8
ENSMUSG00000033227	WNT6	wingless-type MMTV integration site family, member 6	extracellular region|proteinaceous extracellular matrix|extracellular space|endoplasmic reticulum lumen|Golgi lumen|plasma membrane|cell surface|	branching involved in ureteric bud morphogenesis|axis specification|positive regulation of gene expression|Wnt signaling pathway|neuron differentiation|neuron differentiation|odontogenesis of dentin-containing tooth|cell fate commitment|positive regulation of transcription, DNA-templated|epithelial-mesenchymal cell signaling|cornea development in camera-type eye|positive regulation of tooth miner…	frizzled binding|	10	-1.2	1.3	10	-2.7	4.1	-2.5	4.29	0.0996	-6.4	0.5
ENSMUSG00000060126	TPT1	tumor protein, translationally-controlled 1	extracellular space|nucleus|nucleoplasm|cytoplasm|cytoplasm|multivesicular body|tubulin complex|	calcium ion transport|cellular calcium ion homeostasis|response to virus|stem cell maintenance|regulation of apoptotic process|negative regulation of apoptotic process|negative regulation of intrinsic apoptotic signaling pathway in response to DNA damage|negative regulation of ectoderm development|	calcium ion binding|protein binding|transcription factor binding|poly(A) RNA binding|	5	-2	3.7	7	-1.3	1.23	-1.8	4.29	0.0996	-4.8	0.1
ENSMUSG00000044709	GEMIN7	gem (nuclear organelle) associated protein 7	nucleus|nucleoplasm|nucleoplasm|cytoplasm|cytosol|cytosol|nuclear body|SMN complex|SMN-Sm protein complex|Gemini of coiled bodies|	spliceosomal snRNP assembly|spliceosomal snRNP assembly|mRNA splicing, via spliceosome|gene expression|RNA metabolic process|ncRNA metabolic process|	protein binding|	1	1.1	0.407	1	4.4	4.56	4.4	4.28	0.0999	0.6	9
ENSMUSG00000044068	ZRSR1	zinc finger (CCCH type), RNA-binding motif and serine/arginine rich 1	nucleus|ribonucleoprotein complex|	biological_process|	nucleotide binding|RNA binding|metal ion binding|	10	3.7	0.729	9	4.3	3.92	4.1	4.28	0.0999	-2.2	9
ENSMUSG00000010755	CARS	cysteinyl-tRNA synthetase	cytoplasm|cytoplasm|cytosol|cytosol|	tRNA aminoacylation for protein translation|cysteinyl-tRNA aminoacylation|gene expression|	tRNA binding|tRNA binding|tRNA binding|cysteine-tRNA ligase activity|cysteine-tRNA ligase activity|protein binding|ATP binding|protein homodimerization activity|protein homodimerization activity|metal ion binding|	5	-2.9	2.59	6	-2.1	2.11	-2.7	4.27	0.1	-6.5	-0.1
ENSMUSG00000034453	POLR3B	polymerase (RNA) III (DNA directed) polypeptide B	nucleoplasm|DNA-directed RNA polymerase III complex|cytosol|	transcription from RNA polymerase III promoter|transcription elongation from RNA polymerase III promoter|termination of RNA polymerase III transcription|gene expression|positive regulation of type I interferon production|positive regulation of interferon-beta production|innate immune response|positive regulation of innate immune response|defense response to virus|	DNA binding|DNA-directed RNA polymerase activity|ribonucleoside binding|metal ion binding|	10	4.9	6.53	8	0.2	0.0202	3.9	4.27	0.1	-0.5	11.8
ENSMUSG00000024854	POLD4	polymerase (DNA-directed), delta 4, accessory subunit	nucleus|nucleoplasm|	mitotic cell cycle|telomere maintenance via recombination|telomere maintenance|positive regulation of endothelial cell proliferation|DNA replication|DNA strand elongation involved in DNA replication|DNA repair|transcription-coupled nucleotide-excision repair|base-excision repair|nucleotide-excision repair|nucleotide-excision repair, DNA gap filling|telomere maintenance via semi-conservative repli…	DNA-directed DNA polymerase activity|protein binding|	10	-5.7	1.23	9	-3	4.29	-3.2	4.27	0.1	-9.3	0.4
ENSMUSG00000020914	TOP2A	topoisomerase (DNA) II alpha 170kDa	nuclear chromosome|condensed chromosome|nucleus|nucleoplasm|nucleoplasm|nucleolus|centriole|DNA topoisomerase complex (ATP-hydrolyzing)|viral integration complex|protein complex|	mitotic cell cycle|resolution of meiotic recombination intermediates|sister chromatid segregation|ATP catabolic process|ATP catabolic process|DNA replication|DNA topological change|DNA ligation|DNA unwinding involved in DNA replication|DNA repair|mitotic recombination|cellular response to DNA damage stimulus|chromosome segregation|apoptotic chromosome condensation|embryonic cleavage|positive regu…	magnesium ion binding|DNA binding|chromatin binding|DNA topoisomerase type II (ATP-hydrolyzing) activity|protein kinase C binding|protein binding|ATP binding|protein C-terminus binding|DNA-dependent ATPase activity|drug binding|DNA binding, bending|enzyme binding|protein homodimerization activity|histone deacetylase binding|ubiquitin binding|poly(A) RNA binding|protein heterodimerization activity|	5	5	4.42	4	-5.6	5.37	-4.4	4.27	0.1	-11	7.9
ENSMUSG00000042029	NCAPG2	non-SMC condensin II complex, subunit G2	nucleus|nucleoplasm|membrane|	mitotic cell cycle|inner cell mass cell proliferation|mitotic nuclear division|chromosome condensation|	protein binding|methylated histone binding|	10	-3	5.24	10	4.4	1.99	-2.6	4.26	0.101	-6.5	5.8
ENSMUSG00000078173	LENEP	lens epithelial protein	None	multicellular organismal development|	DNA binding|	1	3.7	4.42	0	0	0	3.7	4.25	0.101	0.4	8
ENSMUSG00000026196	BARD1	BRCA1 associated RING domain 1	ubiquitin ligase complex|nucleus|nucleus|nucleolus|cytoplasm|BRCA1-BARD1 complex|intracellular membrane-bounded organelle|BRCA1-A complex|	tissue homeostasis|DNA repair|cellular response to DNA damage stimulus|cell cycle arrest|protein ubiquitination|negative regulation of mRNA 3'-end processing|regulation of phosphorylation|positive regulation of apoptotic process|negative regulation of apoptotic process|positive regulation of protein catabolic process|negative regulation of protein export from nucleus|protein K6-linked ubiquitinat…	RNA binding|ubiquitin-protein transferase activity|ubiquitin-protein transferase activity|protein binding|zinc ion binding|ligase activity|kinase binding|protein homodimerization activity|protein heterodimerization activity|	9	-1.6	1.92	9	-3.7	3.01	-2.2	4.25	0.101	-7.9	0.3
ENSMUSG00000000149	GNA12	guanine nucleotide binding protein (G protein) alpha 12	heterotrimeric G-protein complex|plasma membrane|brush border membrane|	in utero embryonic development|GTP catabolic process|G-protein coupled receptor signaling pathway|adenylate cyclase-modulating G-protein coupled receptor signaling pathway|Rho protein signal transduction|blood coagulation|regulation of cell shape|regulation of fibroblast migration|cell differentiation|platelet activation|regulation of TOR signaling|regulation of proteasomal ubiquitin-dependent pr…	GTPase activity|signal transducer activity|protein binding|GTP binding|G-protein beta/gamma-subunit complex binding|D5 dopamine receptor binding|metal ion binding|	10	-2.5	2.25	10	-1.6	2.41	-1.7	4.25	0.101	-7.7	2.2
ENSMUSG00000027965	OLFM3	olfactomedin 3	extracellular space|Golgi apparatus|cell junction|alpha-amino-3-hydroxy-5-methyl-4-isoxazolepropionic acid selective glutamate receptor complex|synapse|	eye photoreceptor cell development|	protein binding|	10	-1.7	0.765	10	-3	4	-2.9	4.24	0.102	-7.2	1
ENSMUSG00000031104	RAB33A	RAB33A, member RAS oncogene family	plasma membrane|	GTP catabolic process|small GTPase mediated signal transduction|protein transport|antigen processing and presentation|	GTPase activity|protein binding|GTP binding|	10	2	2.86	10	1.6	1.65	1.9	4.23	0.102	-4.5	6.4
ENSMUSG00000023456	TPI1	triosephosphate isomerase 1	extracellular space|nucleus|cytosol|extracellular vesicular exosome|	carbohydrate metabolic process|glucose metabolic process|gluconeogenesis|gluconeogenesis|glycolytic process|glycolytic process|pentose-phosphate shunt|embryo development|glyceraldehyde-3-phosphate metabolic process|small molecule metabolic process|	triose-phosphate isomerase activity|triose-phosphate isomerase activity|triose-phosphate isomerase activity|protein binding|	10	-3	4.52	10	-1.6	0.495	-2.9	4.23	0.102	-7.6	0.4
ENSMUSG00000032680	6820408C15RIK	RIKEN cDNA 6820408C15 gene	cellular_component|	biological_process|	molecular_function|	10	-4	3.2	10	-1.4	3.06	-3.5	4.22	0.103	-9.1	1.4
ENSMUSG00000006527	SFMBT1	Scm-like with four mbt domains 1	nucleus|	transcription, DNA-templated|spermatogenesis|chromatin modification|cell differentiation|negative regulation of transcription, DNA-templated|negative regulation of transcription, DNA-templated|negative regulation of muscle organ development|	transcription corepressor activity|protein binding|histone binding|	0	0	0	1	4.1	4.39	4.1	4.22	0.103	0.4	8
ENSMUSG00000017165	GAST	gastrin	extracellular region|	signal transduction|G-protein coupled receptor signaling pathway|	hormone activity|protein binding|	10	-0.3	0.22	10	-4.7	5.48	-1.4	4.21	0.104	-10	-0.1
ENSMUSG00000095930	NIM1	N/A	None	None	None	0	0	0	1	4	4.38	4	4.21	0.104	0.3	8
ENSMUSG00000027209	FAM227B	family with sequence similarity 227, member B	None	None	None	0	0	0	1	4	4.37	4	4.2	0.104	0.3	8
ENSMUSG00000021022	PPP2R3C	protein phosphatase 2, regulatory subunit B'', gamma	nucleus|cytoplasm|centrosome|	B cell homeostasis|regulation of antimicrobial humoral response|activation of protein kinase activity|T cell homeostasis|positive regulation of B cell differentiation|spleen development|regulation of mitochondrial depolarization|	calcium ion binding|	8	-2.4	4.17	10	-0.8	1.06	-1.9	4.2	0.104	-6	1.4
ENSMUSG00000038456	DENND2A	DENN/MADD domain containing 2A	cytoplasm|actin cytoskeleton|	protein transport|positive regulation of Rab GTPase activity|retrograde transport, endosome to Golgi|	Rab guanyl-nucleotide exchange factor activity|	10	4.8	0.0159	10	-3.5	5.15	-1.4	4.18	0.105	-10.2	0.4
ENSMUSG00000020460	RPS27A	ribosomal protein S27a	nucleoplasm|cytosol|plasma membrane|endosome membrane|small ribosomal subunit|membrane|cytosolic small ribosomal subunit|endocytic vesicle membrane|extracellular vesicular exosome|	G1/S transition of mitotic cell cycle|G2/M transition of mitotic cell cycle|negative regulation of transcription from RNA polymerase II promoter|nuclear-transcribed mRNA catabolic process, nonsense-mediated decay|activation of MAPK activity|protein polyubiquitination|mitotic cell cycle|toll-like receptor signaling pathway|antigen processing and presentation of peptide antigen via MHC class I|anti…	structural constituent of ribosome|poly(A) RNA binding|metal ion binding|	3	4	3.44	4	-2.8	4.59	-2.7	4.17	0.105	-8	6.7
ENSMUSG00000028974	DFFA	DNA fragmentation factor, 45kDa, alpha polypeptide	nuclear chromatin|nucleus|nucleoplasm|cytoplasm|cytosol|cytosol|	apoptotic DNA fragmentation|apoptotic process|cellular component disassembly involved in execution phase of apoptosis|positive regulation of apoptotic process|thymocyte apoptotic process|negative regulation of execution phase of apoptosis|negative regulation of apoptotic DNA fragmentation|	protein binding|	10	-0.7	0.902	10	-3	3.92	-4	4.17	0.105	-10.4	3.2
ENSMUSG00000026648	DCLRE1C	DNA cross-link repair 1C	nucleus|	telomere maintenance|DNA catabolic process, endonucleolytic|double-strand break repair|DNA recombination|response to ionizing radiation|B cell differentiation|nucleic acid phosphodiester bond hydrolysis|	single-stranded DNA endodeoxyribonuclease activity|5'-3' exonuclease activity|	10	1.4	1.32	10	-1.7	3.59	-1.6	4.16	0.106	-6.4	2.6
ENSMUSG00000037108	ZCWPW1	zinc finger, CW type with PWWP domain 1	None	None	zinc ion binding|	0	0	0	1	4	4.32	4	4.16	0.106	0.3	8
ENSMUSG00000054893	ZFP667	zinc finger protein 667	intracellular|nucleus|	transcription, DNA-templated|regulation of transcription, DNA-templated|biological_process|	nucleic acid binding|DNA binding|metal ion binding|	1	-4.5	2.46	1	-3	2.26	-4.3	4.16	0.106	-9	-0.5
ENSMUSG00000027845	DCLRE1B	DNA cross-link repair 1B	chromosome, telomeric region|nucleus|cytoplasm|centrosome|	cell cycle checkpoint|telomere maintenance|DNA repair|telomeric loop formation|protection from non-homologous end joining at telomere|telomeric 3' overhang formation|nucleic acid phosphodiester bond hydrolysis|nucleic acid phosphodiester bond hydrolysis|	protein binding|5'-3' exonuclease activity|	10	-1.4	1.79	10	-1.9	2.81	-1.6	4.15	0.106	-5.9	4.3
ENSMUSG00000041046	RAMP3	receptor (G protein-coupled) activity modifying protein 3	intracellular|lysosome|plasma membrane|plasma membrane|plasma membrane|integral component of plasma membrane|cell surface|receptor complex|	positive regulation of receptor recycling|calcium ion transport|intracellular protein transport|regulation of G-protein coupled receptor protein signaling pathway|protein transport|receptor internalization|negative regulation of transcription, DNA-templated|cellular response to estradiol stimulus|protein localization to plasma membrane|G-protein coupled receptor signaling pathway involved in hear…	receptor activity|protein binding|protein transporter activity|coreceptor activity|	1	3.7	4.32	0	0	0	3.7	4.15	0.106	0.3	8
ENSMUSG00000036819	JMJD4	jumonji domain containing 4	None	None	protein binding|	1	4.3	4.88	1	-1.7	0.42	4.2	4.14	0.107	-0.7	9
ENSMUSG00000038676	UCN	urocortin	extracellular region|dendrite|varicosity|perikaryon|axon terminus|	inflammatory response|response to oxidative stress|G-protein coupled receptor signaling pathway|neuropeptide signaling pathway|female pregnancy|associative learning|aerobic respiration|positive regulation of gene expression|negative regulation of gene expression|pancreatic juice secretion|positive regulation of cell growth|positive regulation of cAMP biosynthetic process|negative regulation of hi…	neuropeptide hormone activity|protein binding|histone deacetylase inhibitor activity|corticotropin-releasing hormone receptor 1 binding|corticotropin-releasing hormone receptor 2 binding|	10	-3.2	3.28	10	-1.1	1.54	-1.6	4.14	0.107	-6	0.8
ENSMUSG00000093485	GM20708	N/A	None	None	None	3	-1.8	1.21	3	-2	3.19	-1.9	4.13	0.107	-6	-0.1
ENSMUSG00000042605	ATXN2	ataxin 2	nucleus|cytoplasm|Golgi apparatus|trans-Golgi network|polysome|cytoplasmic stress granule|membrane|ribonucleoprotein complex|perinuclear region of cytoplasm|	negative regulation of receptor internalization|regulation of translation|cell death|RNA metabolic process|cerebellar Purkinje cell differentiation|cytoplasmic mRNA processing body assembly|stress granule assembly|negative regulation of multicellular organism growth|neuron projection morphogenesis|homeostasis of number of cells|RNA transport|neuromuscular process|	RNA binding|epidermal growth factor receptor binding|protein binding|protein C-terminus binding|poly(A) RNA binding|	1	3.7	4.3	0	0	0	3.7	4.13	0.107	0.3	8
ENSMUSG00000054626	XLR	X-linked lymphocyte-regulated	cellular_component|	biological_process|	molecular_function|	5	-4.8	5.76	6	-0.4	0.128	-4.7	4.13	0.107	-10	-0.2
ENSMUSG00000018286	PSMB6	proteasome (prosome, macropain) subunit, beta type, 6	nucleus|nucleoplasm|cytosol|proteasome core complex|extracellular vesicular exosome|	G1/S transition of mitotic cell cycle|protein polyubiquitination|mitotic cell cycle|antigen processing and presentation of peptide antigen via MHC class I|antigen processing and presentation of exogenous peptide antigen via MHC class I, TAP-dependent|regulation of cellular amino acid metabolic process|apoptotic process|DNA damage response, signal transduction by p53 class mediator resulting in ce…	endopeptidase activity|threonine-type endopeptidase activity|	7	0	0	8	-1.9	5.3	-1.8	4.13	0.107	-6.1	0.1
ENSMUSG00000041797	ABCA9	ATP-binding cassette, sub-family A (ABC1), member 9	mitochondrion|integral component of membrane|	ATP catabolic process|transport|	ATP binding|ATPase activity|	9	1.7	1.15	10	-2.2	3.84	-2.3	4.13	0.107	-7.7	4.6
ENSMUSG00000054622	D730045B01RIK	RIKEN cDNA D730045B01 gene	cellular_component|	biological_process|	molecular_function|	1	3.7	4.28	0	0	0	3.7	4.11	0.108	0.3	8
ENSMUSG00000024276	ZFP397	zinc finger protein 397	cellular_component|nucleus|	transcription, DNA-templated|regulation of transcription, DNA-templated|biological_process|	molecular_function|metal ion binding|	1	4	4.81	1	0	0	4	4.11	0.108	0.5	9
ENSMUSG00000023919	CENPQ	centromere protein Q	chromosome, centromeric region|nucleus|nucleoplasm|nucleolus|cytoplasm|cytosol|intermediate filament cytoskeleton|	mitotic cell cycle|nucleosome assembly|centromere-specific nucleosome assembly|	None	10	1.5	2.46	9	2	1.93	1.7	4.11	0.108	-4.2	6.6
ENSMUSG00000044548	DACT1	dishevelled-binding antagonist of beta-catenin 1	nucleus|cytoplasm|cell junction|beta-catenin destruction complex|beta-catenin destruction complex|synapse|	negative regulation of transcription from RNA polymerase II promoter|gastrulation with mouth forming second|Wnt signaling pathway|positive regulation of Wnt signaling pathway|negative regulation of Wnt signaling pathway|negative regulation of Wnt signaling pathway|negative regulation of Wnt signaling pathway|regulation of protein stability|regulation of catenin import into nucleus|positive regula…	protein kinase C binding|protein binding|beta-catenin binding|protein kinase A binding|delta-catenin binding|	10	-3.2	3.38	10	-2.3	1.18	-2.8	4.11	0.108	-7.5	1
ENSMUSG00000079144	A130010J15RIK	RIKEN cDNA A130010J15 gene	cellular_component|	biological_process|	molecular_function|	1	4.4	4.85	1	-2.2	0.757	4.3	4.1	0.109	-1.9	9
ENSMUSG00000038775	VILL	villin-like	actin cytoskeleton|	cytoskeleton organization|actin filament capping|	actin binding|structural constituent of cytoskeleton|	10	1.3	0.788	10	-4.5	4.45	-1.3	4.1	0.109	-10	1.7
ENSMUSG00000039830	OLIG2	oligodendrocyte lineage transcription factor 2	nucleus|cytoplasm|	negative regulation of transcription from RNA polymerase II promoter|transcription from RNA polymerase II promoter|spinal cord motor neuron differentiation|spinal cord oligodendrocyte cell fate specification|thalamus development|myelination|negative regulation of neuron differentiation|neuron fate commitment|positive regulation of oligodendrocyte differentiation|	DNA binding|RNA polymerase II distal enhancer sequence-specific DNA binding transcription factor activity|protein homodimerization activity|HMG box domain binding|	10	-3.7	6.79	10	2.6	2.89	-3.5	4.09	0.109	-8.6	3.6
ENSMUSG00000002109	DDB2	damage-specific DNA binding protein 2, 48kDa	nucleoplasm|Cul4B-RING E3 ubiquitin ligase complex|protein complex|	protein polyubiquitination|nucleotide-excision repair, DNA damage removal|DNA repair|nucleotide-excision repair|pyrimidine dimer repair|response to UV|histone H2A monoubiquitination|protein autoubiquitination|UV-damage excision repair|	DNA binding|damaged DNA binding|ubiquitin-protein transferase activity|protein binding|	10	-1.9	2.66	10	-1.4	1.86	-1.6	4.09	0.109	-4.8	0.6
ENSMUSG00000032089	IL10RA	interleukin 10 receptor, alpha	cytoplasm|plasma membrane|integral component of membrane|	signal transduction|cytokine-mediated signaling pathway|cytokine-mediated signaling pathway|response to lipopolysaccharide|	signal transducer activity|receptor activity|interleukin-10 receptor activity|protein binding|interleukin-10 binding|	1	3.6	4.25	0	0	0	3.6	4.08	0.11	0.2	8
ENSMUSG00000024906	MUS81	MUS81 structure-specific endonuclease subunit	nucleus|intercellular bridge|	DNA catabolic process, endonucleolytic|DNA repair|DNA recombination|response to intra-S DNA damage checkpoint signaling|	DNA binding|protein binding|metal ion binding|3'-flap endonuclease activity|	10	-2.9	1.08	10	-5.5	3.59	-4.4	4.08	0.11	-9.6	0
ENSMUSG00000038155	GSTP2	glutathione S-transferase, pi 2	extracellular space|intracellular|nucleus|cytoplasm|mitochondrion|cytosol|plasma membrane|extracellular vesicular exosome|TRAF2-GSTP1 complex|	glutathione metabolic process|metabolic process|	glutathione transferase activity|glutathione transferase activity|drug binding|transferase activity|S-nitrosoglutathione binding|dinitrosyl-iron complex binding|glutathione binding|	10	-3.8	0.0696	10	-4.2	4.22	-4.1	4.07	0.11	-10.3	0.4
ENSMUSG00000003037	RAB8A	RAB8A, member RAS oncogene family	Golgi membrane|centrosome|plasma membrane|cilium|cilium|postsynaptic density|dendrite|cytoplasmic vesicle membrane|phagocytic vesicle membrane|nonmotile primary cilium|neuronal cell body|phagocytic vesicle|recycling endosome membrane|extracellular vesicular exosome|	G2/M transition of mitotic cell cycle|mitotic cell cycle|GTP catabolic process|vesicle docking involved in exocytosis|small GTPase mediated signal transduction|axonogenesis|protein transport|cellular response to insulin stimulus|cilium assembly|cilium assembly|regulation of long-term neuronal synaptic plasticity|Golgi vesicle fusion to target membrane|regulation of protein transport|membrane orga…	GTPase activity|protein binding|GTP binding|Rab GTPase binding|GDP binding|protein kinase binding|	8	-0.8	0.782	10	-1.6	3.78	-1.5	4.07	0.11	-6	0.5
ENSMUSG00000037020	WDR62	WD repeat domain 62	spindle pole|nucleus|cytoplasm|	cerebral cortex development|neurogenesis|	None	0	0	0	1	3.9	4.23	3.9	4.07	0.11	0.2	8
ENSMUSG00000052748	SWT1	SWT1 RNA endoribonuclease homolog (S. cerevisiae)	None	None	None	1	4.4	4.82	1	-1.1	0.16	4.4	4.07	0.11	0.5	10
ENSMUSG00000001134	UXT	ubiquitously-expressed, prefoldin-like chaperone	gamma-tubulin complex|nucleus|cytoplasm|centrosome|microtubule organizing center|cytoskeleton|prefoldin complex|	negative regulation of transcription from RNA polymerase II promoter|microtubule cytoskeleton organization|transcription, DNA-templated|protein folding|mitochondrion transport along microtubule|centrosome organization|	RNA polymerase II transcription corepressor activity|chromatin binding|protein binding|microtubule binding|beta-tubulin binding|unfolded protein binding|	10	3.6	6.45	9	-1.2	0.825	3.4	4.06	0.111	-2.7	8.6
ENSMUSG00000079608	STARD6	StAR-related lipid transfer (START) domain containing 6	None	lipid transport|	lipid binding|	1	3.6	4.23	0	0	0	3.6	4.06	0.111	0.2	8
ENSMUSG00000057522	SPOP	speckle-type POZ protein	nucleus|nuclear speck|Cul3-RING ubiquitin ligase complex|	protein ubiquitination|proteasome-mediated ubiquitin-dependent protein catabolic process|	protein binding|ubiquitin protein ligase binding|	1	3.6	4.23	0	0	0	3.6	4.06	0.111	0.2	8
ENSMUSG00000030793	PYCARD	PYD and CARD domain containing	extracellular region|nucleus|nucleus|nucleolus|cytoplasm|cytoplasm|mitochondrion|endoplasmic reticulum|cytosol|IkappaB kinase complex|IkappaB kinase complex|neuronal cell body|NLRP1 inflammasome complex|NLRP3 inflammasome complex|AIM2 inflammasome complex|	myeloid dendritic cell activation|activation of innate immune response|positive regulation of defense response to virus by host|myeloid dendritic cell activation involved in immune response|positive regulation of antigen processing and presentation of peptide antigen via MHC class II|positive regulation of adaptive immune response|apoptotic process|activation of cysteine-type endopeptidase activi…	protease binding|protein binding|cysteine-type endopeptidase activator activity involved in apoptotic process|Pyrin domain binding|protein homodimerization activity|ion channel binding|	10	2.1	3.37	10	-2.5	3.71	-2.2	4.05	0.111	-7.5	4.5
ENSMUSG00000027944	HAX1	HCLS1 associated protein X-1	nuclear envelope|transcription factor complex|mitochondrion|endoplasmic reticulum|actin cytoskeleton|cytoplasmic membrane-bounded vesicle|sarcoplasmic reticulum|lamellipodium|nuclear membrane|	positive regulation of phosphatidylinositol 3-kinase signaling|regulation of actin filament polymerization|positive regulation of granulocyte differentiation|positive regulation of peptidyl-serine phosphorylation|positive regulation of transcription from RNA polymerase II promoter|positive regulation of peptidyl-tyrosine phosphorylation|positive regulation of protein kinase B signaling|cellular r…	protein binding|interleukin-1 binding|protein N-terminus binding|	10	2.4	3.25	9	-2.7	4.6	-1.8	4.04	0.112	-6.2	4.8
ENSMUSG00000058147	XLR3C	X-linked lymphocyte-regulated 3C	cellular_component|	biological_process|	molecular_function|	2	-5.1	5.6	3	5.2	4.11	-5	4.03	0.112	-10	8.5
ENSMUSG00000030790	ADM	adrenomedullin	extracellular region|extracellular space|cytoplasm|	vasculogenesis|response to hypoxia|neural tube closure|regulation of the force of heart contraction|G-protein coupled receptor internalization|cAMP biosynthetic process|progesterone biosynthetic process|signal transduction|positive regulation of cytosolic calcium ion concentration|cell-cell signaling|heart development|female pregnancy|aging|blood circulation|androgen metabolic process|positive re…	receptor binding|hormone activity|protein binding|adrenomedullin receptor binding|	10	2.4	3.13	10	1.4	1.45	1.8	4.03	0.112	-7	7.9
ENSMUSG00000027347	RASGRP1	RAS guanyl releasing protein 1 (calcium and DAG-regulated)	Golgi membrane|endoplasmic reticulum membrane|cytosol|plasma membrane|membrane|mast cell granule|	cytokine production|inflammatory response to antigenic stimulus|signal transduction|Ras protein signal transduction|blood coagulation|regulation of phosphatidylinositol 3-kinase signaling|cell differentiation|platelet activation|secretory granule localization|activation of Rho GTPase activity|Fc-epsilon receptor signaling pathway|mast cell degranulation|innate immune response|vesicle transport al…	guanyl-nucleotide exchange factor activity|calcium ion binding|lipid binding|	10	-4.4	3.98	10	-1	1.4	-2.2	4.03	0.112	-7	3.9
ENSMUSG00000009905	KDSR	3-ketodihydrosphingosine reductase	extracellular space|endoplasmic reticulum|endoplasmic reticulum membrane|membrane|integral component of membrane|	sphingolipid metabolic process|3-keto-sphinganine metabolic process|sphingolipid biosynthetic process|small molecule metabolic process|oxidation-reduction process|	3-dehydrosphinganine reductase activity|	9	-3.7	2.1	9	-1.8	2.46	-2.4	4.01	0.113	-7.2	2.4
ENSMUSG00000048442	SMIM5	small integral membrane protein 5	integral component of membrane|	None	None	0	0	0	1	3.8	4.18	3.8	4.01	0.113	0.2	8
ENSMUSG00000025184	R3HCC1L	R3H domain and coiled-coil containing 1-like	exon-exon junction complex|	None	nucleotide binding|	0	0	0	1	3.8	4.18	3.8	4.01	0.113	0.2	8
ENSMUSG00000020340	CYFIP2	cytoplasmic FMR1 interacting protein 2	cytoplasm|cytosol|membrane|cell junction|neuron projection|synapse|perinuclear region of cytoplasm|extracellular vesicular exosome|	apoptotic process|single organismal cell-cell adhesion|Fc-gamma receptor signaling pathway involved in phagocytosis|innate immune response|positive regulation of proteolysis|activation of cysteine-type endopeptidase activity|	protein binding|	1	3.6	4.17	0	0	0	3.6	4.01	0.113	0.2	8
ENSMUSG00000002812	FLII	flightless I homolog (Drosophila)	nucleus|cytoplasm|microtubule organizing center|focal adhesion|	transcription, DNA-templated|regulation of transcription, DNA-templated|muscle contraction|multicellular organismal development|	actin binding|protein binding|	10	-2.9	6.52	10	0.3	0.0353	-2.7	4.01	0.113	-6.4	1.3
ENSMUSG00000038482	TFDP1	transcription factor Dp-1	nucleoplasm|transcription factor complex|	G1/S transition of mitotic cell cycle|mitotic cell cycle|transcription, DNA-templated|regulation of transcription from RNA polymerase II promoter|transcription initiation from RNA polymerase II promoter|apoptotic process|transforming growth factor beta receptor signaling pathway|Notch signaling pathway|cell proliferation|gene expression|positive regulation of transcription from RNA polymerase II …	DNA binding|sequence-specific DNA binding transcription factor activity|transcription coactivator activity|protein binding|transcription factor binding|protein domain specific binding|	7	-0.4	0.157	8	-2.6	4.15	-2.5	4	0.114	-8	0.3
ENSMUSG00000042340	CTF1	cardiotrophin 1	extracellular region|extracellular space|	cell-cell signaling|nervous system development|muscle organ development|cell proliferation|positive regulation of cell proliferation|neuron development|leukemia inhibitory factor signaling pathway|	cytokine activity|leukemia inhibitory factor receptor binding|	0	0	0	1	3.8	4.17	3.8	4	0.114	0.2	8
ENSMUSG00000032097	DDX6	DEAD (Asp-Glu-Ala-Asp) box helicase 6	cytoplasmic mRNA processing body|cytoplasm|cytosol|cytoplasmic stress granule|membrane|RISC complex|intracellular membrane-bounded organelle|	nuclear-transcribed mRNA catabolic process, deadenylation-dependent decay|ATP catabolic process|gene expression|RNA metabolic process|mRNA metabolic process|cytoplasmic mRNA processing body assembly|exonucleolytic nuclear-transcribed mRNA catabolic process involved in deadenylation-dependent decay|	RNA helicase activity|helicase activity|protein binding|ATP binding|ATP-dependent helicase activity|poly(A) RNA binding|	1	-3	1.43	1	4.7	4.72	4.7	4	0.114	-4.1	9
ENSMUSG00000026883	DAB2IP	DAB2 interacting protein	cytoplasm|plasma membrane|endocytic vesicle|axon|dendrite|intrinsic component of the cytoplasmic side of the plasma membrane|neuronal cell body membrane|neuronal cell body|cerebellar mossy fiber|climbing fiber|extracellular vesicular exosome|parallel fiber|	negative regulation of transcription from RNA polymerase II promoter|negative regulation of transcription from RNA polymerase II promoter|activation of MAPKKK activity|angiogenesis|negative regulation of protein phosphorylation|negative regulation of protein phosphorylation|transformed cell apoptotic process|inflammatory response|response to unfolded protein|cell cycle|I-kappaB phosphorylation|ac…	Ras GTPase activator activity|Ras GTPase activator activity|death receptor binding|protein binding|SH3 domain binding|kinase binding|protein kinase binding|mitogen-activated protein kinase kinase binding|mitogen-activated protein kinase kinase kinase binding|phosphatidylinositol-3-phosphate binding|protein complex binding|signaling adaptor activity|phosphatidylinositol 3-kinase regulatory subunit…	10	-1	0.52	10	-1.7	3.97	-1.6	4	0.114	-6.2	1.2
ENSMUSG00000020572	NAMPT	nicotinamide phosphoribosyltransferase	extracellular space|nucleus|cytosol|extracellular vesicular exosome|	vitamin metabolic process|water-soluble vitamin metabolic process|nicotinamide metabolic process|signal transduction|cell-cell signaling|positive regulation of cell proliferation|NAD biosynthetic process|NAD metabolic process|small molecule metabolic process|positive regulation of transcription from RNA polymerase II promoter|positive regulation of nitric-oxide synthase biosynthetic process|	nicotinate-nucleotide diphosphorylase (carboxylating) activity|cytokine activity|protein binding|nicotinamide phosphoribosyltransferase activity|	10	2.2	5.14	10	-1.1	0.608	2	4	0.114	-3.1	5.9
ENSMUSG00000003573	HOMER3	homer homolog 3 (Drosophila)	cellular_component|cytoplasm|cytosol|plasma membrane|postsynaptic density|cell junction|basal part of cell|postsynaptic membrane|	protein targeting|G-protein coupled glutamate receptor signaling pathway|	protein binding|protein C-terminus binding|protein domain specific binding|	1	5.1	5.32	2	-3.6	2.95	5	4	0.114	-5.5	11
ENSMUSG00000073643	WDFY1	WD repeat and FYVE domain containing 1	nucleus|early endosome|cytosol|	biological_process|	1-phosphatidylinositol binding|zinc ion binding|	0	0	0	1	3.8	4.16	3.8	3.99	0.114	0.2	8
ENSMUSG00000025049	TAF5	TAF5 RNA polymerase II, TATA box binding protein (TBP)-associated factor, 100kDa	nucleus|nucleoplasm|transcription factor TFIID complex|actin cytoskeleton|transcription factor TFTC complex|intracellular membrane-bounded organelle|	DNA-templated transcription, initiation|regulation of transcription, DNA-templated|transcription from RNA polymerase II promoter|transcription initiation from RNA polymerase II promoter|transcription initiation from RNA polymerase II promoter|transcription elongation from RNA polymerase II promoter|gene expression|viral process|chromatin modification|histone acetylation|	sequence-specific DNA binding transcription factor activity|sequence-specific DNA binding transcription factor activity|histone acetyltransferase activity|protein binding|transcription regulatory region DNA binding|protein dimerization activity|	9	2.4	1.55	9	3.7	2.73	3.1	3.99	0.114	-2.7	9
ENSMUSG00000020705	DDX42	DEAD (Asp-Glu-Ala-Asp) box helicase 42	nucleus|cytoplasm|Cajal body|membrane|nuclear speck|	ATP catabolic process|protein localization|	protein binding|ATP binding|ATP-dependent helicase activity|poly(A) RNA binding|	1	-4	2.24	1	-3	2.19	-3.7	3.98	0.115	-8	-0.3
ENSMUSG00000034685	FAM171A2	family with sequence similarity 171, member A2	integral component of membrane|	None	None	0	0	0	1	3.8	4.14	3.8	3.98	0.115	0.2	8
ENSMUSG00000024900	CPT1A	carnitine palmitoyltransferase 1A (liver)	mitochondrion|mitochondrial outer membrane|mitochondrial inner membrane|membrane|integral component of mitochondrial outer membrane|	long-chain fatty acid metabolic process|glucose metabolic process|fatty acid beta-oxidation|triglyceride metabolic process|carnitine shuttle|carnitine metabolic process|response to organic cyclic compound|epithelial cell differentiation|positive regulation of fatty acid beta-oxidation|response to drug|eating behavior|cellular lipid metabolic process|small molecule metabolic process|regulation of …	carnitine O-palmitoyltransferase activity|identical protein binding|	10	0.9	0.96	10	-1.8	4.32	-2	3.97	0.115	-5.1	2.7
ENSMUSG00000037470	UGGT1	UDP-glucose glycoprotein glucosyltransferase 1	endoplasmic reticulum|endoplasmic reticulum lumen|endoplasmic reticulum-Golgi intermediate compartment|extracellular vesicular exosome|	protein folding|protein N-linked glycosylation via asparagine|post-translational protein modification|cellular protein metabolic process|'de novo' posttranslational protein folding|UDP-glucosylation|	UDP-glucose:glycoprotein glucosyltransferase activity|unfolded protein binding|	10	1.4	0.94	10	2.5	3.41	2.3	3.97	0.115	-7.2	6.2
ENSMUSG00000074734	4933416C03RIK	RIKEN cDNA 4933416C03 gene	cellular_component|	biological_process|	molecular_function|	1	-1	0.413	1	-5	4.25	-4.9	3.96	0.116	-9	-0.4
ENSMUSG00000057637	PRDM2	PR domain containing 2, with ZNF domain	nucleus|	transcription, DNA-templated|regulation of transcription, DNA-templated|histone lysine methylation|	DNA binding|sequence-specific DNA binding transcription factor activity|zinc ion binding|histone-lysine N-methyltransferase activity|	1	-3	1.4	2	-2.9	2.79	-2.9	3.95	0.116	-6	0.1
ENSMUSG00000020513	TUBD1	tubulin, delta 1	nucleus|cytoplasm|centriole|microtubule|	GTP catabolic process|microtubule-based process|multicellular organismal development|spermatogenesis|cell differentiation|protein polymerization|	GTPase activity|structural constituent of cytoskeleton|GTP binding|	10	-4	3.64	10	-2.2	1.08	-2.4	3.94	0.116	-7.7	1.5
ENSMUSG00000030170	WNT5B	wingless-type MMTV integration site family, member 5B	extracellular region|proteinaceous extracellular matrix|extracellular space|endoplasmic reticulum lumen|Golgi lumen|plasma membrane|cell surface|extracellular vesicular exosome|	chondrocyte differentiation|Wnt signaling pathway|Wnt signaling pathway|neuron differentiation|neuron differentiation|positive regulation of cell migration|wound healing|cell fate commitment|fat cell differentiation|positive regulation of fat cell differentiation|lens fiber cell development|cellular response to retinoic acid|negative regulation of canonical Wnt signaling pathway|	receptor binding|frizzled binding|	9	-2	1.5	10	-1.9	2.7	-1.9	3.94	0.116	-6.8	0.9
ENSMUSG00000056888	GLIPR1	GLI pathogenesis-related 1	extracellular region|plasma membrane|membrane|integral component of membrane|	cellular lipid metabolic process|small molecule metabolic process|	None	1	3.6	4.1	0	0	0	3.6	3.94	0.116	0.1	8
ENSMUSG00000027358	BMP2	bone morphogenetic protein 2	extracellular region|extracellular space|cell surface|	negative regulation of transcription from RNA polymerase II promoter|activation of MAPK activity|skeletal system development|osteoblast differentiation|branching involved in ureteric bud morphogenesis|response to hypoxia|in utero embryonic development|epithelial to mesenchymal transition|positive regulation of protein phosphorylation|positive regulation of endothelial cell proliferation|chondrocy…	retinol dehydrogenase activity|receptor binding|cytokine activity|protein binding|growth factor activity|phosphatase activator activity|SMAD binding|protein heterodimerization activity|BMP receptor binding|	10	-3.7	4.79	10	0	0	-3.7	3.94	0.116	-6.9	0.1
ENSMUSG00000034098	FSTL5	follistatin-like 5	extracellular region|	None	calcium ion binding|	10	1.3	0.96	10	-6.1	6.72	-1.3	3.93	0.117	-12	3.9
ENSMUSG00000028936	RPL22	ribosomal protein L22	nucleus|cytoplasm|cytosol|cytosolic large ribosomal subunit|ribonucleoprotein complex|extracellular vesicular exosome|	nuclear-transcribed mRNA catabolic process, nonsense-mediated decay|translation|translation|translational initiation|translational elongation|translational termination|SRP-dependent cotranslational protein targeting to membrane|gene expression|viral process|RNA metabolic process|mRNA metabolic process|viral life cycle|viral transcription|cellular protein metabolic process|alpha-beta T cell differ…	RNA binding|structural constituent of ribosome|protein binding|heparin binding|poly(A) RNA binding|	10	-1.2	2.4	10	-1.3	1.78	-1.2	3.92	0.117	-4.1	0.3
ENSMUSG00000038650	RNH1	ribonuclease/angiogenin inhibitor 1	cytoplasm|angiogenin-PRI complex|extracellular vesicular exosome|	mRNA catabolic process|negative regulation of catalytic activity|regulation of angiogenesis|	protein binding|ribonuclease inhibitor activity|	10	-4.3	6.23	10	-0.6	0.299	-4.2	3.92	0.117	-10	1.1
ENSMUSG00000015971	ACTR8	ARP8 actin-related protein 8 homolog (yeast)	nucleus|Ino80 complex|	DNA repair|DNA recombination|chromatin remodeling|transcription, DNA-templated|regulation of transcription, DNA-templated|mitotic nuclear division|	protein binding|ATP binding|	10	-1.9	3.84	10	-1.2	0.537	-1.6	3.91	0.118	-6.2	0.5
ENSMUSG00000031447	LAMP1	lysosomal-associated membrane protein 1	cytoplasm|lysosome|lysosome|lysosomal membrane|late endosome|multivesicular body|integral component of plasma membrane|external side of plasma membrane|endosome membrane|membrane|dendrite|sarcolemma|melanosome|neuronal cell body|cytolytic granule|extracellular vesicular exosome|alveolar lamellar body|	autophagy|granzyme-mediated apoptotic signaling pathway|positive regulation of natural killer cell degranulation|positive regulation of natural killer cell mediated cytotoxicity|autophagic cell death|protein stabilization|establishment of protein localization to organelle|Golgi to lysosome transport|regulation of organelle transport along microtubule|	protein binding|enzyme binding|	10	-2.9	4.34	10	-0.8	0.947	-1.8	3.91	0.118	-5.4	0.3
ENSMUSG00000067873	HTATSF1	HIV-1 Tat specific factor 1	nucleus|	transcription, DNA-templated|regulation of transcription from RNA polymerase II promoter|viral genome replication|regulation of DNA-templated transcription, elongation|	nucleotide binding|poly(A) RNA binding|	9	5.6	6.22	9	1.1	0.586	5.4	3.91	0.118	-2.9	12.9
ENSMUSG00000027162	LIN7C	lin-7 homolog C (C. elegans)	cytoplasm|plasma membrane|cell-cell junction|tight junction|postsynaptic density|basolateral plasma membrane|neuron projection|postsynaptic membrane|extracellular vesicular exosome|MPP7-DLG1-LIN7 complex|	morphogenesis of an epithelial sheet|exocytosis|neurotransmitter secretion|protein transport|	cytoskeletal protein binding|protein domain specific binding|PDZ domain binding|L27 domain binding|	10	2.7	4.08	10	0.9	0.44	2.7	3.9	0.119	-4.5	6.3
ENSMUSG00000030056	ISY1	ISY1 splicing factor homolog (S. cerevisiae)	catalytic step 2 spliceosome|	mRNA splicing, via spliceosome|	protein binding|poly(A) RNA binding|	1	3.6	4.06	0	0	0	3.6	3.9	0.119	0.1	8
ENSMUSG00000048391	OLFR843	olfactory receptor 843	plasma membrane|membrane|integral component of membrane|	signal transduction|G-protein coupled receptor signaling pathway|sensory perception of smell|response to stimulus|detection of chemical stimulus involved in sensory perception of smell|	signal transducer activity|G-protein coupled receptor activity|olfactory receptor activity|	1	3.6	4.06	0	0	0	3.6	3.9	0.119	0.1	8
ENSMUSG00000025470	ZFP511	zinc finger protein 511	nucleus|	transcription, DNA-templated|regulation of transcription, DNA-templated|biological_process|	DNA binding|metal ion binding|	0	0	0	1	3.7	4.07	3.7	3.9	0.119	-0.1	7
ENSMUSG00000035172	PLEKHH3	pleckstrin homology domain containing, family H (with MyTH4 domain) member 3	extracellular space|cytoskeleton|	signal transduction|	None	0	0	0	2	2.6	4.05	2.6	3.89	0.119	-0.5	5
ENSMUSG00000091618	H60C	histocompatibility 60c	anchored component of plasma membrane|	natural killer cell mediated cytotoxicity|	natural killer cell lectin-like receptor binding|	0	0	0	1	3.7	4.05	3.7	3.89	0.119	-0.1	7
ENSMUSG00000024513	MBD2	methyl-CpG binding domain protein 2	histone deacetylase complex|nuclear chromatin|heterochromatin|nucleus|nucleus|cytoplasm|protein complex|	negative regulation of transcription from RNA polymerase II promoter|transcription, DNA-templated|positive regulation of Wnt signaling pathway|regulation of cell proliferation|maternal behavior|ATP-dependent chromatin remodeling|cellular protein complex assembly|negative regulation of transcription, DNA-templated|	RNA polymerase II core promoter proximal region sequence-specific DNA binding|RNA polymerase II distal enhancer sequence-specific DNA binding|satellite DNA binding|mRNA binding|protein binding|methyl-CpG binding|methyl-CpG binding|protein domain specific binding|nucleosomal DNA binding|siRNA binding|C2H2 zinc finger domain binding|	10	1.6	0.895	10	-3.2	4.71	-2.6	3.89	0.119	-7.7	2
ENSMUSG00000048617	RTBDN	retbindin	extracellular region|	None	None	1	-3.3	1.73	1	4.6	4.6	4.5	3.89	0.119	-5.2	9
ENSMUSG00000039239	TGFB2	transforming growth factor, beta 2	extracellular region|extracellular region|extracellular space|axon|extracellular matrix|platelet alpha granule lumen|neuronal cell body|	cell morphogenesis|cartilage condensation|angiogenesis|eye development|response to hypoxia|epithelial to mesenchymal transition|epithelial to mesenchymal transition|hair follicle development|hair follicle development|blood vessel remodeling|platelet degranulation|heart morphogenesis|protein phosphorylation|cell cycle arrest|transforming growth factor beta receptor signaling pathway|SMAD protein i…	beta-amyloid binding|receptor signaling protein serine/threonine kinase activity|receptor binding|type II transforming growth factor beta receptor binding|type II transforming growth factor beta receptor binding|cytokine activity|transforming growth factor beta receptor binding|protein binding|protein binding|growth factor activity|protein homodimerization activity|protein heterodimerization acti…	10	-3.4	4.12	10	-1.3	1.3	-3	3.88	0.12	-6.6	5
ENSMUSG00000027641	RBL1	retinoblastoma-like 1	nucleus|nucleoplasm|transcription factor complex|	negative regulation of transcription from RNA polymerase II promoter|mitotic cell cycle|transcription, DNA-templated|transcription initiation from RNA polymerase II promoter|transforming growth factor beta receptor signaling pathway|gene expression|viral process|chromatin modification|regulation of lipid kinase activity|positive regulation of transcription from RNA polymerase II promoter|regulati…	protein binding|transcription factor binding|	10	2.1	4.82	10	0	0	1.9	3.88	0.12	-0.6	5.6
ENSMUSG00000051747	TTN	titin	condensed nuclear chromosome|extracellular region|nucleus|cytoplasm|Golgi apparatus|cytosol|striated muscle thin filament|Z disc|M band|M band|I band|extracellular vesicular exosome|	in utero embryonic development|platelet degranulation|cardiac muscle hypertrophy|muscle contraction|muscle contraction|striated muscle contraction|mitotic chromosome condensation|adult heart development|blood coagulation|peptidyl-tyrosine phosphorylation|muscle filament sliding|platelet activation|skeletal muscle thin filament assembly|skeletal muscle myosin thick filament assembly|detection of m…	protease binding|protein serine/threonine kinase activity|protein tyrosine kinase activity|calcium ion binding|protein binding|calmodulin binding|calmodulin binding|ATP binding|structural constituent of muscle|structural constituent of muscle|enzyme binding|protein kinase binding|telethonin binding|telethonin binding|identical protein binding|actinin binding|actinin binding|protein self-associati…	9	-3.4	1.75	9	-2.6	2.49	-3.2	3.86	0.121	-6.7	0.4
ENSMUSG00000039478	MICU3	mitochondrial calcium uptake family, member 3	mitochondrion|integral component of membrane|	None	calcium ion binding|	10	2.6	5.79	10	-1.6	1.57	2.4	3.86	0.121	-4.9	6.8
ENSMUSG00000034853	ACOT11	acyl-CoA thioesterase 11	cytoplasm|extracellular vesicular exosome|	fatty acid metabolic process|response to temperature stimulus|response to cold|intracellular signal transduction|	lipid binding|acyl-CoA hydrolase activity|	0	0	0	1	3.7	4.01	3.7	3.85	0.121	-0.2	7
ENSMUSG00000005609	CTR9	CTR9, Paf1/RNA polymerase II complex component	Cdc73/Paf1 complex|nuclear speck|transcriptionally active chromatin|	negative regulation of transcription from RNA polymerase II promoter|endodermal cell fate commitment|transcription, DNA-templated|JAK-STAT cascade|histone monoubiquitination|Wnt signaling pathway|stem cell maintenance|positive regulation of transcription elongation from RNA polymerase II promoter|histone H2B ubiquitination|negative regulation of myeloid cell differentiation|positive regulation of…	protein binding|SH2 domain binding|	10	-2.5	1.42	10	-1.7	2.94	-2.1	3.85	0.121	-6.2	0.3
ENSMUSG00000094115	SPIN2-PS6	spindlin family, member 2, pseudogene 6	None	None	None	2	3.7	4.55	1	-1.9	0.551	3.6	3.85	0.121	-1	8
ENSMUSG00000032555	TOPBP1	topoisomerase (DNA) II binding protein 1	condensed nuclear chromosome|spindle pole|male germ cell nucleus|nucleus|chromosome|cytoplasm|microtubule organizing center|plasma membrane|PML body|	DNA metabolic process|DNA repair|cellular response to DNA damage stimulus|response to ionizing radiation|	DNA binding|protein binding|protein C-terminus binding|identical protein binding|	8	-2.1	2.31	7	-2.2	1.79	-2.2	3.85	0.121	-6.9	3.1
ENSMUSG00000002814	TOP3A	topoisomerase (DNA) III alpha	nucleus|chromosome|PML body|	DNA topological change|meiotic nuclear division|	DNA binding|DNA topoisomerase type I activity|protein binding|zinc ion binding|	10	-0.1	0.00602	10	-2.4	5.11	-2.1	3.85	0.121	-7.1	0.8
ENSMUSG00000023034	NR4A1	nuclear receptor subfamily 4, group A, member 1	nucleus|nucleoplasm|transcription factor complex|cytoplasm|	positive regulation of endothelial cell proliferation|cell migration involved in sprouting angiogenesis|transcription initiation from RNA polymerase II promoter|signal transduction|epidermal growth factor receptor signaling pathway|fibroblast growth factor receptor signaling pathway|gene expression|intracellular receptor signaling pathway|intracellular receptor signaling pathway|endothelial cell …	RNA polymerase II core promoter proximal region sequence-specific DNA binding transcription factor activity involved in positive regulation of transcription|DNA binding|steroid hormone receptor activity|ligand-activated sequence-specific DNA binding RNA polymerase II transcription factor activity|protein binding|zinc ion binding|protein homodimerization activity|sequence-specific DNA binding|prot…	1	0	0	1	4.4	4.56	4.4	3.85	0.121	0.3	9
ENSMUSG00000031095	CUL4B	cullin 4B	nucleus|cytoplasm|plasma membrane|Cul4B-RING E3 ubiquitin ligase complex|extracellular vesicular exosome|	ubiquitin-dependent protein catabolic process|cell cycle|histone H2A monoubiquitination|positive regulation of protein catabolic process|UV-damage excision repair|positive regulation of G1/S transition of mitotic cell cycle|	damaged DNA binding|protein binding|ubiquitin protein ligase binding|	9	-0.9	0.474	10	-2.1	4.07	-1.6	3.85	0.121	-5.5	0.9
ENSMUSG00000004951	HSPB1	heat shock 27kDa protein 1	proteasome complex|extracellular space|nucleus|cytoplasm|cytoplasm|spindle|cytosol|cytoskeleton|plasma membrane|Z disc|extracellular vesicular exosome|	retina homeostasis|regulation of translational initiation|negative regulation of protein kinase activity|cellular component movement|response to unfolded protein|cell death|response to virus|gene expression|RNA metabolic process|mRNA metabolic process|positive regulation of interleukin-1 beta production|intracellular signal transduction|cellular response to vascular endothelial growth factor stim…	protein kinase C binding|protein binding|protein kinase C inhibitor activity|protein kinase binding|identical protein binding|ubiquitin binding|poly(A) RNA binding|	9	-3	2.9	10	-1.6	1.9	-2.6	3.84	0.122	-8	2
ENSMUSG00000005161	PRDX2	peroxiredoxin 2	cytoplasm|cytosol|extracellular vesicular exosome|	response to oxidative stress|response to oxidative stress|removal of superoxide radicals|cellular response to oxidative stress|hydrogen peroxide catabolic process|regulation of apoptotic process|negative regulation of apoptotic process|negative regulation of neuron apoptotic process|oxidation-reduction process|	thioredoxin peroxidase activity|thioredoxin peroxidase activity|antioxidant activity|antioxidant activity|	10	-3.7	5.63	9	0	0	-2.6	3.84	0.122	-8.3	0.8
ENSMUSG00000048537	PHLDB1	pleckstrin homology-like domain, family B, member 1	None	None	None	1	-2.6	1.09	2	2.9	4.41	2.8	3.83	0.122	-3.3	6
ENSMUSG00000064289	TANK	TRAF family member-associated NFKB activator	cytoplasm|cytosol|	signal transduction|I-kappaB kinase/NF-kappaB signaling|innate immune response|	protein binding|ubiquitin protein ligase binding|metal ion binding|	9	-1.2	1.55	9	-3.6	3.76	-2.9	3.83	0.122	-8.2	5
ENSMUSG00000054203	IFI205	interferon activated gene 205	nucleus|nucleolus|cytoplasm|membrane|	transcription, DNA-templated|regulation of transcription, DNA-templated|cellular response to interferon-beta|	double-stranded DNA binding|double-stranded DNA binding|transcription factor binding|poly(A) RNA binding|	10	7	6.18	10	-3.1	1.35	-4.2	3.82	0.123	-9.4	13.4
ENSMUSG00000029617	CCZ1	CCZ1 vacuolar protein trafficking and biogenesis associated homolog (S. cerevisiae)	lysosomal membrane|	None	None	9	-2.4	0.738	9	-2.1	3.35	-2.2	3.82	0.123	-5.5	2.9
ENSMUSG00000026313	HDAC4	histone deacetylase 4	histone deacetylase complex|nucleus|cytoplasm|cytosol|transcriptional repressor complex|Z disc|neuromuscular junction|A band|actomyosin|	negative regulation of transcription from RNA polymerase II promoter|negative regulation of transcription from RNA polymerase II promoter|skeletal system development|osteoblast development|chromatin remodeling|transcription, DNA-templated|inflammatory response|nervous system development|positive regulation of cell proliferation|negative regulation of cell proliferation|negative regulation of myot…	core promoter binding|transcription corepressor activity|histone deacetylase activity|protein binding|transcription factor binding|zinc ion binding|protein kinase binding|potassium ion binding|NAD-dependent histone deacetylase activity (H3-K14 specific)|protein deacetylase activity|activating transcription factor binding|histone deacetylase binding|sequence-specific DNA binding|transcription regu…	10	1.4	0.654	10	4.8	4.64	3	3.82	0.123	-3.2	10.7
ENSMUSG00000067006	SERPINB5	serpin peptidase inhibitor, clade B (ovalbumin), member 5	extracellular space|cytoplasm|extracellular vesicular exosome|	morphogenesis of an epithelium|cellular component movement|negative regulation of endopeptidase activity|regulation of proteolysis|extracellular matrix organization|regulation of epithelial cell proliferation|prostate gland morphogenesis|	serine-type endopeptidase inhibitor activity|protein binding|	1	3.8	4.53	1	-1.6	0.356	3.7	3.82	0.123	-1.1	8
ENSMUSG00000031756	CENPN	centromere protein N	condensed chromosome kinetochore|nucleus|nucleoplasm|cytosol|	mitotic cell cycle|nucleosome assembly|chromosome segregation|mitotic nuclear division|centromere-specific nucleosome assembly|	None	8	-2.6	1.23	9	-1.8	3.15	-2	3.81	0.123	-7	2.1
ENSMUSG00000090662	VMN2R45	vomeronasal 2, receptor 45	cellular_component|plasma membrane|membrane|integral component of membrane|	signal transduction|G-protein coupled receptor signaling pathway|biological_process|	molecular_function|signal transducer activity|G-protein coupled receptor activity|	3	-3.4	2.36	2	5.6	5.42	5.5	3.81	0.123	-4.8	11
ENSMUSG00000027306	NUSAP1	nucleolar and spindle associated protein 1	nucleus|chromosome|nucleolus|cytoplasm|spindle microtubule|	mitotic sister chromatid segregation|mitotic cytokinesis|mitotic chromosome condensation|establishment of mitotic spindle localization|positive regulation of mitosis|	DNA binding|microtubule binding|poly(A) RNA binding|	10	-1.6	2.56	10	-2.6	1.96	-2.3	3.81	0.123	-6.9	1.2
ENSMUSG00000040966	SLC22A2	solute carrier family 22 (organic cation transporter), member 2	plasma membrane|integral component of plasma membrane|membrane|basolateral plasma membrane|extracellular vesicular exosome|	drug transmembrane transport|synaptic transmission|neurotransmitter secretion|body fluid secretion|organic cation transport|quaternary ammonium group transport|choline transport|ion transmembrane transport|neurotransmitter biosynthetic process|small molecule metabolic process|histamine transport|transmembrane transport|	steroid binding|organic cation transmembrane transporter activity|choline transmembrane transporter activity|quaternary ammonium group transmembrane transporter activity|	1	3.5	3.97	0	0	0	3.5	3.81	0.123	0	8
ENSMUSG00000058254	TSPAN7	tetraspanin 7	integral component of plasma membrane|	viral process|	None	10	-1.6	3.93	10	-0.7	0.241	-1.5	3.8	0.124	-12.9	1.1
ENSMUSG00000033726	EMX1	empty spiracles homeobox 1	nucleus|cytoplasm|	regulation of transcription, DNA-templated|post-embryonic development|cerebral cortex regionalization|cerebral cortex neuron differentiation|response to drug|brain morphogenesis|	sequence-specific DNA binding transcription factor activity|protein binding|sequence-specific DNA binding|	1	3.5	3.96	0	0	0	3.5	3.8	0.124	0	8
ENSMUSG00000034023	FANCD2	Fanconi anemia, complementation group D2	condensed chromosome|nucleus|nucleoplasm|Golgi apparatus|intracellular membrane-bounded organelle|	DNA repair|synapsis|gamete generation|response to gamma radiation|	protein binding|DNA polymerase binding|	9	-6.9	3.71	10	-1.6	2.55	-1.4	3.8	0.124	-12.2	1.3
ENSMUSG00000037820	TGM2	transglutaminase 2	mitochondrion|cytosol|plasma membrane|extracellular vesicular exosome|	blood vessel remodeling|isopeptide cross-linking via N6-(L-isoglutamyl)-L-lysine|negative regulation of endoplasmic reticulum calcium ion concentration|positive regulation of apoptotic process|positive regulation of I-kappaB kinase/NF-kappaB signaling|apoptotic cell clearance|positive regulation of cell adhesion|positive regulation of smooth muscle cell proliferation|positive regulation of inflam…	protein-glutamine gamma-glutamyltransferase activity|protein-glutamine gamma-glutamyltransferase activity|protein binding|GTP binding|protein domain specific binding|metal ion binding|	10	-2.8	5.14	10	-0.4	0.133	-2.6	3.8	0.124	-6.5	0.4
ENSMUSG00000071078	NR2C2AP	nuclear receptor 2C2-associated protein	nucleoplasm|extracellular vesicular exosome|	transcription initiation from RNA polymerase II promoter|cell adhesion|gene expression|	protein binding|	10	-2.9	3.54	10	2.3	3.56	-2.7	3.8	0.124	-6.7	4.3
ENSMUSG00000025280	POLR3A	polymerase (RNA) III (DNA directed) polypeptide A, 155kDa	nucleoplasm|DNA-directed RNA polymerase III complex|cytosol|membrane|	transcription, DNA-templated|transcription from RNA polymerase III promoter|transcription elongation from RNA polymerase III promoter|termination of RNA polymerase III transcription|gene expression|positive regulation of type I interferon production|positive regulation of interferon-beta production|innate immune response|innate immune response|defense response to virus|	RNA polymerase III activity|DNA binding|chromatin binding|DNA-directed RNA polymerase activity|zinc ion binding|ribonucleoside binding|	3	2.1	1.12	5	5.5	4.04	5.3	3.8	0.124	-3.6	11
ENSMUSG00000006378	GCAT	glycine C-acetyltransferase	nucleus|mitochondrion|	cellular amino acid metabolic process|biosynthetic process|L-threonine catabolic process to glycine|	glycine C-acetyltransferase activity|pyridoxal phosphate binding|	1	-2.8	1.18	1	-3.3	2.9	-3.2	3.79	0.124	-6	0.3
ENSMUSG00000029084	CD38	CD38 molecule	nucleus|plasma membrane|cell surface|membrane|integral component of membrane|	response to hypoxia|signal transduction|positive regulation of cytosolic calcium ion concentration|female pregnancy|metabolic process|positive regulation of cell growth|positive regulation of B cell proliferation|positive regulation of insulin secretion|response to estradiol|response to retinoic acid|response to progesterone|response to hydroperoxide|response to drug|negative regulation of apopto…	NAD+ nucleosidase activity|transferase activity|phosphorus-oxygen lyase activity|NAD(P)+ nucleosidase activity|	10	-4.5	4.1	10	-1.8	0.271	-2.5	3.79	0.124	-8.1	0.7
ENSMUSG00000025268	MAGED2	melanoma antigen family D, 2	membrane|	None	None	2	-3.8	3.94	0	0	0	-3.8	3.78	0.125	-8	0
ENSMUSG00000020061	MYBPC1	myosin binding protein C, slow type	cytosol|myofibril|myosin filament|	cell adhesion|muscle filament sliding|	actin binding|protein binding|structural constituent of muscle|titin binding|	0	0	0	1	3.6	3.95	3.6	3.78	0.125	-0.2	7
ENSMUSG00000064080	FBLN2	fibulin 2	extracellular region|proteinaceous extracellular matrix|extracellular matrix|extracellular vesicular exosome|	positive regulation of cell-substrate adhesion|extracellular matrix organization|	extracellular matrix structural constituent|calcium ion binding|extracellular matrix binding|	1	2	1.44	1	3.1	2.82	3	3.78	0.125	-0.3	6
ENSMUSG00000038347	TCTE2	t-complex-associated testis expressed 2	cellular_component|	biological_process|	molecular_function|	10	0	0	10	-3.2	5.36	-1.1	3.78	0.125	-8.6	0.1
ENSMUSG00000025159	MMS19	MMS19 nucleotide excision repair homolog (S. cerevisiae)	nucleus|nucleus|holo TFIIH complex|cytoplasm|spindle|membrane|MMXD complex|CIA complex|	phosphorelay signal transduction system|DNA metabolic process|DNA repair|nucleotide-excision repair|nucleotide-excision repair|transcription, DNA-templated|cellular response to DNA damage stimulus|chromosome segregation|response to hormone|iron-sulfur cluster assembly|small molecule metabolic process|positive regulation of transcription, DNA-templated|	transcription coactivator activity|protein binding|receptor signaling complex scaffold activity|estrogen receptor binding|protein binding, bridging|	9	-0.5	0.277	10	-2.6	4.46	-1.7	3.78	0.125	-4.9	0.2
ENSMUSG00000014859	E2F4	E2F transcription factor 4, p107/p130-binding	nucleus|nucleoplasm|transcription factor complex|cytoplasm|	regulation of transcription involved in G1/S transition of mitotic cell cycle|mitotic cell cycle|epithelial cell development|transcription, DNA-templated|transcription initiation from RNA polymerase II promoter|cell volume homeostasis|transforming growth factor beta receptor signaling pathway|blood circulation|regulation of cell size|organ morphogenesis|gene expression|regulation of cell prolifer…	DNA binding|sequence-specific DNA binding transcription factor activity|protein binding|transcription factor binding|protein domain specific binding|	10	-1.5	1.83	10	-0.9	2.55	-1.1	3.77	0.126	-7.6	0.5
ENSMUSG00000029863	CASP2	caspase 2, apoptosis-related cysteine peptidase	nucleus|cytoplasm|mitochondrion|cytosol|membrane|	luteolysis|neural retina development|proteolysis|apoptotic process|DNA damage response, signal transduction by p53 class mediator resulting in cell cycle arrest|brain development|aging|intrinsic apoptotic signaling pathway in response to DNA damage|intrinsic apoptotic signaling pathway in response to DNA damage|protein processing|ectopic germ cell programmed cell death|positive regulation of apop…	cysteine-type endopeptidase activity|protein binding|enzyme binding|protein domain specific binding|cysteine-type endopeptidase activity involved in apoptotic process|	0	0	0	1	3.6	3.93	3.6	3.77	0.126	-0.2	7
ENSMUSG00000062376	2010012O05RIK	RIKEN cDNA 2010012O05 gene	cellular_component|	biological_process|	molecular_function|	1	3.5	3.93	0	0	0	3.5	3.77	0.126	0	8
ENSMUSG00000037935	SMARCE1	SWI/SNF related, matrix associated, actin dependent regulator of chromatin, subfamily e, member 1	nuclear chromosome|nuclear chromatin|nucleus|SWI/SNF complex|transcriptional repressor complex|protein complex|npBAF complex|nBAF complex|	nucleosome disassembly|chromatin remodeling|regulation of transcription from RNA polymerase II promoter|nervous system development|metabolic process|ATP-dependent chromatin remodeling|negative regulation of transcription, DNA-templated|	RNA polymerase II core promoter proximal region sequence-specific DNA binding|RNA polymerase II distal enhancer sequence-specific DNA binding|chromatin binding|transcription coactivator activity|RNA binding|protein binding|N-acetyltransferase activity|ligand-dependent nuclear receptor binding|nucleosomal DNA binding|protein N-terminus binding|	0	0	0	3	2.5	3.92	2.5	3.76	0.126	-0.5	5
ENSMUSG00000015854	CD5L	CD5 molecule-like	extracellular region|extracellular space|membrane|extracellular vesicular exosome|blood microparticle|	receptor-mediated endocytosis|apoptotic process|cellular defense response|	scavenger receptor activity|	10	-1	1.21	10	-3.1	3.56	-1.1	3.76	0.126	-8	2.7
ENSMUSG00000032782	CNTROB	centrobin, centrosomal BRCA2 interacting protein	cytoplasm|centrosome|centriole|	cytokinesis|centriole replication|centrosome separation|	protein binding|protein domain specific binding|	9	-1.5	2.59	9	-1.3	1.45	-1.4	3.76	0.126	-5.6	4.1
ENSMUSG00000032855	PKD1	polycystic kidney disease 1 (autosomal dominant)	polycystin complex|nucleus|cytoplasm|Golgi apparatus|plasma membrane|integral component of plasma membrane|cilium|integral component of membrane|basolateral plasma membrane|lateral plasma membrane|motile primary cilium|extracellular vesicular exosome|	cartilage condensation|in utero embryonic development|kidney development|liver development|embryonic placenta development|protein export from nucleus|nitrogen compound metabolic process|cell cycle arrest|homophilic cell adhesion|cell-matrix adhesion|calcium-independent cell-matrix adhesion|positive regulation of cytosolic calcium ion concentration|neuropeptide signaling pathway|JAK-STAT cascade|h…	cation channel activity|calcium channel activity|protein binding|protein kinase binding|protein domain specific binding|carbohydrate binding|ion channel binding|	10	-1	1.32	10	-3.2	3.39	-2.6	3.75	0.127	-7.4	1
ENSMUSG00000020402	VDAC1	voltage-dependent anion channel 1	nucleus|mitochondrion|mitochondrial outer membrane|mitochondrial inner membrane|plasma membrane|membrane|mitochondrial nucleoid|pore complex|extracellular vesicular exosome|	behavioral fear response|anion transport|apoptotic process|neuron-neuron synaptic transmission|learning|viral process|epithelial cell differentiation|regulation of anion transport|transmembrane transport|	protein binding|voltage-gated anion channel activity|voltage-gated anion channel activity|porin activity|	10	-2.1	1.8	10	-1.6	2.32	-1.9	3.75	0.127	-5.7	0.8
ENSMUSG00000022895	ETS2	v-ets avian erythroblastosis virus E26 oncogene homolog 2	nucleus|nucleoplasm|	negative regulation of transcription from RNA polymerase II promoter|skeletal system development|regulation of transcription from RNA polymerase II promoter|transcription from RNA polymerase II promoter|cell differentiation|positive regulation of transcription, DNA-templated|positive regulation of transcription from RNA polymerase II promoter|	RNA polymerase II core promoter proximal region sequence-specific DNA binding|sequence-specific DNA binding RNA polymerase II transcription factor activity|RNA polymerase II core promoter proximal region sequence-specific DNA binding transcription factor activity involved in negative regulation of transcription|DNA binding|sequence-specific DNA binding transcription factor activity|protein bindin…	10	5.6	3.05	9	1.8	2.98	1.3	3.75	0.127	-4.2	11.3
ENSMUSG00000047751	UTF1	undifferentiated embryonic cell transcription factor 1	nucleus|nucleus|	transcription, DNA-templated|regulation of transcription from RNA polymerase II promoter|male gonad development|positive regulation of transcription from RNA polymerase II promoter|	transcription coactivator activity|protein binding|HMG box domain binding|	10	2.8	2.31	10	-1.9	2.35	-2.3	3.74	0.127	-6.7	5.9
ENSMUSG00000079553	KIFC1	kinesin family member C1	nucleus|early endosome|microtubule organizing center|spindle|kinesin complex|microtubule|membrane|	mitotic sister chromatid segregation|microtubule-based movement|blood coagulation|metabolic process|metabolic process|	microtubule motor activity|ATP binding|microtubule binding|	9	-1.6	2.11	9	-2.4	2.17	-2	3.74	0.127	-8	3.7
ENSMUSG00000034021	PDS5B	PDS5, regulator of cohesion maintenance, homolog B (S. cerevisiae)	chromosome, centromeric region|chromatin|nucleus|nucleus|nucleoplasm|chromosome|cytosol|	mitotic cell cycle|mitotic sister chromatid cohesion|cell proliferation|negative regulation of cell proliferation|regulation of cell proliferation|	DNA binding|protein binding|ATP binding|	10	1.9	2.19	10	-2.5	4.27	-2.3	3.73	0.128	-6.8	3.1
ENSMUSG00000039976	TBC1D16	TBC1 domain family, member 16	None	positive regulation of Rab GTPase activity|	Rab GTPase activator activity|	0	0	0	1	3.6	3.89	3.6	3.73	0.128	-0.2	7
ENSMUSG00000024258	POLR2D	polymerase (RNA) II (DNA directed) polypeptide D	cytoplasmic mRNA processing body|nucleus|nucleoplasm|DNA-directed RNA polymerase II, core complex|	nuclear-transcribed mRNA catabolic process, deadenylation-dependent decay|mRNA splicing, via spliceosome|DNA repair|transcription-coupled nucleotide-excision repair|nucleotide-excision repair|transcription from RNA polymerase II promoter|transcription from RNA polymerase II promoter|transcription from RNA polymerase II promoter|transcription initiation from RNA polymerase II promoter|transcriptio…	nucleotide binding|single-stranded DNA binding|single-stranded RNA binding|DNA-directed RNA polymerase activity|translation initiation factor binding|	8	4.2	5.6	7	-2.1	1.24	-3	3.73	0.128	-6	8.1
ENSMUSG00000010660	PLCD1	phospholipase C, delta 1	cytoplasm|cytosol|plasma membrane|extracellular vesicular exosome|	angiogenesis|phospholipid metabolic process|lipid catabolic process|intracellular signal transduction|regulation of cell proliferation|inositol phosphate metabolic process|small molecule metabolic process|labyrinthine layer blood vessel development|	phosphatidylinositol phospholipase C activity|signal transducer activity|calcium ion binding|GTPase activating protein binding|	10	-1.9	2.06	10	-1.5	2.04	-1.7	3.73	0.128	-7.6	3.8
ENSMUSG00000001552	JUP	junction plakoglobin	nucleus|cytoplasm|cytosol|cytoskeleton|intermediate filament|plasma membrane|plasma membrane|cell-cell junction|cell-cell adherens junction|zonula adherens|zonula adherens|fascia adherens|cytoplasmic side of plasma membrane|cytoplasmic side of plasma membrane|intercalated disc|actin cytoskeleton|basolateral plasma membrane|apicolateral plasma membrane|lateral plasma membrane|catenin complex|Z dis…	cell morphogenesis|desmosome assembly|desmosome assembly|negative regulation of heart induction by canonical Wnt signaling pathway|atrioventricular valve morphogenesis|negative regulation of Wnt signaling pathway involved in heart development|cytoskeletal anchoring at plasma membrane|cytoskeletal anchoring at plasma membrane|gastrulation|ectoderm development|nervous system development|morphogenes…	transcription coactivator activity|structural molecule activity|structural molecule activity|structural constituent of cell wall|protein binding|protein kinase binding|protein phosphatase binding|protein homodimerization activity|alpha-catenin binding|cadherin binding|	10	2.8	2.15	10	1.8	2.01	1.9	3.73	0.128	-3.2	6.8
ENSMUSG00000020739	NUP85	nucleoporin 85kDa	kinetochore|condensed chromosome kinetochore|nuclear envelope|spindle|cytosol|membrane|nuclear pore outer ring|nuclear pore outer ring|nuclear membrane|	mitotic cell cycle|carbohydrate metabolic process|mitotic nuclear envelope disassembly|hexose transport|regulation of glucose transport|protein transport|glucose transport|viral process|cytokine-mediated signaling pathway|lamellipodium assembly|small molecule metabolic process|macrophage chemotaxis|mRNA transport|transmembrane transport|	protein binding|	5	3.4	2.09	6	-2.9	3.43	-3.1	3.72	0.129	-8	4.7
ENSMUSG00000020697	LIG3	ligase III, DNA, ATP-dependent	synaptonemal complex|nucleus|nucleoplasm|chromosome|	lagging strand elongation|DNA repair|base-excision repair|base-excision repair, DNA ligation|nucleotide-excision repair|double-strand break repair via nonhomologous end joining|reciprocal meiotic recombination|spermatogenesis|mitochondrial DNA repair|negative regulation of DNA recombination|	DNA binding|DNA ligase activity|DNA ligase (ATP) activity|protein binding|ATP binding|zinc ion binding|	9	-3.4	6.02	10	0.3	0.0686	-3	3.72	0.129	-9.5	0.8
ENSMUSG00000021965	SKA3	spindle and kinetochore associated complex subunit 3	condensed chromosome outer kinetochore|cytoplasm|spindle microtubule|	chromosome segregation|mitotic nuclear division|regulation of microtubule polymerization or depolymerization|	protein binding|	7	-0.2	0.00412	9	-3.2	4.97	-3	3.72	0.129	-7.2	0.8
ENSMUSG00000036968	CNPY4	canopy FGF signaling regulator 4	extracellular region|	None	receptor binding|	10	2.5	5.17	10	-0.2	0.0521	2.2	3.71	0.129	-2.4	7.5
ENSMUSG00000051786	TUBGCP6	tubulin, gamma complex associated protein 6	spindle pole|centrosome|cytosol|microtubule|gamma-tubulin ring complex|membrane|extracellular vesicular exosome|	G2/M transition of mitotic cell cycle|mitotic cell cycle|microtubule nucleation|	microtubule binding|	9	3.7	0.372	10	2.2	4.02	2.3	3.71	0.129	-2.2	7.1
ENSMUSG00000079655	GM5168	predicted gene 5168	cellular_component|	biological_process|	molecular_function|	3	-4.9	4.75	3	1.8	0.281	-4.7	3.7	0.13	-10	0.9
ENSMUSG00000030199	ETV6	ets variant 6	nucleolus|cytoplasm|	negative regulation of transcription from RNA polymerase II promoter|negative regulation of transcription from RNA polymerase II promoter|regulation of transcription from RNA polymerase II promoter|transcription from RNA polymerase II promoter|cell differentiation|	RNA polymerase II regulatory region sequence-specific DNA binding|sequence-specific DNA binding RNA polymerase II transcription factor activity|RNA polymerase II transcription regulatory region sequence-specific DNA binding transcription factor activity involved in negative regulation of transcription|sequence-specific DNA binding transcription factor activity|protein binding|protein domain speci…	10	-1.5	3.65	10	-0.9	0.502	-1.4	3.68	0.131	-11.5	3.9
ENSMUSG00000036241	UBE2R2	ubiquitin-conjugating enzyme E2R 2	None	protein monoubiquitination|protein K48-linked ubiquitination|	ubiquitin-protein transferase activity|ATP binding|acid-amino acid ligase activity|	10	-2.7	3.44	10	-0.9	1.37	-2.1	3.68	0.131	-6.7	0.7
[truncated: 3,529 more rows]
