# Supplementary material for: Co-transcriptional genome surveillance by HUSH is coupled to termination machinery
Source: Mol Cell. Author manuscript; Available in PMC 2024 Mar 6. (PMC10915761; doi:10.1016/j.molcel.2023.04.014)
Supplement: Table S4 [file NIHMS1960707-supplement-Table_S4.xlsx]

## Sheet: Sheet1
Supplemental Table 4 (Related to STAR Methods)
sgRNA sequences
Guide name	sgRNA sequence	Purpose
Sox2_sgRNA_TTS_1	GACGCGCCGAGCGTTCTGCG	Sox2 TTS deletion
Sox2_sgRNA_TTS_2	AAGAGGCGACACAGGCCTAG	Sox2 TTS deletion
Mpp8_sgRNA_cterm	GGCCGGTTCTCCATCCTTTG	MPP8 c-terminal endogenous tagging
Tasor_sgRNA_cterm	GAGAAATCTCCATTAAGTTA	TASOR c-terminal endogenous tagging
Tasor_sgRNA_1	ATGGCGACTGCCGCGGAGA	TASOR KO
Tasor_sgRNA_2	AGACCCTGGAGTTAATGGC	TASOR KO
Safe_sgRNA_1	AAACAGCAACCAACCTA	Control
Safe_sgRNA_2	ATTTGACAGAAAGAAAG	Control
Wdr82_sgRNA_1	GCATGGGTGTATCTGATG	WDR82 KO
Wdr82_sgRNA_2	GTTTGCCCTGTAGATGCATG	WDR82 KO
Sox2 ChIP-qPCR primers
Primer name	Primer sequence
Sox2_ChIPqPCR_F1	GAGCTTCTTTCCGTTGATGC
Sox2_ChIPqPCR_R1	TCTGCTCCCGCTCTTTCTAA
Sox2_ChIPqPCR_F2	AGGGCTGGGAGAAAGAAGAG
Sox2_ChIPqPCR_R2	CCGCGATTGTTGTGATTAGTT
Sox2_enh_ChIPqPCR_F1	AGTGCCCCTCCGTCTATATG
Sox2_enh_ChIPqPCR_R1	AGTGCCCCTCCGTCTATATG
Sox2_enh_ChIPqPCR_F2	CAGCTCAGAGTCTCCGCTTC
Sox2_enh_ChIPqPCR_R2	CTGGAGACAACCCTTTGCAG
